# Supplementary material for: Analysis of bulk RNA-seq data from sepsis patients reveals sepsis-associated lncRNAs and targeted cell death-related genes contributing to immune microenvironment regulation
Source: Front Immunol. 2023 Feb 2;14:1026086. doi: 10.3389/fimmu.2023.1026086 (PMC9932711; doi:10.3389/fimmu.2023.1026086)
Supplement: Supplementary file 5 [file Table_1.xlsx]

## Sheet: Inf1_P vs health
The proportion of immune cells in Inf1_P and health samples and the statistical significance (p-value) between these two groups.
#cell_type	Inf1_P1	Inf1_P2	Inf1_P3	Inf1_P4	Inf1_P5	Inf1_P6	Inf1_P7	Inf1_P8	Inf1_P9	Hlty10	Hlty11	Hlty12	Hlty15	Hlty16	Hlty17	Hlty19	Hlty1	Hlty20	Hlty21	Hlty22	Hlty23	Hlty24	Hlty25	Hlty26	Hlty27	Hlty28	Hlty29	Hlty2	Hlty30	Hlty31	Hlty32	Hlty33	Hlty34	Hlty35	Hlty36	Hlty37	Hlty38	Hlty39	Hlty3	Hlty4	Hlty5	Hlty6	Hlty8	Hlty9	p-value
B cells naive	0.0261822	0.0180054	0.0405193	0.0236829	0.0319146	0.0251945	0.0143248	0.0927686	0	0.0100519	0.022087	0.0715052	0	0.0517554	0.0154743	0.0170497	0.0280515	0.01768	0.01582	0	0.00289373	0	0.0215427	0.0887872	0.171461	0.030252	0.00829567	0.0260448	0.0275767	0.0254892	0.00409322	0.0301321	0.0213889	0.0112786	0	0.0637264	0.0512285	0.0161742	0	0.00650065	0.0172173	0	0	0.00709322	0.671038
B cells memory	0	0.00378504	0	0	0	0	0.00724382	0	0.0149869	0.012407	0.0241257	0.00479988	0.0580186	0.0301037	0.0159917	0.0170744	0.0373522	0.016392	0.0169037	0.0130205	0.0236679	0.0190784	0	0	0	0.00333273	0.0446204	0.0132104	0.0426754	0.0294264	0.0379536	0	0.00654822	0.010387	0.0122629	0	0	0	0.016394	0.0379485	0.00853111	0.0504437	0.0559447	0.037657	0.00620355
Plasma cells	0.0118651	0.0165238	0.0148964	0.0164036	0.01955	0.0245485	0.00385157	0.0212865	0.00263944	0.0102225	0.00870808	0.0468988	0.01853	0.0237165	0.0105704	0.00493666	0.0310316	0.0219839	0.0187854	0.0034455	0.00486958	0.00425281	0.00715207	0.015196	0.0147637	0.00372027	0.019404	0.00559528	0.0316853	0.0309788	0.0229424	0.00461189	0.00849713	0.00325124	0.00196919	0.0128378	0.0444072	0.00421344	0.00922348	0.0201234	0.00497533	0.0178481	0.0278119	0.0232398	0.832569
T cells CD8	0.0141539	0.0525929	0.0673178	0.0280914	0	0.0149505	0	0.0483295	0.0275807	0.106175	0.198066	0.187607	0.16256	0.167544	0.138734	0.237138	0.191244	0.138445	0.21729	0.130634	0.20802	0.146903	0.087707	0.15746	0.186188	0.060116	0.232598	0.0648394	0.190208	0.141236	0.324319	0.217868	0.135461	0.120214	0.0664988	0.229383	0.132139	0.18093	0.133006	0.0865319	0.138292	0.153156	0.0979573	0.147878	4.36676e-08
T cells CD4 naive	0	0	0	0.0137427	0.0097628	0.00650085	0.0197068	0.00187648	0.00713807	0.0466709	0.0164138	0	0	0	0	0	0	0	0	0.0199527	0.00362547	0	0	0	0	0	0	0.0346322	0	0	0	0	0	0	0	0	0	0	0	0.0251034	0.0108895	0	0	0	0.601727
T cells CD4 memory resting	0	0.0239616	0.0322409	0	0	0	0	0	0.0325908	0.01582	0	0.0399392	0.0119748	0.0173006	0.0342635	0.0772449	0	0.0460271	0.0309233	0.0293101	0	0.0933454	0.0433706	0.0025898	0.0228474	0.0786419	0	0.0882995	0.0204294	0.00604735	0.0160565	0	0.0470061	0.050603	0.042251	0.0287281	0.000553703	0	0.0832241	0.0363333	0.0372432	0.0706427	0.0598102	0.0336593	0.0216544
T cells CD4 memory activated	0	0	0.00272909	0.00174029	0	0.0204668	0	0	0	0	0	0	0	0	0	0	0	0.0180143	0.0177164	1.70418e-06	0	0	0.00389654	0	0.00848399	0.0367249	0.00424199	0.000580089	0.00462851	0	0	0.00221053	0	0	0	0.0127827	0	0	0	0	0.000690139	0	0	0	0.89377
T cells follicular helper	0.0149255	0	0.002787	0	0.0148631	0	0.00791911	0	0	0	0	0	0	0	0	0	0	0	0	0	0	0	0	0	0	0	0	0	0	0	0	0	0	0	0	0	0	0	0	0	0	0	0	0	0.000105191
T cells regulatory (Tregs)	0.0190976	0.0308492	0.0474959	0.0225852	0.010982	0.025173	0.0016411	0.0679988	0.0443712	0.0805152	0.0942389	0.101973	0.0869608	0.0999888	0.0744844	0.105701	0.103039	0.0313058	0.0577595	0.073949	0.0781215	0.0613816	0.0560219	0.0719193	0.0974872	0.0324847	0.0991445	0.0672922	0.118351	0.101727	0.127958	0.0774458	0.0760912	0.0773809	0.057077	0.0822495	0.0962519	0.0731065	0.0761928	0.0671767	0.0627522	0.117803	0.0736688	0.0969266	1.29933e-07
T cells gamma delta	0	0	0	0	0.0156312	0.0100625	0.00417354	0	0	0	0	0	0	0	0	0	0	0	0	0	0	0	0	0	0	0	0	0	0	0	0	0	0	0	0	0	0	0	0	0	0	0	0	0	0.000986601
NK cells resting	0.031475	0.0237473	0.0385791	0.034546	0.0230616	0.0448678	0.0434998	0	0.040274	0.063919	0.107621	0.132784	0.179651	0.104192	0.0626081	0.0552099	0.135316	0.0816909	0.119282	0.121701	0.128961	0.265625	0.0717114	0.135952	0.100978	0.129529	0.079626	0.0492118	0	0.114504	0.101115	0.128619	0.106346	0.0491486	0.0262473	0.0802687	0.0176029	0.147995	0.125143	0.0540699	0.0379774	0.0685204	0.0505703	0.0902848	0.000572514
NK cells activated	0	0.0184931	0	0.0055792	0	0	0	0.0215325	0	0.0320944	0.0111222	0	0	0.015535	0.0288702	0.0208942	0.0167428	0	0	0.00590636	0.00204365	0	0	0	0.00863266	0	0.0105949	0.0241383	0.0401717	0.0319876	0.024721	0	0	0.0109819	0	0.00904754	0.0320817	0	0.00883278	0.0116469	0.0152787	0.0198137	0.0114157	0.0144684	0.125057
Monocytes	0	0.0943049	0.0448299	0	0.0171985	0	0	0.0241926	0.1956	0.0916584	0.0584947	0.0455938	0.0370568	0.136263	0.0152352	0.0978777	0.0963056	0.00287446	0.0575824	0.0572038	0.0685609	0.0752963	0.0437357	0.0510769	0.0165132	0.0890214	0.0633023	0.0596725	0.0312963	0.0423117	0.103428	0.0690863	0.133636	0.0183643	0.0622669	0.018526	0.0151123	0.0674121	0.0328313	0.0308801	0.0787862	0.0943691	0.064563	0.022724	0.284678
Macrophages M0	0.0511728	0	0.0518071	0.0206483	0.0565193	0.0519737	0.0292493	0.0515064	0	0	0.00189773	0	0	0.00129456	0.0150264	0	0.0176238	0	0.000258032	0	0	0	0.0444854	0	0	0.0270777	0	0	0	0	0	0.00765187	0.0282309	0.0345553	0.0250011	0	0	0.0119832	0	0	0	0	0	0	5.04543e-06
Macrophages M1	0	0	0	0	0	0	0	0	0	0	0	0	0	0	0	0	0	0	0	0	0	0	0	0	0	0	0	0	0	0	0	0	0	0	0	0	0	0	0	0	0	0	0	0	nan
Macrophages M2	0	0	0	0	0	0	0.0131176	0	0	0	0	0	0	0	0	0	0	0	0	0	0	0	0	0	0	0	0	0	0	0	0	0	0	0	0	0	0	0	0	0	0	0	0	0	0.0473027
Dendritic cells resting	0	0	0	0	0	0	0	0	0	0	0	0.00848753	0.00555788	0.00322906	0	0	0.00401002	0.00122476	0.00452017	0	0.00142172	0	0	0	0.000684237	0	0.00292203	0	0.00556447	0.00686815	0.00516853	0	0	0	0	0.00549005	0	0	0	0.00272712	0	0.00453457	0.00310452	0.00469287	0.0226963
Dendritic cells activated	0	0	0	0	0.00945926	0.00339203	0.00880499	0.00857	0.00212396	0	0	0	0	0	0	0	0	0	0	0	0	0	0	0	6.05554e-05	0	0	0	0	0	0	0	0	0	0	0	0.00567957	0	0	0.0114993	0	0	0	0.000945527	0.00346347
Mast cells resting	0.0261964	0.0522941	0.0366414	0.0339023	0.00607764	0.0226481	0.025483	0.0472596	0.0232805	0.0474659	0.0430112	0.0218285	0.0191616	0.0347769	0.0402478	0.0292342	0.039589	0.0294621	0.0266035	0.0396547	0.0344483	0.0352842	0.0236119	0.0373849	0.034757	0.0125078	0.0315924	0.045652	0.036819	0.0499492	0.0172307	0.0222706	0.0178922	0.0230047	0.0144121	0.0380683	0.0435553	0.0241652	0.0396361	0.041091	0.0375134	0.0361431	0.0390442	0.0345888	0.585991
Mast cells activated	0	0	0	0	0	0	0	0	0	0	0	0	0	0	0	0	0	0	0	0	0	0	0	0	0	0	0	0	0	0	0	0	0	0	0	0	0	0	0	0	0	0	0	0	nan
Eosinophils	0	0	0	0	0	0	0	0	0	0	0	0.000112079	0	0	0	0	0	0	0	0	0	0	0	0	0	0	0	0	0	0	0	0	0	0	0	0	0	0	0	0	0	0	0	0	0.617824
Neutrophils	0.804931	0.665443	0.620156	0.799078	0.78498	0.750222	0.820985	0.614679	0.609414	0.483	0.414214	0.33847	0.420529	0.3143	0.548494	0.33764	0.299695	0.594899	0.416555	0.50522	0.443367	0.298833	0.596765	0.439634	0.337143	0.496592	0.403657	0.520832	0.450595	0.419475	0.215014	0.440103	0.418903	0.59083	0.692014	0.418892	0.561388	0.474021	0.475516	0.568368	0.549853	0.366725	0.516109	0.485842	1.06205e-08

## Sheet: Seps_P vs health
The proportion of immune cells in Seps_P and health samples and the statistical significance (p-value) between these two groups.
#cell_type	Seps_P10	Seps_P11	Seps_P12	Seps_P13	Seps_P14	Seps_P15	Seps_P16	Seps_P17	Seps_P18	Seps_P19	Seps_P20	Seps_P2	Seps_P3	Seps_P4	Seps_P5	Seps_P6	Seps_P7	Seps_P9	Hlty10	Hlty11	Hlty12	Hlty15	Hlty16	Hlty17	Hlty19	Hlty1	Hlty20	Hlty21	Hlty22	Hlty23	Hlty24	Hlty25	Hlty26	Hlty27	Hlty28	Hlty29	Hlty2	Hlty30	Hlty31	Hlty32	Hlty33	Hlty34	Hlty35	Hlty36	Hlty37	Hlty38	Hlty39	Hlty3	Hlty4
B cells naive	0.069905	0.0202614	0.0193051	0	0.000182272	0.01608	0.0297438	0	0	0.0110971	0.018777	0.0291348	0	0	0.0206333	0	0.0715035	0.0592718	0.0100519	0.022087	0.0715052	0	0.0517554	0.0154743	0.0170497	0.0280515	0.01768	0.01582	0	0.00289373	0	0.0215427	0.0887872	0.171461	0.030252	0.00829567	0.0260448	0.0275767	0.0254892	0.00409322	0.0301321	0.0213889	0.0112786	0	0.0637264	0.0512285	0.0161742	0	0.00650065
B cells memory	0	0.0121526	0.00826777	0.00680457	0.0288516	0	0	0.03599	0.00609047	0.0129046	0.00458325	0	0.0577441	0.0280209	0.00562188	0.0161225	0	0	0.012407	0.0241257	0.00479988	0.0580186	0.0301037	0.0159917	0.0170744	0.0373522	0.016392	0.0169037	0.0130205	0.0236679	0.0190784	0	0	0	0.00333273	0.0446204	0.0132104	0.0426754	0.0294264	0.0379536	0	0.00654822	0.010387	0.0122629	0	0	0	0.016394	0.0379485
Plasma cells	0.0177006	0.0160241	0.00455895	0.0039988	0.0190068	0.00655185	0.0104375	0.0189384	0.00110233	0.0161839	0.00230268	0.00506147	0.0108315	0.0288315	0.0152445	0.00395063	0.0251582	0.0247687	0.0102225	0.00870808	0.0468988	0.01853	0.0237165	0.0105704	0.00493666	0.0310316	0.0219839	0.0187854	0.0034455	0.00486958	0.00425281	0.00715207	0.015196	0.0147637	0.00372027	0.019404	0.00559528	0.0316853	0.0309788	0.0229424	0.00461189	0.00849713	0.00325124	0.00196919	0.0128378	0.0444072	0.00421344	0.00922348	0.0201234
T cells CD8	0	0.0198888	0.0981456	0.0937029	0	0.000198295	0.0292734	0.155032	0.0542787	0.0833604	0	0.00234351	0	0.0940595	0.00147225	0.129968	0.0578052	0.0119695	0.106175	0.198066	0.187607	0.16256	0.167544	0.138734	0.237138	0.191244	0.138445	0.21729	0.130634	0.20802	0.146903	0.087707	0.15746	0.186188	0.060116	0.232598	0.0648394	0.190208	0.141236	0.324319	0.217868	0.135461	0.120214	0.0664988	0.229383	0.132139	0.18093	0.133006	0.0865319
T cells CD4 naive	0.00627654	0.0180578	0	0	0.00095924	0.0114822	0	0	0	0	0.0129795	0.0063687	0.0165822	0	0.0194744	0	0	0.0122877	0.0466709	0.0164138	0	0	0	0	0	0	0	0	0.0199527	0.00362547	0	0	0	0	0	0	0.0346322	0	0	0	0	0	0	0	0	0	0	0	0.0251034
T cells CD4 memory resting	0	0	0.107794	0	0	0	0.0144925	0	0.0249165	0.00298642	0	0	0	0.0334966	0	0	0.0247006	0	0.01582	0	0.0399392	0.0119748	0.0173006	0.0342635	0.0772449	0	0.0460271	0.0309233	0.0293101	0	0.0933454	0.0433706	0.0025898	0.0228474	0.0786419	0	0.0882995	0.0204294	0.00604735	0.0160565	0	0.0470061	0.050603	0.042251	0.0287281	0.000553703	0	0.0832241	0.0363333
T cells CD4 memory activated	0.0224298	0.00967812	0.00169819	0.0081232	0	0.0264601	0.0328996	0.0273167	0.0121578	0.00999067	0	0.0127047	0	0.0318025	0.00368867	0	0.00384281	4.02488e-05	0	0	0	0	0	0	0	0	0.0180143	0.0177164	1.70418e-06	0	0	0.00389654	0	0.00848399	0.0367249	0.00424199	0.000580089	0.00462851	0	0	0.00221053	0	0	0	0.0127827	0	0	0	0
T cells follicular helper	2.11277e-05	0	0	0	0	0.0204234	0	0.00196176	0	0.0148935	0.0287669	0.0203917	0	0.00152729	0	0	0	0.0059739	0	0	0	0	0	0	0	0	0	0	0	0	0	0	0	0	0	0	0	0	0	0	0	0	0	0	0	0	0	0	0
T cells regulatory (Tregs)	0.00532999	0.05269	0.0923683	0.0334514	0.000123899	0	0.0138289	0.0634468	0.0443192	0.0325897	0	0.00105237	0.0242471	0.0540173	0.0125077	0.0308458	0.0366736	0.0325191	0.0805152	0.0942389	0.101973	0.0869608	0.0999888	0.0744844	0.105701	0.103039	0.0313058	0.0577595	0.073949	0.0781215	0.0613816	0.0560219	0.0719193	0.0974872	0.0324847	0.0991445	0.0672922	0.118351	0.101727	0.127958	0.0774458	0.0760912	0.0773809	0.057077	0.0822495	0.0962519	0.0731065	0.0761928	0.0671767
T cells gamma delta	0.00718313	0.000386155	0	0	0.00417558	0.00840409	0.0292159	0	0	0	0.00873653	0.00951398	0.00909042	0	0.0147772	0	0	0.00429103	0	0	0	0	0	0	0	0	0	0	0	0	0	0	0	0	0	0	0	0	0	0	0	0	0	0	0	0	0	0	0
NK cells resting	0.0338697	0.038879	0.0397645	0.0630268	0.0413781	0.0292191	0.0637838	0.0453634	0.0867762	0.0729724	0.0313589	0.0493834	0	0.0286818	0.0438781	0.130419	0.0501285	0.0221808	0.063919	0.107621	0.132784	0.179651	0.104192	0.0626081	0.0552099	0.135316	0.0816909	0.119282	0.121701	0.128961	0.265625	0.0717114	0.135952	0.100978	0.129529	0.079626	0.0492118	0	0.114504	0.101115	0.128619	0.106346	0.0491486	0.0262473	0.0802687	0.0176029	0.147995	0.125143	0.0540699
NK cells activated	0	0	0	0	0	0	0	0.0171313	0	0	0	0	0.0155758	0.00217815	0	0	0	0	0.0320944	0.0111222	0	0	0.015535	0.0288702	0.0208942	0.0167428	0	0	0.00590636	0.00204365	0	0	0	0.00863266	0	0.0105949	0.0241383	0.0401717	0.0319876	0.024721	0	0	0.0109819	0	0.00904754	0.0320817	0	0.00883278	0.0116469
Monocytes	0	0.0815366	0.0559517	0.13396	0.0632774	0	0.116342	0.0681965	0.0359375	0.0305042	0	0	0.0800237	0.0901544	0.0289856	0.108251	0.0216189	0	0.0916584	0.0584947	0.0455938	0.0370568	0.136263	0.0152352	0.0978777	0.0963056	0.00287446	0.0575824	0.0572038	0.0685609	0.0752963	0.0437357	0.0510769	0.0165132	0.0890214	0.0633023	0.0596725	0.0312963	0.0423117	0.103428	0.0690863	0.133636	0.0183643	0.0622669	0.018526	0.0151123	0.0674121	0.0328313	0.0308801
Macrophages M0	0.0410313	0.0575694	0	0.0135161	0.0129377	0.0302215	0.0574202	0.0443685	0.0191441	0	0.0505637	0.0469379	0	0.00535799	0.0519417	0.0419417	0.0310203	0.016837	0	0.00189773	0	0	0.00129456	0.0150264	0	0.0176238	0	0.000258032	0	0	0	0.0444854	0	0	0.0270777	0	0	0	0	0	0.00765187	0.0282309	0.0345553	0.0250011	0	0	0.0119832	0	0
Macrophages M1	0	0	0	0	0	0	0	0	0	0	0.000458102	0	0.000600851	0	0	0	0.0019551	0	0	0	0	0	0	0	0	0	0	0	0	0	0	0	0	0	0	0	0	0	0	0	0	0	0	0	0	0	0	0	0
Macrophages M2	0	0	0	0	0	0.0128568	0	0	0	0	0	0	0	0	0	0	0	0.0123173	0	0	0	0	0	0	0	0	0	0	0	0	0	0	0	0	0	0	0	0	0	0	0	0	0	0	0	0	0	0	0
Dendritic cells resting	0	0	0	0	0	0	0	0	0	0	0	0	0	0	0	0	0	0	0	0	0.00848753	0.00555788	0.00322906	0	0	0.00401002	0.00122476	0.00452017	0	0.00142172	0	0	0	0.000684237	0	0.00292203	0	0.00556447	0.00686815	0.00516853	0	0	0	0	0.00549005	0	0	0	0.00272712
Dendritic cells activated	0.0106043	0	0.00141985	0	0.00401582	0.0089653	0	0	0	0.0140594	0	0.0078223	0.00057749	0.0048384	0	0	0	0	0	0	0	0	0	0	0	0	0	0	0	0	0	0	0	6.05554e-05	0	0	0	0	0	0	0	0	0	0	0	0.00567957	0	0	0.0114993
Mast cells resting	0.00830995	0.0221666	0.0175379	0.0271223	0.0253027	0.0301645	0.032154	0.0500267	0.0280299	0.0279541	0.0183666	0.02906	0.0443022	0.050582	0.0103552	0.0281217	0.0362945	0.0244357	0.0474659	0.0430112	0.0218285	0.0191616	0.0347769	0.0402478	0.0292342	0.039589	0.0294621	0.0266035	0.0396547	0.0344483	0.0352842	0.0236119	0.0373849	0.034757	0.0125078	0.0315924	0.045652	0.036819	0.0499492	0.0172307	0.0222706	0.0178922	0.0230047	0.0144121	0.0380683	0.0435553	0.0241652	0.0396361	0.041091
Mast cells activated	0	0	0	0	0	0	0	0	0	0	0	0	0	0	0	0	0	0	0	0	0	0	0	0	0	0	0	0	0	0	0	0	0	0	0	0	0	0	0	0	0	0	0	0	0	0	0	0	0
Eosinophils	0	0	0	0	0	0	0	0	0	0	0	0	0	0	0	0	0	0	0	0	0.000112079	0	0	0	0	0	0	0	0	0	0	0	0	0	0	0	0	0	0	0	0	0	0	0	0	0	0	0	0
Neutrophils	0.777339	0.650709	0.553188	0.616294	0.799789	0.798973	0.570408	0.472228	0.687247	0.670504	0.823107	0.780225	0.740424	0.546452	0.771419	0.51038	0.639299	0.773107	0.483	0.414214	0.33847	0.420529	0.3143	0.548494	0.33764	0.299695	0.594899	0.416555	0.50522	0.443367	0.298833	0.596765	0.439634	0.337143	0.496592	0.403657	0.520832	0.450595	0.419475	0.215014	0.440103	0.418903	0.59083	0.692014	0.418892	0.561388	0.474021	0.475516	0.568368
[truncated: 5 more columns]

## Sheet: Shock_P vs health
The proportion of immune cells in Shock_P and health samples and the statistical significance (p-value) between these two groups.
#cell_type	Shock_P10	Shock_P11	Shock_P12	Shock_P13	Shock_P14	Shock_P15	Shock_P16	Shock_P17	Shock_P18	Shock_P19	Shock_P1	Shock_P2	Shock_P5	Shock_P6	Shock_P7	Shock_P8	Shock_P9	Hlty10	Hlty11	Hlty12	Hlty15	Hlty16	Hlty17	Hlty19	Hlty1	Hlty20	Hlty21	Hlty22	Hlty23	Hlty24	Hlty25	Hlty26	Hlty27	Hlty28	Hlty29	Hlty2	Hlty30	Hlty31	Hlty32	Hlty33	Hlty34	Hlty35	Hlty36	Hlty37	Hlty38	Hlty39	Hlty3	Hlty4	Hlty5
B cells naive	0.0329871	0.0569357	0.0256499	0.0142566	0.0534187	0.0224736	0.00818418	0.0287302	0.0117022	0.0211651	0.0278874	0.00901469	0.0221422	0	0.0482491	0.0210232	0.0180673	0.0100519	0.022087	0.0715052	0	0.0517554	0.0154743	0.0170497	0.0280515	0.01768	0.01582	0	0.00289373	0	0.0215427	0.0887872	0.171461	0.030252	0.00829567	0.0260448	0.0275767	0.0254892	0.00409322	0.0301321	0.0213889	0.0112786	0	0.0637264	0.0512285	0.0161742	0	0.00650065	0.0172173
B cells memory	0.00460411	0	0	0	0	0	0.0128645	0.00651408	0.00381683	0	0.0125818	0.00802688	0.000841192	0.066452	0	0.019192	0	0.012407	0.0241257	0.00479988	0.0580186	0.0301037	0.0159917	0.0170744	0.0373522	0.016392	0.0169037	0.0130205	0.0236679	0.0190784	0	0	0	0.00333273	0.0446204	0.0132104	0.0426754	0.0294264	0.0379536	0	0.00654822	0.010387	0.0122629	0	0	0	0.016394	0.0379485	0.00853111
Plasma cells	0.0303487	0.0168249	0.0230779	0.00745061	0.0307811	0.0275906	0.0146279	0.0222656	0.00758295	0.0160381	0.0225522	0.0190547	0.017815	0.0247106	0.0467504	0.0269991	0.0187151	0.0102225	0.00870808	0.0468988	0.01853	0.0237165	0.0105704	0.00493666	0.0310316	0.0219839	0.0187854	0.0034455	0.00486958	0.00425281	0.00715207	0.015196	0.0147637	0.00372027	0.019404	0.00559528	0.0316853	0.0309788	0.0229424	0.00461189	0.00849713	0.00325124	0.00196919	0.0128378	0.0444072	0.00421344	0.00922348	0.0201234	0.00497533
T cells CD8	0.0094592	0.0135408	0	0.0582477	0.0366358	0	0	0	0	0.010513	0.0308245	0.0213151	0	0.011845	0	0	0	0.106175	0.198066	0.187607	0.16256	0.167544	0.138734	0.237138	0.191244	0.138445	0.21729	0.130634	0.20802	0.146903	0.087707	0.15746	0.186188	0.060116	0.232598	0.0648394	0.190208	0.141236	0.324319	0.217868	0.135461	0.120214	0.0664988	0.229383	0.132139	0.18093	0.133006	0.0865319	0.138292
T cells CD4 naive	0.00216193	0.0219099	0.0258635	0.00899076	0.00491787	0.0148281	0.016057	0.00404252	0.0168549	0.010705	0	0	0.00921174	0.0100395	0.00755769	0.00966532	0.00913902	0.0466709	0.0164138	0	0	0	0	0	0	0	0	0.0199527	0.00362547	0	0	0	0	0	0	0.0346322	0	0	0	0	0	0	0	0	0	0	0	0.0251034	0.0108895
T cells CD4 memory resting	0.00494888	0	0	0.0124017	0	0	0	0.000619661	0	0	0	0	0	0	0	0	0	0.01582	0	0.0399392	0.0119748	0.0173006	0.0342635	0.0772449	0	0.0460271	0.0309233	0.0293101	0	0.0933454	0.0433706	0.0025898	0.0228474	0.0786419	0	0.0882995	0.0204294	0.00604735	0.0160565	0	0.0470061	0.050603	0.042251	0.0287281	0.000553703	0	0.0832241	0.0363333	0.0372432
T cells CD4 memory activated	0	0.0215101	0.0051421	0.0144334	0.00812633	0.00444187	0	0	0	0.026839	0	0.00496678	0.00251375	0	0.00147948	0.0222787	0.00346197	0	0	0	0	0	0	0	0	0.0180143	0.0177164	1.70418e-06	0	0	0.00389654	0	0.00848399	0.0367249	0.00424199	0.000580089	0.00462851	0	0	0.00221053	0	0	0	0.0127827	0	0	0	0	0.000690139
T cells follicular helper	0	0	0.0131057	0	0	0	0.00107832	0	0.00311592	0	0	0	0	0	0	0.000455808	0	0	0	0	0	0	0	0	0	0	0	0	0	0	0	0	0	0	0	0	0	0	0	0	0	0	0	0	0	0	0	0	0
T cells regulatory (Tregs)	0.065336	0.0232001	0	0.0475033	0.0361848	0.00466827	0.005086	0.0371679	0.0126786	0.0213705	0.0456824	0.0536492	0.00284616	0.0377507	0.0377272	0.0124143	0.0170411	0.0805152	0.0942389	0.101973	0.0869608	0.0999888	0.0744844	0.105701	0.103039	0.0313058	0.0577595	0.073949	0.0781215	0.0613816	0.0560219	0.0719193	0.0974872	0.0324847	0.0991445	0.0672922	0.118351	0.101727	0.127958	0.0774458	0.0760912	0.0773809	0.057077	0.0822495	0.0962519	0.0731065	0.0761928	0.0671767	0.0627522
T cells gamma delta	0.00261399	0	0.0167104	0	0.00065699	0.016974	0.0141197	0.00668182	0.00925664	0.000433318	0	0	0.0208735	0.00583918	0.00379768	0.0202013	0.00627098	0	0	0	0	0	0	0	0	0	0	0	0	0	0	0	0	0	0	0	0	0	0	0	0	0	0	0	0	0	0	0	0
NK cells resting	0	0.0650185	0.055025	0.0196109	0.0263577	0.0528448	0.0281607	0	0.0216957	0.0394646	0	0.0195115	0.0309824	0	0.0405186	0.0342354	0.0482147	0.063919	0.107621	0.132784	0.179651	0.104192	0.0626081	0.0552099	0.135316	0.0816909	0.119282	0.121701	0.128961	0.265625	0.0717114	0.135952	0.100978	0.129529	0.079626	0.0492118	0	0.114504	0.101115	0.128619	0.106346	0.0491486	0.0262473	0.0802687	0.0176029	0.147995	0.125143	0.0540699	0.0379774
NK cells activated	0.00385888	0	0	0.0232224	0	0	0	0.00964353	0	0	0.0190492	0	0	0.00329401	0	0	0	0.0320944	0.0111222	0	0	0.015535	0.0288702	0.0208942	0.0167428	0	0	0.00590636	0.00204365	0	0	0	0.00863266	0	0.0105949	0.0241383	0.0401717	0.0319876	0.024721	0	0	0.0109819	0	0.00904754	0.0320817	0	0.00883278	0.0116469	0.0152787
Monocytes	0	0.0250517	0.0400386	0.00206413	0	0.0870562	0.0704656	0	0.0156835	0	0.0921842	0.124372	0.03832	0.0249759	0.0273884	0	0.0514763	0.0916584	0.0584947	0.0455938	0.0370568	0.136263	0.0152352	0.0978777	0.0963056	0.00287446	0.0575824	0.0572038	0.0685609	0.0752963	0.0437357	0.0510769	0.0165132	0.0890214	0.0633023	0.0596725	0.0312963	0.0423117	0.103428	0.0690863	0.133636	0.0183643	0.0622669	0.018526	0.0151123	0.0674121	0.0328313	0.0308801	0.0787862
Macrophages M0	0.0689632	0.0608405	0.0555271	0	0.0605806	0.0500314	0.0429656	0.0520774	0.0462165	0.0478686	0.0459839	0.0649888	0.0614272	0.0552407	0.0613592	0.0527343	0.0588402	0	0.00189773	0	0	0.00129456	0.0150264	0	0.0176238	0	0.000258032	0	0	0	0.0444854	0	0	0.0270777	0	0	0	0	0	0.00765187	0.0282309	0.0345553	0.0250011	0	0	0.0119832	0	0	0
Macrophages M1	0	0	0	0	0	0.000399147	0	0	0	0	0	0	0	0	0	0	0	0	0	0	0	0	0	0	0	0	0	0	0	0	0	0	0	0	0	0	0	0	0	0	0	0	0	0	0	0	0	0	0
Macrophages M2	0	0	0	0	0	0	0	0	0	0.0214772	0	0	0	0	0	0.00686886	0	0	0	0	0	0	0	0	0	0	0	0	0	0	0	0	0	0	0	0	0	0	0	0	0	0	0	0	0	0	0	0	0
Dendritic cells resting	0	0	0	0	0	0	0	0	0	0	0	0.00268888	0	0	0	0	0	0	0	0.00848753	0.00555788	0.00322906	0	0	0.00401002	0.00122476	0.00452017	0	0.00142172	0	0	0	0.000684237	0	0.00292203	0	0.00556447	0.00686815	0.00516853	0	0	0	0	0.00549005	0	0	0	0.00272712	0
Dendritic cells activated	0	0	0	0.000340665	0	0	0	0	0	0	0.00173702	0	0	0	0	0	0	0	0	0	0	0	0	0	0	0	0	0	0	0	0	0	6.05554e-05	0	0	0	0	0	0	0	0	0	0	0	0.00567957	0	0	0.0114993	0
Mast cells resting	0.0406616	0.0425355	0.00151772	0.0423229	0.0249736	0.00744236	0.0291148	0.0262521	0.0278331	0.0381517	0.0411277	0.0459048	0.00903071	0.0398169	0.0159389	0.0233857	0.0164367	0.0474659	0.0430112	0.0218285	0.0191616	0.0347769	0.0402478	0.0292342	0.039589	0.0294621	0.0266035	0.0396547	0.0344483	0.0352842	0.0236119	0.0373849	0.034757	0.0125078	0.0315924	0.045652	0.036819	0.0499492	0.0172307	0.0222706	0.0178922	0.0230047	0.0144121	0.0380683	0.0435553	0.0241652	0.0396361	0.041091	0.0375134
Mast cells activated	0	0	0	0	0	0	0	0	0	0	0	0	0	0	0	0	0	0	0	0	0	0	0	0	0	0	0	0	0	0	0	0	0	0	0	0	0	0	0	0	0	0	0	0	0	0	0	0	0
Eosinophils	0	0	0	0	0	0	0	0	0	0	0	0.0196612	0	0	0	0	0	0	0	0.000112079	0	0	0	0	0	0	0	0	0	0	0	0	0	0	0	0	0	0	0	0	0	0	0	0	0	0	0	0	0
Neutrophils	0.734056	0.652632	0.738342	0.749155	0.717367	0.71125	0.757276	0.806005	0.823563	0.745974	0.66039	0.606845	0.783996	0.720035	0.709233	0.750546	0.752337	0.483	0.414214	0.33847	0.420529	0.3143	0.548494	0.33764	0.299695	0.594899	0.416555	0.50522	0.443367	0.298833	0.596765	0.439634	0.337143	0.496592	0.403657	0.520832	0.450595	0.419475	0.215014	0.440103	0.418903	0.59083	0.692014	0.418892	0.561388	0.474021	0.475516	0.568368	0.549853
[truncated: 4 more columns]
