# Supplementary material for: Analysis of bulk RNA-seq data from sepsis patients reveals sepsis-associated lncRNAs and targeted cell death-related genes contributing to immune microenvironment regulation
Source: Front Immunol. 2023 Feb 2;14:1026086. doi: 10.3389/fimmu.2023.1026086 (PMC9932711; doi:10.3389/fimmu.2023.1026086)
Supplement: Supplementary file 6 [file Table_2.xlsx]

## Sheet: DElncRNA by kmeans
Symbol	Hlty10	Hlty11	Hlty12	Hlty15	Hlty16	Hlty17	Hlty19	Hlty1	Hlty20	Hlty21	Hlty22	Hlty23	Hlty24	Hlty25	Hlty26	Hlty27	Hlty28	Hlty29	Hlty2	Hlty30	Hlty31	Hlty32	Hlty33	Hlty34	Hlty35	Hlty36	Hlty37	Hlty38	Hlty39	Hlty3	Hlty4	Hlty5	Hlty6	Hlty8	Hlty9	Inf1_P1	Inf1_P2	Inf1_P3	Inf1_P4	Inf1_P5	Inf1_P6	Inf1_P7	Inf1_P8	Inf1_P9	Seps_P10	Seps_P11	Seps_P12	Seps_P13	Seps_P14
RRN3P2	2.07	2.34	1.94	2.42	2.39	1.89	2.44	2.64	2.19	2.39	2.59	2.36	2.87	1.44	1.42	3.28	1.44	1.75	2.41	1.93	1.64	1.95	1.64	1.9	1.43	2.18	2.21	2.03	1.37	2.37	1.73	2.48	2.33	1.5	2.06	0.26	1.65	0.96	0.62	0.24	0.56	0.32	1.09	1.27	0.69	0.48	1.1	0.46	0.34
RP11-84C10.2	0.62	0.14	0.31	0.07	1.04	0.08	0.53	0.56	0.07	0.67	0.15	0.36	0.38	0.46	1.63	0.13	0.79	0.06	0.37	0.43	0.58	0.49	0.83	1.97	0.43	0.14	0.45	0.27	1.64	0.26	0.39	0.41	0.13	1.3	0.63	2.25	3.27	1.91	3.88	1.62	0.45	0.82	2.15	6.58	8.98	1.34	2.61	8.93	3.07
RP11-25K19.1	0.5	0.8	0.65	0.75	0.55	0.48	0.52	0.52	0.58	0.63	0.84	0.66	0.9	0.37	0.52	0.78	0.81	0.9	0.52	0.57	0.85	0.97	0.61	0.66	0.53	0.17	0.54	0.24	0.88	0.91	0.27	0.35	0.58	0.46	0.41	0.31	0.27	0.39	0.32	0.09	0.24	0.33	0.13	0.16	0.11	0.11	0.41	0.28	0.5
PRSS30P	1.51	0.94	1.31	0.86	0.54	0.71	1.15	1.63	0.25	0.95	1.47	1.13	1.42	0.32	0.59	1.48	2.74	0.39	1.34	0.82	1.75	0.91	0.64	1.02	0.13	0.37	0.95	0.32	1.33	1.14	0.33	0.83	1.25	0.2	1.2	0.32	0.65	0.09	0.75	0.14	0.39	0.19	0.04	0.42	0.03	0.05	0.13	0.15	0.21
MIR4435-2HG	0.39	0.54	0.53	0.67	0.49	0.46	0.36	0.43	0.49	0.62	0.4	0.56	0.5	0.36	0.58	0.4	0.59	0.54	0.47	0.49	0.47	0.49	0.79	0.37	0.54	0.4	0.52	0.65	0.53	0.54	0.5	0.61	0.32	0.62	0.4	1.38	0.96	0.82	1.15	1.26	1.54	0.99	0.78	1.15	1.63	0.96	1.14	1.14	1.36
RP11-23P13.6	0.79	1.15	2.11	1.75	1.17	0.82	1.36	1.19	0.83	1.27	0.8	1.22	0.99	0.45	0.71	0.86	1.28	1.94	0.87	1.34	0.58	4	1.5	1.48	0.74	0.52	1.54	0.35	0.79	2.85	0.77	0.71	0.98	0.83	0.77	0.11	0.4	0.61	0.1	0.06	0.27	0.07	0.18	0.23	0.21	0.09	0.49	0.48	0.1
IRAG1-AS1	0.46	0.37	0.46	0.37	0.38	0.61	0.02	0.31	0.58	0.3	0.73	0.67	0.34	0.4	0.3	0.48	0.86	0.33	0.49	0.23	0.35	0.21	0.46	0.18	0.38	0.08	0.33	0.93	0.64	0.42	0.77	0.53	0.47	0.42	0.59	3.4	0.96	1.29	2.08	0.96	2.47	1.06	1.22	1.59	0.96	1.65	0.15	0.8	1.73
DLGAP1-AS1	1.78	2.93	3.19	2.74	1.88	2.92	2.2	2.91	3.28	3.21	3.7	3.13	3.14	2.97	2.75	3.23	3.06	2.35	3.42	2.39	1.85	3.49	2.78	3.49	1.6	2.26	3.62	2.07	2.84	4.17	2.54	3.21	2.13	4.25	3.33	3.91	4.35	3.85	3.8	6.83	3.25	3.05	5.82	3.3	2.88	1.56	3.67	3.93	4.63
NINJ2-AS1	2.92	5.51	6.52	4.33	3.59	3.34	2.49	3.34	5.25	5.17	2.85	3.04	3.41	5.33	3.96	3.04	3.24	5.43	4.29	3.08	2.47	2.85	3.78	4.6	3.04	4.07	2.88	3.11	3.2	3.88	2.95	3.34	2.46	5.53	2.64	4.8	3.45	3.44	3.38	6.44	5.21	2.9	3.59	3.63	3.91	4.75	3.33	3.88	4.56
ZFAS1	4.21	4.24	2.5	2.31	2.22	2.95	2.21	2.35	2.53	2.65	2.26	3.13	2.1	2.69	2.34	3.94	4.08	2.53	3.59	3.19	2.88	1.42	2.89	2.35	2.23	3.21	3.07	2.9	2.07	4.28	2.99	3.46	2.98	4.22	2.17	2.3	5.55	3.83	3.66	2.74	6.53	4.54	3.37	2.58	5.07	3.58	4.05	3.91	2.81
C9orf106	0.42	0.14	0.42	0.33	0.5	0.29	0.3	0.42	0.33	0.27	0.59	0.44	0.28	0.2	0.34	0.46	0.25	0.2	0.35	0.26	0.2	0.13	0.16	0.18	0.15	0.41	0.12	0.5	0.22	0.34	0.36	0.43	0.33	0.29	0.3	0.56	0.72	0.18	1.06	0.31	0.35	0.22	0.53	0.74	1.35	0.87	0.26	0.29	0.56
RP11-429E11.3	0.48	1.29	1.1	0.58	0.3	0.71	0.55	1.29	1.38	0.78	0.84	0.68	2.22	0.41	0	0.59	0.7	0.16	1.69	0.54	0.33	0.41	0.7	0.33	0.77	0.32	0.24	0.22	0.24	0.57	0.83	1.13	1.13	1.18	1	0.23	0.19	0.06	0.22	0.13	0	0.17	0.13	0.52	0.05	0	0.24	0	0.04
PIK3CD-AS1	0.85	0.97	1.42	0.77	0.72	1.1	0.7	0.64	0.95	1.45	0.93	0.9	0.6	0.66	0.98	0.85	1.32	0.77	0.88	0.81	1.09	0.74	1.48	1.46	0.98	1.53	1.21	1.26	1.2	0.59	0.83	0.82	1.03	1.23	0.97	3.72	1.08	1.28	2.14	3.06	3.17	3.95	1.87	1.06	3.14	4.22	1.29	2.43	3.13
C9orf139	6.87	4.82	5.41	6.79	6.47	5.04	4.39	8	6.16	6.19	6.86	5.33	3.7	8.24	4.97	3.65	9.13	4.75	5.3	4.83	4.08	3.66	5.16	6.44	5.62	6.13	4.68	4.35	6.25	5.83	5.2	5.62	5.46	6.52	5.87	6.54	8.92	7.51	9.46	7.2	8.76	6.39	4.99	8.1	9.41	9.22	5.73	5.84	5.42
LINC02363	0.28	0.21	0.3	0.31	0.16	0.14	0.19	0.17	0.29	0.27	0.32	0.27	0.06	0.2	0.21	0.12	0.21	0.16	0.33	0.06	0.32	0.11	0.14	0.06	0.19	0.34	0.15	0.17	0.16	0.18	0.15	0.23	0.2	0.2	0.2	0.16	0.28	0.13	0.64	0.14	0.33	0.51	0.26	0.3	0.86	0.59	0.59	0.42	0.35
RP11-863K10.7	0.04	0.16	0.18	0.2	0.21	0.17	0.12	0.29	0.09	0.05	0.13	0.11	0.27	0.1	0.14	0.14	0.18	0.13	0.18	0.02	0.07	0.1	0.28	0	0.02	0.14	0.19	0.3	0.17	0.14	0.08	0.08	0.14	0.23	0.13	0.26	0.35	0	0.21	0.03	0.09	0.14	0.01	0.36	0.23	0.45	0.05	0.06	0.48
DOCK8-AS1	0.53	0.53	0.43	0.71	0.84	0.63	0.72	0.46	0.69	0.48	0.77	0.52	0.59	0.72	0.84	0.44	0.78	1.14	0.44	0.32	0.75	0.24	0.63	0.22	0.42	0.73	0.34	0.8	0.68	0.66	0.57	0.62	0.55	0.77	0.75	1.79	0.91	0.74	1.06	1.14	1.06	1.06	0.94	1.32	0.69	0.94	0.53	0.72	1.16
NCF4-AS1	0.33	0.23	0.34	0.31	0.22	0.52	0.23	0.36	0.39	0.37	0.31	0.32	0.27	0.55	0.56	0.34	0.64	0.38	0.32	0.58	0.24	0.3	0.46	0.82	0.74	0.93	0.66	0.61	0.61	0.29	0.28	0.41	0.37	0.38	0.43	1.02	0.62	0.65	0.82	0.83	0.82	0.68	0.58	0.74	1.03	1.11	0.65	0.75	1.29
UMODL1-AS1	0.22	0.01	0.18	0.63	0.25	0	0.19	0.21	0.27	0.22	0.12	0.01	0.14	0.2	0.32	0.09	0	0	0.17	0.18	0	0.14	0.14	0.19	0.02	0.26	0	0.23	0.01	0.18	0.01	0.05	0.04	0.14	0.16	0	0.05	0.16	0.01	0	0	0	0	0	0	0.01	0.07	0.82	0
AP001062.7	1.49	1.38	1.51	1.31	1.23	0.94	1.44	1.31	1.02	1.14	1.17	1.29	1.44	0.72	1.27	1.48	0.82	1.25	1.25	1.01	1.13	1.48	1.43	0.86	1.1	1.1	1.74	1.14	1.62	1.2	0.99	1.27	1.44	0.88	1.23	0.39	0.7	0.49	0.4	0.24	0.1	0.1	0.77	0.76	0.39	0.37	0.84	0.5	0.21
LINC00482	1.07	0.49	0.86	1.5	0.83	0.59	0.98	1.28	0.87	1.17	0.5	0.79	0.82	0.57	0.58	0.29	1.45	0.42	0.81	0.77	0.75	0.63	0.45	1.85	0.53	0.95	0.28	0.73	0.9	0.71	0.63	0.94	1.56	0.88	0.89	0.77	1.5	1.39	0.75	1.37	1.93	1.94	0.96	2.94	4.35	1.95	1.65	0.55	2.83
MATN1-AS1	0.86	0.85	1.31	0.93	1.22	0.64	1.03	1.17	0.77	0.59	0.67	0.94	1.17	0.6	0.51	1.46	0.6	0.56	0.65	1.49	0.31	0.4	0.62	0.62	0.48	0.3	0.88	0.64	0.7	1.14	0.71	1.19	1	0.58	0.71	0.15	0.42	0.33	0.27	0.11	0.15	0.01	0.78	0.39	0.17	0.21	0.72	0.05	0.07
LINC02610	0.76	0.42	0.63	0.79	0.53	0.3	0.31	0.27	0.17	0.7	0.28	0.41	1.71	0.15	0.07	0.46	1.17	0.3	0.12	0.55	0.4	0.2	0.35	0.54	0.42	0.21	0.37	0.08	0.28	0.17	0.66	0.21	0.42	0.29	0.24	0.16	0.69	0.25	0.12	0.1	0.01	0.1	0.5	0.55	0.25	0.31	0.08	0.13	0
AC097382.5	0.46	0.52	0.13	0.59	0.18	0.21	0.26	0.43	0.42	0.27	0.59	0.12	0.17	0	0.53	0.81	0.32	0.49	0.21	0.52	0.21	0.12	0.84	0.56	0.5	0.7	0.47	0.25	0.35	0.15	0.26	0.46	0.53	0.35	0.36	0.92	0.52	0.53	0.77	0.5	0.44	0.55	0.87	0.56	0.56	0.58	0.16	0.12	0.46
LINC00265	0.73	1.07	1.02	1.29	1.15	0.87	1.17	0.99	0.88	1.12	1.2	0.85	1.14	0.71	0.92	0.95	0.71	0.89	0.67	0.72	0.89	1.45	1.14	0.77	0.72	0.69	0.61	0.75	1.16	1.02	0.83	0.73	1.02	0.86	0.7	0.24	0.63	0.47	0.38	0.3	0.39	0.37	0.45	0.83	0.28	0.28	0.41	0.2	0.26
PP7080	3.63	3.48	3.91	3.23	3.2	3.36	4.07	3.5	2.96	2.53	3.84	3.76	4.68	2.8	3.1	3.68	3.21	1.75	4.25	4.47	1.98	2.75	2.88	2.61	2.91	1.78	3.46	2.48	2.17	3.98	3	3.28	3.79	2.92	2.93	0.97	1.86	1.31	1.27	0.68	0.36	0.48	2.5	1.52	1.23	1	2.51	0.98	0.56
CTBP1-DT	1.67	1.95	2.78	1.75	1.52	1.52	1.92	1.92	1.62	1.73	1.98	1.51	3.09	1.09	1.74	1.93	1.24	1.26	1.58	1.37	1.19	1.67	1.45	1.66	1.07	0.82	1.25	1.41	1.19	1.78	1.49	1.78	1.75	1.57	1.41	0.42	0.82	0.81	0.57	0.26	0.52	0.32	1.02	0.72	0.43	0.43	0.99	0.41	0.47
CH17-340M24.3	1.4	1.19	1.49	1.17	1.39	0.72	1.5	2.14	1.18	1.85	0.54	1.31	1.61	1.42	2.69	1.75	1.94	2.44	1.75	1.1	1.07	1.1	1.81	3.47	0.69	1	1.26	1.7	1.78	0.59	0.92	1.1	1.76	1.7	1.26	0.54	2.04	1.28	2.48	1.51	2.04	1.28	1.8	2.68	1.36	2.23	1.32	2.5	0.95
IRF1-AS1	6.55	6.97	5	7.72	5.46	6.2	6.67	6.39	9.54	5.52	9.53	6.9	9.55	4.84	7.75	8.66	5.23	7.49	6.62	6.66	5.51	7.19	5.1	3.66	6.91	5.95	5.5	5.96	5.65	6.2	5.98	6.64	5.59	5.58	5.3	2.9	4.17	4.05	3.9	4.84	5.51	8.31	6.18	8.61	2.33	1.86	8.21	3.45	7.75
MDS2	1.57	1.42	1.7	1.07	1.39	0.6	1.33	1.18	0.87	0.55	0.86	1.16	1.24	0.97	0.21	1.51	0.6	1.23	1.76	1.98	0.46	0.55	1.04	1.24	0.93	0.62	1.71	0.88	0.94	0.75	1.22	1.8	1.41	1.16	1.42	0.22	0.5	0.56	0.16	0.15	0.08	0.09	0.39	0.42	0.09	0.51	1.58	0.35	0
RP11-231C14.7	0.71	0.88	1.24	0.35	1.36	0.28	0.4	0.99	0.85	0.47	0.29	0.45	0.46	0.43	1.32	3.09	0.52	0.71	0.78	1.56	0.61	0.42	0.66	0.81	0.62	0.2	0.74	1.36	0.38	0.62	0.64	0.63	0.51	0.93	0.38	0.27	0.28	0.49	0.21	0.18	0.15	0.12	2.22	0.12	0.38	0.21	0.37	0.07	0.04
TDRKH-AS1	0.85	1.02	1.31	0.53	0.75	0.22	0.43	0.77	0.32	0.57	0.59	0.39	1.07	0.16	0.55	0.52	0.51	0.2	0.88	1.03	0.41	0.32	0.21	0	0.09	0.14	0.9	0.56	0.22	0.68	0.25	0.48	0.57	0.61	0.48	0.07	0.29	0.23	0.11	0.04	0.06	0.1	0.35	0.17	0.12	0.02	0.45	0.06	0
RP5-1113E3.3	0.4	0.1	0.28	0.11	0.17	0.65	0.27	0.54	0.15	0.29	0.16	0.42	0.05	0.17	1.05	0.65	0.17	0.25	0.57	0.53	0.42	0.39	0.28	0	0.52	0.15	0.21	0.23	0.37	0.19	0.06	0.39	0.24	0.25	0.25	0.12	0.25	0.05	0.14	0.32	0	0	0.05	0.4	0.14	0.23	0.31	0	0.68
MIR29B2CHG	3.42	3.5	2.51	4.05	3.08	3.37	3.01	2.3	5.36	1.91	4.31	4.3	3.08	4.17	2.21	4.43	1.94	2.86	3.8	2.6	2.93	1.83	3.3	1.36	2.69	1.86	3.07	2.43	2.69	3.43	3.82	3.36	2.55	2.94	2.66	0.93	2.19	2	1.97	1.27	1.61	2.23	1.59	3.09	0.93	0.65	3.66	0.71	1.59
LINC00862	0.15	0.1	0.1	0.18	0.12	0.21	0.1	0.15	0.41	0.2	0.22	0.22	0.14	0.3	0.01	0.1	0.17	0.1	0.1	0.1	0.14	0.02	0.07	0.12	0.22	0.36	0.13	0.09	0.17	0.09	0.34	0.21	0.2	0.26	0.2	0.14	0.21	0.2	0.51	0.2	0.15	0.47	0.42	0.36	1.03	0.32	0.26	0.14	0.4
PRDX6-AS1	0.61	0.65	0.49	0.64	0.64	0.59	0.61	0.86	0.77	0.69	0.79	0.64	0.77	0.64	0.57	0.7	0.69	0.69	0.71	0.46	0.31	0.49	0.61	0.61	0.58	0.5	0.4	0.51	0.62	0.62	0.61	0.7	0.77	0.76	0.78	0.99	0.98	1.09	1.27	1.42	1.42	1.3	1.53	0.84	1.75	1.52	0.99	0.64	0.84
ADAMTSL4-AS1	6.18	2.77	4.11	7.42	3.01	4.45	2.71	3.34	5.47	3.11	4.43	5.34	2.81	4.56	4.37	4.33	2.78	3.03	2.77	2.26	4.63	2.53	3.06	2.43	3.21	7.83	2.58	4.34	3.27	3.01	4.69	4.64	3.61	4.03	2.51	2.86	4.25	4.31	4.87	5	11.05	12.14	5.53	5.5	4.53	2.95	5.48	3.48	10.99
LINC01270	1.94	1.64	2.54	1.55	1.46	2.31	1.21	1.81	1.63	2.98	2.65	1.77	1.04	1.93	0.76	1.1	1.14	1.56	1.9	1.5	1.23	0.62	2.77	1.66	2.15	3.86	2.19	2.09	2.06	1.66	2.64	1.64	1.9	1.89	2.25	3.96	4.93	3.9	4.96	4.96	8.12	8.54	4.24	1.89	9.46	10.93	11.96	4.44	11.77
SLC12A5-AS1	0.92	0.7	0.48	0.23	0.46	2.01	0.53	1.53	1.33	1.09	1.09	0.91	0.5	4.89	1.87	0.33	3.74	1.09	0.77	1.95	0.67	0.31	1.96	4.81	5.74	6.87	1.85	1.21	3.24	0.74	0.67	1.28	0.84	1.39	0.73	14.69	1.11	9.57	9.34	19.08	12.19	6.01	9.23	1.35	11.58	32.74	1.48	11.2	7.63
LINC00963	5.2	4.39	6.28	5.26	4.79	4.85	4.68	5.5	5.02	6.64	5.01	4.25	3.55	5.53	4.55	4.69	6.33	4.9	4.75	3.91	5.15	4.16	4.79	5.27	4.71	5.28	4.32	5.65	5.78	5.12	5.91	4.71	5.52	5.28	5.95	13.34	7.58	7.74	10.98	6.33	10.58	6.35	3.53	9.38	15.54	8.98	5.06	6.75	4.87
LINC02520	0.78	0.18	1.22	1.26	0.3	0.61	1.05	1.84	0.08	1.52	0.83	0.59	1.32	0.14	0.91	1.91	0.73	0.83	1.07	0.77	0.18	1.4	0.28	0	0.18	1.24	1.4	1.25	0.53	1.48	0.05	0.38	0.17	0.9	0.72	0	0	0.62	0	0.04	0.08	0	0.26	0.26	0	0.12	0	0	0
PSORS1C3	0.64	0	0.09	0.34	0.05	0.09	0	0.42	0.12	0.08	1.05	0.04	0.04	0.26	0.4	0.37	0.13	1.15	0.03	0	0	0.28	0.18	0	0	0.16	0	0.09	0.42	0.19	0.18	0.5	0	0.04	0.13	0.18	0.16	0.24	0.18	0.6	0.63	0.12	0.16	0.4	1.44	0.11	0.43	0.67	1.7
ATP6V0E2-AS1	1.01	1.17	1.64	1.29	0.92	1.1	1.2	1.2	0.74	0.53	1.11	1.29	1.06	0.55	0.6	1.42	0.5	1.21	1.04	1.12	0.38	0.63	0.94	0.3	0.86	0.44	0.85	0.91	0.87	1.19	0.91	0.82	1.65	0.97	0.97	0.38	0.38	0.43	0.25	0.04	0.21	0.06	0.42	0.37	0.05	0.19	1.07	0.26	0.14
CTC-425O23.2	0.53	0.5	0.7	0.48	0.46	0.73	0.49	0.83	0.84	0.31	0.49	0.6	0.76	0.35	0.36	1.07	0.23	0.11	0.62	0.35	0.05	0.65	0.28	0	0.33	0.35	0.51	0.14	0.22	0.39	0.59	0.47	0.73	0.62	0.48	0.09	0.06	0.34	0.16	0.01	0.15	0.06	0.48	0.32	0	0.18	0.2	0	0.29
LINC02397	0.26	0.47	0.84	0.23	0.59	0.33	0.27	0.32	0.61	0.2	0.2	0.3	0.33	0.18	0.56	1.81	0.48	0.1	0.62	0.48	0.2	0.12	0.25	0.26	0.12	0.08	0.45	0.33	0.17	0.33	0.26	0.62	0.13	0.41	0.18	0.05	0.15	0.18	0.22	0.04	0.11	0.02	1	0.14	0.33	0.02	0.19	0	0.04
RP11-89H19.1	0.16	0.17	0.02	0.19	0.15	0.22	0.2	0.05	0.28	0.14	0.1	0.51	0.22	0.32	0.84	0.12	0.1	0.21	0.16	0.19	0.06	0.14	0.2	0.19	0.32	0.54	0.19	0.11	0.24	0.31	0.12	0.11	0.23	0.2	0.2	0.11	0.31	0.24	0.27	0.47	1.1	0.2	0.24	0.22	0.1	0.15	0.03	0.15	0.57
C21orf62-AS1	0.4	0.47	0.39	0.38	0.23	0.4	0.6	0.53	0.41	0.21	0.45	0.51	0.47	0.25	0.22	0.6	0.36	0.31	0.66	0.42	0.15	0.29	0.26	0.3	0.33	0.29	0.35	0.29	0.17	0.35	0.5	0.61	0.63	0.41	0.28	0.1	0.18	0.19	0.13	0.04	0.03	0.01	0.28	0.23	0.1	0.04	0.24	0.06	0.08
CTA-373H7.7	0.31	0.7	0.51	0.48	0.38	0.27	0.47	0.34	0.59	0.93	0.41	0.51	0.88	0.37	0.32	0.65	0.39	0.26	0.24	0.37	0.14	0.6	0.27	0.48	0.3	0.23	0.87	0.26	0.23	1.01	0.2	0.51	0.4	0.59	0.47	0.19	0.21	0.16	0.39	0.06	0.08	0.06	0.32	0.31	1.04	0.58	0.2	0.19	0.21
CTD-2308N23.2	0	0	0	0	0.1	0	0.06	0.05	0.03	0	0	0.03	0.03	0	0.02	0.08	0.06	0	0	0.03	0.06	0	0.13	0	0.09	0.03	0.22	0.2	0.12	0.03	0	0.06	0	0.14	0.02	0.07	0	0.06	0.11	0.08	0.03	0	0.7	0.12	0.35	0.08	0.05	0.32	0.12
HCG27	37.11	28	24.5	43.02	19.73	29.51	23.47	16.07	45.09	26.07	39.01	35.11	19.99	41.45	29.4	34.62	53.72	34.97	32.7	21.14	23.73	12.89	25.68	21.64	35.58	38.42	29.03	21.14	20.55	38.47	37.89	45.76	31.72	32.3	29.23	25.88	56.29	41.71	46.43	41.74	69.79	58.33	29.19	46.71	36.17	16.57	59.56	14.71	40.68
KB-1440D3.16	1	1.15	1.54	0.98	1.11	0.88	1.08	1.27	0.98	0.91	1.23	1.14	1.28	0.61	1.08	1.18	0.53	0.41	0.92	0.75	0.95	0.9	0.73	0.38	0.49	0.53	0.46	0.63	0.7	0.73	0.84	0.96	1.06	0.78	0.8	0.35	0.56	0.37	0.26	0.19	0.34	0.4	0.43	0.78	0.22	0.24	0.17	0.06	0.34
KB-1572G7.3	4.71	4.25	4.71	3.91	4.21	3.68	4.18	4.02	3.62	3.81	3.4	3.48	3.64	3.74	3.84	4.21	4.73	4.46	3.02	3.66	4.03	2.96	5.27	7.03	4.24	3.47	4.51	3.67	5.66	4	3.02	3.75	3.99	3.72	3.91	2.97	4.68	5.01	5.69	4.14	4.32	3.62	5.7	4.91	5.33	9.95	9.51	6.01	2.87
LINC02656	1.17	0.75	0.53	0.76	1.01	0.85	0.51	0.63	0.85	0.78	1.09	0.46	0.52	0.84	0.76	0.72	0.95	1.04	1.08	0.42	0.28	0.4	0.88	0.54	0.78	1.49	0.65	0.98	0.52	1.31	1.33	0.93	0.78	0.64	0.51	2.88	1.79	3.03	6.91	4.21	8.25	2.57	2.34	1.04	3.56	2.19	1.48	1.08	1.4
C1orf220	0.92	0.71	0.81	0.48	0.63	0.48	0.84	0.9	0.82	0.35	0.35	0.9	0.73	0.23	0.85	2.62	0.57	0.17	1.09	0.36	0.2	0.4	0.29	0.3	0.33	0.11	0.41	0.24	0.33	0.61	0.73	0.96	0.53	0.82	0.34	0.12	0.35	0.29	0.28	0.08	0.13	0.06	3.69	0.43	0.43	0.03	0.57	0	0.04
LINC00671	0.93	0.61	1.55	0.78	0.57	1.1	0.54	1.52	1.62	1.27	0.61	0.83	0.91	2.88	1.61	0.44	3.21	0.89	1.14	0.6	0.73	0.24	1.11	0.73	1.82	1.67	1.25	0.74	1.11	1.91	1.08	1.34	1.28	2.66	1.07	3.35	8.56	3.04	5.46	3.64	4.46	0.56	9.51	1.05	6.63	4.18	0.5	2.1	0.77
ZNF337-AS1	0.46	0.49	0.49	0.26	0.34	0.28	0.45	0.43	0.35	0.33	0.5	0.44	0.56	0.14	0.34	0.74	0.27	0.23	0.48	0.5	0.3	0.21	0.3	0.28	0.33	0.25	0.4	0.34	0.27	0.5	0.37	0.46	0.62	0.36	0.35	0.1	0.27	0.3	0.11	0.05	0.08	0.1	0.27	0.22	0.08	0.06	0.23	0.16	0.05
PAXIP1-AS2	1.5	2.02	1.92	2.13	1.54	1.18	2.18	1.66	1.66	1.34	1.92	2	2.16	1.31	1.63	2.07	1.23	1.43	1.75	1.42	1.14	1.46	1.1	1.09	1.17	0.89	1.51	0.94	1.05	1.41	1.54	1.63	1.61	1.47	1.21	0.65	1	0.87	0.76	0.57	0.32	0.27	1.33	1.34	0.29	0.31	1.24	0.44	0.58
AC090616.2	0.38	0.34	0.33	0.19	0.25	0.24	0.11	0.31	0.31	0.3	0.2	0.28	0.22	0.32	0.22	0.3	0.25	0.05	0.54	0.54	0.08	0.25	0.08	0.78	0.43	0.58	0.34	0.25	0.18	0.33	0.24	0.26	0.42	0.38	0.32	0.41	0.47	0.21	1.28	0.63	0.9	0.88	0.54	0.59	0.32	0.39	0.47	0.51	1.23
LINC01588	0.64	0.77	0.66	0.53	0.59	0.44	0.78	0.67	0.72	0.52	0.5	0.69	0.77	0.46	0.38	0.99	0.35	0.44	0.62	0.56	0.32	0.37	0.39	0.27	0.44	0.47	0.5	0.37	0.34	0.65	0.57	0.65	0.55	0.47	0.52	0.12	0.31	0.36	0.26	0.19	0.09	0.17	0.61	0.29	0.17	0.16	0.43	0.12	0.1
AC129492.6	0.8	1.4	0.97	0.73	0.97	0.89	1.18	1.26	0.9	0.86	0.67	0.89	1.04	0.59	0.58	1.76	0.53	1.14	1.28	1.06	0.48	1.12	0.83	0.6	0.76	0.52	0.79	0.51	0.73	1.15	0.81	0.76	1.26	0.47	0.74	0.08	0.61	0.28	0.42	0.08	0.16	0.19	1.41	0.6	0.34	0.47	0.51	0.09	0.2
BASP1-AS1	0.2	0.15	0.04	0.06	0.09	0.12	0.03	0.15	0.14	0.23	0.28	0.11	0.09	0.17	0.07	0.06	0.29	0.07	0.13	0.08	0.04	0.05	0.21	0.1	0.16	0.18	0.1	0.17	0.1	0.13	0.09	0.22	0.08	0.16	0.18	0.89	0.62	0.54	1.09	0.8	1.04	0.79	0.69	0.45	1.13	0.57	0.43	0.5	1.13
LINC02649	0.8	0.96	0.54	0.65	0.71	0.87	0.53	0.71	0.94	1.02	1.01	0.51	0.53	0.9	0.65	0.77	0.75	0.41	0.92	0.37	0.45	0.2	0.9	0.41	0.94	1.52	0.5	0.72	0.6	0.72	1.24	1.18	0.48	0.87	0.51	3.18	1.44	2.77	4.59	3.01	4.37	4.1	1.87	0.82	2.85	1.83	1.26	1.83	1.03
AATBC	4.34	4.25	4.1	4.94	5.56	1.91	6.03	5.31	4.08	5.72	5.1	3.93	4.05	4.18	4.6	1.9	4.02	3.23	4.79	3.08	2.96	4.67	4.18	3.99	3.43	2.9	2.58	2.51	3.6	2.86	3.84	5.05	4.57	4.8	4.99	1.2	2.94	2.59	1.55	1.67	0.57	0.8	1.05	4.41	0.64	0.92	2.98	2.62	3.48
BCRP3	0.08	0.22	0.38	0.21	0.29	0.29	0.15	0.24	0.17	0.12	0.24	0.22	0.48	0.22	0.11	0.15	0.13	0.18	0.21	0.18	0.27	0.26	0.27	0	0.06	0.18	0.4	0.31	0.33	0.21	0.22	0.14	0.32	0.15	0.22	0.02	0.34	0.27	0.14	0.02	0.08	0.03	0.52	0.19	0.16	0.41	0.33	0.31	0.25
LINC00189	1.06	0.57	1.64	0.76	0.69	2.1	0.54	0.41	1.36	3.16	1.53	2.97	2.26	0.62	1.23	1.24	1.26	1.4	2.25	3.43	1.43	1.36	1.07	0	1.37	1.72	1.04	2.55	0.79	1.4	0.41	1.72	1.17	1.45	1.02	2.2	0.8	0.81	4.29	1.2	0.7	5.41	1.74	1.91	2.82	2.1	3.25	3.37	8.94
RP11-800A3.2	0.08	0	0	0.29	0.41	0.19	0.1	0.32	0.09	0.17	0.09	0.09	0	0.1	0.07	0.08	0.24	0.22	0	0	0	0.21	0.17	0.63	0	0.09	0	0.28	0.29	0.08	0.3	0.09	0.34	0.44	0.22	0	0.27	0.18	0.25	0.08	0.25	0	0.63	0.18	0.5	0.49	0	0	0
RNU6ATAC35P	0	0.05	0.06	0.23	0.36	0.11	0.17	0	0.1	0	0.06	0.06	0	0.12	0.04	0.05	0.11	0.04	0.09	0.05	0.17	0.12	0.15	0.56	0.27	0.88	0.06	0.04	0.09	0	0.06	0.1	0.15	0.05	0.04	0	0.63	0.22	0.05	0.09	0.69	0.36	0.42	0.21	1.33	0.53	0.5	0.68	0.5
CTD-2527I21.4	1.03	0.74	1.14	0.24	0.4	0.79	0.73	0.63	0.53	0.62	0.27	0.66	0.52	0.35	0.29	1.54	0.73	0.74	1.03	0.9	0.91	0.52	0.74	0.79	1.36	0.5	0.89	0.64	0.65	0.6	0.5	0.56	1	0.6	0.77	0.07	0.29	0.2	0.18	0.03	0	0.03	0.29	0.19	0.21	0.23	0.82	0.22	0
HDAC4-AS1	0.92	0.97	1.07	0.69	0.44	0.37	0.8	0.62	0.37	0.52	0.69	0.56	1.7	1.05	0.86	0.78	0.61	1.59	0.87	1.38	0.4	0.39	0.63	0.68	0.16	0.53	0.9	0.71	1.08	1.04	0.94	0.63	0.47	1.24	0.95	0.71	1.38	1.56	1.1	0.82	1.35	0.87	1.15	0.77	1.93	1.62	1.55	1.98	1.24
CYTOR	0.42	0.6	0.65	0.59	0.52	0.48	0.5	0.69	0.55	0.73	0.52	1.17	0.56	0.41	0.58	0.46	0.77	0.54	0.53	0.51	0.58	0.49	0.56	0.52	0.43	0.39	0.59	0.58	0.29	0.73	0.37	0.61	0.46	0.69	0.48	0.91	0.7	0.66	0.64	1.13	0.96	0.64	0.82	1.1	1.78	0.65	1.03	1.19	0.45
AC079305.10	1.64	1.33	1.31	1.25	1.29	1.93	1.23	1.6	1.37	1.4	1.19	1.27	1.17	2.06	1.02	0.79	1.32	0.7	1.81	1.69	1.97	0.81	1.3	0.5	2.79	2.17	0.75	1.42	0.84	1.02	0.99	1.23	2.51	1.9	1.4	3.69	2.91	1.63	1.7	1.18	1.93	2.36	1.5	2.84	1.54	1.99	1.54	1.03	5.32
RP11-545E17.3	2.55	0.87	0.19	0.64	0.54	0.37	0.52	0.39	1.09	1.12	1.05	0.81	0.37	0.62	0.61	0.48	1.47	0.9	0.83	1.97	0.77	1.21	0.2	1.53	1.3	0.08	1.24	0.57	0.66	0.89	0.82	0.59	1.11	1.91	0.89	0.95	2.07	1.84	0.6	0.19	0.4	0.13	0.47	1.21	0.97	0.44	2.19	0.9	1.22
HLA-DQB1-AS1	0.91	0.43	1.33	0.32	0.68	0.18	0.6	0.91	0.66	1.76	0.76	0.58	0.92	0.93	2.27	1.5	1.62	1.48	0.97	2.2	2.37	1.16	0.86	5.42	1.24	0.79	0.82	2.26	1.1	0.64	1.42	2.15	0.89	1.34	0.6	0.34	0.55	0.69	0.32	0.34	0.08	0.34	0.34	1.28	0.6	0.2	2.56	2.37	0.71
CCR5AS	0.86	0.11	1.12	0.72	0.7	1.04	0.2	0.61	0.24	0.55	0.57	0.34	0.23	0.43	0.84	0.07	2.41	0.48	1.47	0.82	0.75	0.33	0.66	0.51	1.04	0.56	0.84	0.97	0.49	0.64	0.44	0.63	0.37	0.74	0.56	0.54	3.43	2.4	0.53	3.3	1.3	1.9	2.96	0.79	0.5	1.18	1.76	1.07	3.56
AC007879.5	0.59	0.3	0.63	0.58	0.69	0.26	0.6	0.25	0.48	0.26	0.35	0.59	0.55	0.48	0.31	0.68	0.38	0.26	0.88	0.47	0.44	0.13	0.32	0.39	0.27	0.32	0.45	0.37	0.33	0.29	0.69	0.44	0.35	0.54	0.44	0.15	0.11	0.26	0.1	0.16	0.02	0.11	0.09	0.33	0.12	0.08	0.04	0.02	0
MIR503HG	0.1	0.17	0.09	0.13	0.21	0.14	0.05	0.11	0.1	0.05	0.11	0.09	0.07	0.09	0.05	0.03	0.18	0.25	0.04	0.23	0	0.09	0.09	0.03	0	0.02	0.17	0.04	0.06	0.16	0.07	0.14	0.12	0.06	0.08	0.03	0.24	0.03	0.07	0.07	0.1	0.11	0.26	0.11	0.45	0.79	0.34	0.53	0.43
IL10RB-DT	3.1	2.31	3.1	2.36	2.68	2.64	1.88	2.7	2.97	2.76	2.18	2.67	2.73	2.36	3.18	2.82	3.13	2.99	3.03	2.65	1.78	1.66	2.84	1.64	3.1	3.7	2.93	2.94	2.56	2.73	2.72	3.17	3.13	3.06	3.03	6.47	4.01	3.88	4.42	4.32	3.37	3.42	4.34	5.32	4.67	3.05	4.4	6.04	4.88
LINC02561	0.3	0.48	0.87	0.33	0.51	0.11	0.78	0.21	0.62	0.2	0.79	0.14	1.03	0.26	1.27	0.47	0.5	0.08	0.42	0.66	0	0.29	0.22	1.2	0.53	0.67	0.51	0	0.6	0.06	0.75	0.56	0.68	0.2	0.42	0.55	0.24	0.31	0.44	0.12	0.35	0	0.34	0.14	0.29	0.28	0.05	0.24	0
AC005076.5	0.12	0.34	0.03	0.22	0.47	0.28	0.08	0.16	0.15	0.1	0.11	0.19	0.14	0.06	0.35	0.6	0.26	0.41	0.52	0.48	0.03	0.14	0.45	0.64	0.35	0.18	0.41	0.34	0.27	0.32	0.03	0.25	0.3	0.25	0.17	0.09	0.41	0.08	0.12	0.25	0.1	0.1	0.28	0.42	0.24	0.12	0.36	0.39	0.19
LINC00570	0.2	1.21	0.27	0.72	0.15	0.92	0.15	0.15	0.25	0.85	0.31	0.28	0.41	0.41	0.42	0.2	1.55	0.33	0.53	1.64	0.09	0.23	0.38	0.46	0.63	0.11	0.36	0.44	0.19	0.53	0.85	0.21	0.51	0.31	0.43	0.04	5.36	1.61	0.46	0.34	0.24	0.52	0.61	0.78	1.44	0.48	1.42	0.67	0.38
RP11-344B5.2	8.78	7.24	8.2	7.75	17.38	8.93	6.28	8.64	7.71	10.45	7.07	7.56	5.41	12.4	9.21	5.59	8.6	6.12	9.74	5.89	12.07	5.92	11.27	9.63	6.38	8.9	6.27	9.64	11.86	9.46	11.33	10.38	6.34	6.81	13.44	30.46	10.94	11.73	12.04	12.43	10.13	7.47	2.91	12.14	6.56	5.83	6.25	14.12	5.25
MDC1-AS1	0.71	0.39	0.71	0.17	0.22	0.24	0.45	0.23	0.28	0.25	0.5	0.13	0.62	0.21	0.21	0.27	0.15	0.16	0.5	0.25	0.13	0.45	0.23	0	0.26	0.31	0.51	0.29	0.33	0.36	0.32	0.43	0.57	0.41	0.39	0.04	0.22	0.1	0.03	0.03	0.09	0.03	0.13	0.13	0.21	0.12	0.15	0	0
PELATON	12.7	12.62	14.56	17.21	14.28	15.74	11.59	19.48	14.12	15.91	15.51	12.4	9.09	15.98	13.02	9.77	17.84	15.17	14.16	13.02	14.8	11.87	16.95	17.01	16.87	24.78	12.67	15.77	24.27	14.52	15.82	12.24	8.75	13.63	16.8	56.78	21.69	23.5	41.37	37.51	34.26	41.61	28.09	22.11	40.14	44.16	10.99	31.63	48.99
RP5-956O18.3	0.94	0.71	0.84	0.39	0.97	0.27	0.75	1.12	0.69	0.86	0.67	0.76	0.81	0.55	0.91	0.74	0.75	0.57	0.52	0.72	0.96	0.94	0.86	2.42	1.14	1.16	1.24	1.13	1.42	0.45	0.41	0.53	0.67	0.61	0.87	2.5	1.27	1.79	1.5	1.31	0.55	0.67	0.86	1.15	2.47	2.91	0.77	2.68	4.02
LINC00539	0.3	0.29	0.56	0.35	0.45	0.4	0.31	0.24	0.21	0.27	0.29	0.19	0.4	0.18	0.13	0.36	0.28	0.29	0.22	0.32	0.11	0.26	0.26	0.21	0.29	0.13	0.26	0.24	0.17	0.35	0.21	0.36	0.17	0.14	0.18	0.12	0.49	0.21	0.17	0.01	0.13	0.07	0.18	0.15	0.76	0.37	0.12	0.15	0.08
AC109309.4	0.24	0.87	0.06	0	0	2.86	0.24	0.05	0	0	0.11	0.22	0.06	0	0	0.5	0	0	0	0	0	0	0.05	0	1.91	0.05	0.17	0	0.22	0	0.78	1.62	0	0.11	0	0	0.54	0.38	1.4	0.05	0	0	0	0	0.61	0	0.38	0.05	0
TMLHE-AS1	0.23	0.19	0.31	0.18	0.06	0.32	0.04	0.15	0.21	0.09	0.15	0.07	0.19	0.08	0.24	0.13	0.2	0.13	0.35	0.13	0.21	0.11	0.19	0.32	0.11	0.07	0.05	0.15	0.11	0.41	0.16	0.32	0.17	0.23	0.14	0.59	0.36	0.51	0.35	0.57	0.37	0.1	0.53	0.1	0.19	0.13	0.2	0.37	0.25
ETV7-AS1	0	0	0	0	0	0	0	0	0.06	0.06	0.07	0	0	0	0.05	0.06	0.04	0.16	0	0	0	0.25	0	0	0	0	0	0	0.05	0	0	0.13	0	0	0	0.08	0	0	0	0.06	0.06	0	0.19	0.52	0	0.06	0.41	0	0.55
AC016735.1	0.18	0.4	0.22	0.42	0.11	0.11	0	0.18	0.1	0.1	0.1	0	0.32	0.11	0.17	0	0.13	0.08	0.52	0.26	0.73	0.23	0	0	0	0.58	0.11	0.38	0.56	0.09	0.44	0	0.28	0.1	0.25	0	0	0.1	0	0	0	0	0.1	0	0.28	0.27	0.08	0	0
RP11-380G5.2	1.35	0.71	1.31	1.45	0.81	1.37	1.08	1.93	1.32	0.77	1.29	1.57	0.97	1.75	1.18	1.18	1.38	1.29	2.27	1.2	0.69	0.73	1.73	2.5	2.3	0.97	1.91	1.05	0.91	1.5	2.09	1.6	1.16	1.2	0.85	2.06	2.25	2.06	2.66	1.9	2.93	2.32	0.84	1.51	2.29	1.6	1.95	0.19	1.08
AC012363.4	0.07	0.25	0.27	0.22	0.14	0.09	0.18	0.15	0.12	0.28	0.35	0.3	0.09	0.13	0.85	0.19	0.05	0.51	0.46	0.25	0.26	0.32	0.08	0	0.08	0.2	0.09	0.28	0.2	0.12	0.09	0.32	0.04	0.2	0.07	0.28	0.33	0.08	0.23	0.48	0.34	1.53	0.94	1.81	0.34	0.19	0.32	0.37	0.86
LINC00853	0.32	1.4	0.28	0.42	1.18	1.96	0.85	0.7	0.55	0.68	0.38	0.78	0.42	0.12	0.09	0.76	1.57	1.3	0.34	0.94	0.26	0.86	2.78	0.5	1.33	0.84	0.87	0.52	2.18	0.63	0.99	0.41	0.78	0.17	1	0.53	0.85	1.16	0.36	0.76	0.69	0.81	0.46	0.43	1.09	1.53	0.5	1.69	0.93
EML4-AS1	0.58	1.25	0.8	0.58	0.82	0.59	0.92	0.47	0.79	0.6	0.45	0.8	0.72	0.3	0.66	1.1	0.61	0.39	0.63	0.81	0.52	0.6	0.34	0	0.52	0.46	0.5	0.88	0.44	0.49	0.44	0.84	0.19	0.34	0.45	0.63	0.62	0.1	0.28	0.11	0.21	0.05	0.49	0	0.28	0.16	0.02	0.02	0.26
RP5-1086K13.1	1.59	1.37	1.5	1.73	1.75	2.11	1.44	1.48	2.8	1.16	2.11	1.75	2.37	2.05	1.13	1.19	2.12	0.72	1.68	1.07	0.75	1.11	0.69	0.04	0.68	1.17	1.28	0.72	0.91	1.82	0.91	1.62	1.44	1.58	1.44	0.87	1.69	1.87	2.41	2.7	1.52	0.97	6.84	2.42	2.09	0.97	3.22	2.86	0.43
RP11-228B15.4	2.23	2.46	3.42	2.9	1.99	1.82	3.4	3.17	1.69	1.8	2.56	2.64	2.54	1.34	1.36	2.68	1.51	2.21	2.67	2.8	1.38	2.13	1.91	1.37	2.96	1.45	2.71	1.24	2.6	2.84	2.03	2.59	3.42	2.24	1.79	0.37	1.46	1.13	0.67	0.5	0.46	0.3	1.15	1.37	0.27	0.71	1.72	0.84	0.37
CATIP-AS1	1.27	0.49	0.64	0.65	1.01	0.49	0.46	1.16	0.91	0.44	0.74	0.82	1.05	0.63	0.81	0.45	0.28	0.8	0.56	1.28	0.99	0.78	1.37	0.96	0.72	1.07	0.71	0.89	1.74	0.6	0.67	0.71	0.17	1.28	0.6	2.9	2.42	1.91	3.01	2.71	2.96	2.03	1.06	0.85	5.83	6.37	0.73	3.43	1.17
SLC9A3-AS1	0.99	1.04	1.5	0.59	1.67	0.49	1.65	1.39	0.36	1.28	0.84	0.81	0.7	0.41	1.19	0.67	0.55	0.61	2.86	0.98	1.04	1.08	2.15	0.81	1.55	1.11	0.54	0.57	0.61	0.64	1.46	1.61	2.57	1.63	1.34	0.11	0.76	0.47	0.3	0.3	0.2	0.62	0.29	0.57	0.54	0.75	0.49	0.32	0.23
RP11-415J8.3	0.14	0.15	0.13	0.09	0.1	0.16	0.08	0.12	0.1	0.08	0.19	0.16	0.06	0.19	0.28	0.24	0.21	0.11	0.12	0.17	0.13	0.12	0.14	0.1	0.29	0.36	0.29	0.18	0.26	0.09	0.14	0.24	0.19	0.15	0.16	0.27	0.19	0.3	0.49	0.32	0.45	0.55	0.2	0.12	0.54	0.38	0.27	0.08	0.51
LRRK2-DT	3.48	2.84	2.61	3.85	3.05	2.82	2.35	1.66	4.32	2.01	4.01	2.71	2.17	3.82	4.02	2.85	4.24	4.23	3.18	1.94	3.6	2.07	2.82	1.93	3.95	2.96	3.42	2.91	2.13	4.52	3.27	3.26	1.92	4.01	2.95	3.62	5.72	3.37	2.99	5.06	7.09	4.77	5.22	5.28	3.45	2.38	5.88	2.07	5.32
RP11-764K9.1	0.3	0.25	0.46	0.56	0.42	0.28	0.39	0.33	0.66	0.57	0.39	0.63	0.07	0.44	0.3	0.36	0.47	0.43	0.36	0.57	0.11	0.18	0.47	0.33	0.5	0.58	0.36	0.53	0.22	0.51	0.57	0.49	0.26	0.68	0.44	0.24	1.18	0.55	0.78	0.21	0.44	0.86	0.49	0.83	0.84	0.53	0.36	0.48	0.12
RP3-508I15.14	3.78	2.56	2.78	2.8	2.2	3.55	2.52	2.9	2.87	2.08	3.03	3.32	2.54	3.86	3.61	3.92	3.17	2.8	3.78	2.72	2.37	2.75	2.38	2.49	3.81	4.97	3.1	3.33	3.08	2.47	2.77	3.1	2.55	2.96	2.52	3.36	4.03	6.36	4.88	7.99	4.06	6.25	12.31	2.93	6.1	3.27	7.37	7.42	6
RP11-70P17.1	0.22	0.98	0.43	0.31	0.67	0.21	0.32	0.96	0.61	0.23	0.67	0.25	0.89	0.21	0.32	0.54	0.65	0.12	0.68	0.34	0.41	0.53	0.36	0	0.05	0.43	0.26	0.26	0.98	0.87	0.7	0.71	0.97	0.1	0.36	0.06	0	0	0.09	0.09	0	0	0.05	0.1	0.27	0.27	0.23	0	0
DBH-AS1	1.09	1.14	1.37	1.25	0.89	0.64	0.77	1.18	0.94	0.58	1.19	0.98	1.49	1.04	0.71	1.07	0.6	0.85	1.26	2.01	0.76	0.29	1.33	0.66	0.76	0.5	0.76	0.85	1.13	1.21	1.11	1.23	1.82	0.43	1.6	0.06	0.3	0.54	0.42	0.12	0.08	0.04	0.34	0.51	0.26	0.54	2.29	0.83	0.11
MIAT	6.19	14.44	9.65	11.18	7.63	6.03	9.24	9.9	12.46	16.98	10.41	8.75	19.2	6.12	5.31	11.34	8.71	6.96	5.2	6.52	4.3	11.57	11.02	5.87	2.66	2.17	14.38	5.2	6.13	24.76	6.12	6.33	6.59	11.62	13.28	3.33	5.27	6.33	8.55	2.52	3.4	1.69	9.4	8.2	21.25	10.1	9.99	5.15	2.03
RP11-452K12.4	2.79	2.29	2.61	1.52	2.2	3.09	1.82	3.28	2.6	2.44	2.5	2.85	2.08	5.41	3.17	1.98	3.84	2.49	2.4	4.46	3.24	1.68	2.2	2.99	2.61	6.18	2.58	4.88	2.55	3.76	3.14	4.36	3.16	3.93	3.32	11.01	3.72	4.19	4.87	4.21	4.01	3.79	2.44	3.64	3.81	3.59	2.19	3.22	6.75
C5orf67	0.05	0.15	0.14	0.82	0.11	0.36	0.2	0.25	0.27	0.59	0.45	0.51	0.2	0.81	0.54	0.34	0.18	0.51	0.32	0.48	0.51	0.07	0.03	0.43	0.45	0.45	0.39	0.71	0.55	0.35	0.27	0.36	0.06	0.57	0.25	0.71	0.73	1.03	2.58	0.33	5.55	2.2	0.61	1.29	1.89	2.58	0.76	0.3	1.28
LINC02648	1.85	2.27	2.47	2.75	1.08	1.72	2.16	1.13	1.64	1.63	1.79	2.35	3.09	1.34	1.69	2.4	0.78	1.4	3.21	2.47	0.69	0.73	1.56	0.66	1.46	1.43	2.1	0.94	1.9	1.9	2.19	1.96	2.68	1.15	2.06	0.16	0.84	0.33	0.74	0.17	0.04	0.09	1.08	0.66	0.31	0.95	2.2	0.14	0.44
NRIR	0.15	0.29	0.23	0.25	0.22	0.89	0.35	0.21	0.11	0.55	0.37	0.22	0.34	0.08	2.63	0.4	0.22	3.63	0.43	0.11	0.31	1.33	0.37	0.09	0.16	0.38	0.06	0.36	0.42	0.45	0.2	0.22	0.22	0.14	0.25	0.03	0.27	2.16	0.09	0.08	2.14	3.24	0.19	0.24	0.12	0.18	1.51	0.86	0.32
LINC01534	0.71	0.96	0.83	0.69	0.87	0.79	0.85	0.92	0.84	0.56	0.96	0.87	0.78	0.48	0.45	1.47	0.51	0.47	1.17	0.6	0.31	0.58	0.69	0.2	0.71	0.3	0.61	0.39	0.32	0.68	0.6	0.97	1.17	0.73	0.59	0.14	0.31	0.24	0.15	0.08	0.1	0.13	0.59	0.39	0.18	0.09	0.33	0.1	0.11
HAR1A	0.77	1.27	1.41	0.78	0.71	0.54	0.23	1.03	0.46	0.82	0.72	0.82	1.24	0.68	0.32	0.81	0.38	1.02	0.48	1.82	0.31	0.52	0.87	0.75	0.67	0.35	0.7	0.82	0.54	1.83	0.97	1.3	0.77	0.75	0.39	0.48	0.39	0.53	0.38	0.1	0.2	0.05	0.26	0.58	0.12	0.14	0.36	0.63	0.14
LINC02528	0.04	0	0	0.26	0.09	0	0.22	0	0.12	0.12	0.09	0	0.09	0.4	0.55	0.11	0.08	0.24	0.22	0.07	0	0.45	0	0	0.17	0.08	0	0.16	0	0.08	0.05	0.08	0	0.16	0.07	0.09	0	0	0.08	0.11	0.04	0.04	0.04	0.08	0	0	1.09	0.08	0.13
AP001434.2	0.07	0.08	0.09	0	0.09	0	0	0.07	0.4	0.08	0.17	0	0	0.09	0.07	0.08	0.16	0.07	0	0	0	0.06	0.15	0.87	0.17	0.56	0	0.19	0.07	0.08	0.18	0.24	0	0.24	0.47	0.47	0	0.33	0.76	0.51	0.61	0.24	1.14	0.66	1.6	1.43	0.51	1.71	1.71
FGF13-AS1	0.02	0.02	0	0	0	0.07	0	0	0.04	0.06	0.04	0	0.02	0	0	0	0	0	0	0	0	0.08	0	0	0	0	0.02	0.08	0	0	0.02	0.1	0.04	0.02	0	0.43	0.06	0.29	0.51	0.02	0.63	0	0.1	0.04	0.29	0	0	0.16	0.02
LINC00937	2.7	1.18	1.11	1.53	2.75	2.35	1.59	1.93	2.15	1.57	1.55	1.55	0.85	1.85	2.49	1.39	1.48	5.05	1.46	2.08	2.08	2.41	2.39	3.49	0.89	2.52	1.38	1.58	2.26	2.67	1.42	2.73	1.74	1.71	1.01	4.85	3.63	6.73	4.46	11.48	10.68	6.89	6	4.09	2.77	5.97	3.99	4.55	5.3
LINC01907	0.04	0.13	0.02	0.04	0.06	0.07	0.1	0.09	0.06	0.15	0.13	0.03	0.02	0.22	0.16	0.05	0.15	0.16	0.21	0	0.05	0.03	0.15	0.09	0.09	0.11	0.11	0.09	0.14	0.1	0.11	0.1	0.05	0.18	0.15	0.43	0.26	0.49	0.78	0.56	0.39	0.12	0.39	0.2	0.53	0.55	0.03	0.15	0.31
AC093642.4	1.37	2.89	0.79	1.46	1.19	1.35	1.77	0.93	0.56	0.68	1.93	1.12	1.3	0.68	0.03	0.93	0.08	0.62	1.13	1.46	0.22	0.29	0.31	0	1.08	1.43	0.84	1.35	1.21	0.23	1.94	2.22	1.66	1.1	1.41	0	0.7	0.3	0.15	0.04	0	0	0.62	0.5	0.08	0.31	0.23	0	0
FAM30A	2.04	2.15	3.64	1.08	3.52	1.76	1.95	3.08	2.23	1.15	1.34	1.91	1.29	0.83	1.54	5.64	1.18	1.63	2.12	1.66	1.01	1.11	1.51	1.92	0.89	0.55	2.15	1.71	1.17	1.02	2.09	1.54	1.11	2.31	0.98	0.4	0.42	0.85	0.63	0.47	0.63	0.08	3.23	0.62	0.79	0.37	1.06	0.32	0.2
AC005082.12	0.74	0.22	1.44	0.43	0.54	0.38	0.36	0.54	0.1	0.42	0.4	0.76	0.34	0.27	0	0.09	0.44	0.21	0.16	0.19	0.11	0.11	0.68	0.96	0.46	0.12	0.13	0.21	0.14	0.08	0.3	0.25	0.22	0.06	0.33	0.78	0.73	0.14	0.4	0.45	0.01	0.03	0.87	0.23	0.6	0.34	0.42	0.19	0.1
LINC02785	0.18	0.1	0.17	0.21	0.18	0.16	0.19	0.23	0.31	0.19	0.26	0.35	0.09	0.27	0.2	0.09	0.36	0.09	0.23	0.07	0.29	0.16	0.14	0.32	0.3	0.14	0.24	0.15	0.13	0.22	0.17	0.2	0.12	0.26	0.19	0.26	0.32	0.24	0.17	0.06	0.62	0.1	0.24	0.33	0.55	0.25	0.12	0.05	0.08
AC078883.4	0.45	0.25	0.33	0.4	0.29	0.36	0.55	0.15	0.29	0.16	0.49	0.61	0.77	0.51	0.04	0.51	0.06	0.1	0.26	0.26	0.31	0.36	0.23	0.89	0.52	0.5	0.22	0.32	0.41	0.59	0.33	0.61	0.84	0.33	0.28	0.05	0.04	0	0.31	0.04	0.08	0.04	0.46	0.42	0.04	0.04	0.03	0	0
ITGB2-AS1	44.47	24.97	34.41	22.23	33.1	18.88	27.83	27.21	29.21	37.58	30.33	31.98	36.94	39.23	27.3	26.69	36.2	21.85	42.69	27.69	21.04	11.65	53.51	19.32	21.12	29.9	16.56	22.88	30.23	27.13	23.52	34.94	31.22	35.94	23.25	18.28	42.74	40.95	46.05	57.05	26.86	14.08	31.96	20.47	38.09	28.97	58.66	34.16	34.77
MUC12-AS1	0.15	0.76	0.06	0.49	0.46	0.12	0.57	0.05	0.28	0.72	0.43	0.18	0.31	0.51	1.01	0.16	0.35	0.19	0.1	0.91	0.97	0.27	0.48	0	0.12	0	0.12	0.49	0.14	1.19	0.38	0.22	0.33	0.23	0.29	0	0.29	0	0	0	0	0.23	0.06	0.12	0	0.21	0.36	0	0
RP11-112J3.16	0.35	0.4	0.54	0.34	0.44	0.35	0.5	0.61	0.41	0.36	0.42	0.57	0.38	0.31	0.25	0.64	0.29	0.25	0.54	0.49	0.28	0.34	0.45	0.24	0.26	0.47	0.43	0.3	0.25	0.51	0.34	0.48	0.41	0.36	0.36	0.02	0.29	0.5	0.26	0.08	0.07	0.04	0.45	0.3	0.12	0.15	0.25	0.16	0.04
LINC01624	0.37	0.51	0.37	0.37	0.57	0.37	0.26	0.42	0.32	0.34	0.44	0.28	0.27	0.16	0.53	0.53	0.13	0.24	0.43	0.31	0.12	0.3	0.32	0.3	0.29	0.31	0.29	0.28	0.31	0.21	0.53	0.36	0.48	0.25	0.35	0.16	0.21	0.23	0.21	0.1	0.05	0.1	0.28	0.12	0.05	0.07	0.45	0.07	0.09
HSD11B1-AS1	0.13	0.15	0	0.16	0.06	0.32	0.16	0.35	0.05	0.33	0.1	0.1	0.11	0.05	0	0.14	0.39	0.04	0.13	0.09	0.05	0.04	0.41	0.7	0	0.43	0.1	0.11	0.32	0.19	0.16	0.33	0.33	0.19	0.28	0.85	0.74	0.6	0.55	0.79	0.69	0.29	0.25	0.2	1.06	0.77	0.38	0.24	0
RP11-73O6.3	3.92	5.08	5.4	3.77	3.39	3.29	4.33	4.2	3.33	6.23	4.19	4.47	6.73	2.27	3.53	4.31	3.79	4.4	2.49	3.32	5.01	5.21	3.13	3.66	2.41	1.67	4.59	1.89	3.47	6.03	2.56	3.61	3.49	2.76	4.03	0.72	2.32	1.86	1.92	0.34	1.43	0.71	0.82	1.56	0.35	0.68	3.75	2.97	0.33
LINC02803	0.28	0.04	0	0.21	0.11	0.15	0.36	0.33	0.53	0.09	0.29	0.14	0.06	0.43	0.07	0.24	0.27	0.45	0.1	0.34	0.18	0.18	0.41	0.07	0.43	0.19	0.21	0.15	0.21	0.28	0.15	0.25	0.17	0.04	0.24	0.02	0.27	0.3	0.13	0.25	0.07	0.25	0.23	0.24	0.79	0.43	1.89	0.25	0.2
CTC-529I10.2	0.24	0.35	0.69	0.65	0.44	0.51	0.64	0.55	0.28	0.34	0.65	0.79	0.7	0.71	0.2	0.6	0.37	0.46	0.28	0.62	0.49	0.68	0.54	0	0.06	0.4	0.78	0.38	0.52	0.41	0.55	0.65	0.5	0.29	0.36	0.1	0.5	0.27	0.3	0.1	0.05	0.12	0.29	0.18	0.11	0.19	0.39	0.32	0.06
RP1-153P14.5	0.24	0.04	0.5	0.31	0.05	0.29	0.51	1.01	0.04	0.35	0.5	0.21	0.73	0.02	0.31	1.06	0.27	0.46	0.77	0.09	0.15	0.51	0.32	0.43	0.11	0.6	0.96	0.57	0.3	0.75	0	0.26	0.02	0.26	0.36	0	0	0.31	0	0.09	0.04	0	0.2	0.12	0	0.11	0.02	0.22	0
LINC01736	0.28	0.1	0	0.15	0.2	0.09	0.13	0.18	0.08	0.08	0.15	0.1	0.13	0.07	0.08	0.09	0.2	0.28	0.07	0.28	0.42	0.03	0.11	0.21	0.33	0.16	0.19	0.18	0.16	0.07	0.29	0.1	0.15	0.16	0.02	0.21	0.16	0.62	0.26	0.18	0.77	0.14	0.1	0.72	0.44	0.27	0.06	0.1	0.52
PABPC4-AS1	0.57	0.34	0.48	0.39	0.4	0.34	0.47	0.31	0.42	0.35	0.46	0.38	0.34	0.24	0.31	0.45	0.4	0.29	0.47	0.48	0.65	0.46	0.34	0.53	0.5	0.59	0.48	0.55	0.51	0.25	0.24	0.57	0.6	0.44	0.39	0.12	0.23	0.15	0.23	0.04	0.16	0.07	0.12	0.17	0.12	0.24	0.26	0.12	0.56
AP001469.7	0.38	0.61	0.54	0.64	0.69	0.39	0.2	0.48	0.47	0.06	0.57	0.25	0.52	0.66	0.35	0.39	0.16	0.55	0.58	0.16	0	0.19	0.5	0	0.13	0.3	0	0	0	0.28	0.27	0.35	0.23	0.3	0.2	0	0	0	0.17	0.05	0.06	0.06	0.24	0.24	0.06	0.55	0.47	0	0.19
XPC-AS1	2.6	1.5	1.34	1.35	2.15	2.32	2.93	1.28	3.18	2.33	1.53	2.2	1.76	1.68	1.92	1.71	1.82	1.19	2.28	1.6	1.33	0.92	1.12	0.99	2.01	2.56	1.28	1.52	2.75	1.3	2.81	1.19	2.71	3.23	1.18	1.85	2.37	2.55	2.68	1.11	3.26	1.94	1.49	1.93	2.03	1.04	2.54	1.12	1.26
RP11-186N15.3	0.29	0.21	0.16	0.23	0.22	0.28	0.15	0.26	0.16	0.17	0.23	0.14	0.17	0.12	0.12	0.44	0.19	0.24	0.24	0.25	0.25	0.15	0.28	0.13	0.12	0.26	0.35	0.4	0.28	0.42	0.28	0.27	0.24	0.15	0.26	0.42	0.49	0.41	0.55	0.54	0.35	0.51	0.85	0.81	0.93	0.52	0.65	0.49	0.49
AP001610.5	0.58	0.85	0.31	1.39	0.53	0.82	0.74	0.66	0.43	0.45	0.67	0.7	0.64	0.12	7.36	0.57	0.27	3.7	0.87	0.54	1.41	0.74	1.01	0.45	0.63	2.58	0.76	1.07	0.53	0.61	0.47	0.78	0.62	0.5	0.45	0.1	0.38	1.24	0.08	0.58	2.02	5.37	0.25	0.42	0.08	0.06	1.23	0.63	1.06
MIR646HG	0.43	0.4	0.35	0.39	0.36	0.68	0.34	0.57	0.66	0.48	0.51	0.46	0.54	0.78	0.38	0.46	0.54	0.32	0.41	0.3	0.33	0.22	0.43	0.31	0.42	0.84	0.3	0.29	0.41	0.39	0.44	0.7	0.22	0.54	0.38	0.58	0.42	0.66	0.66	0.92	0.33	0.79	0.54	0.28	0.83	0.39	0.23	0.19	0.34
ITPKB-IT1	1.95	1.42	2.47	1.44	2.32	2.13	1.5	1.69	3.24	0.96	1.71	2.25	1.54	4.11	1.78	1.53	3.17	2.44	1.96	2.49	1.1	1.03	1.64	1.81	1.6	1.32	3.31	1.21	1.73	1.8	2.25	2.3	1.21	2.95	2.72	1.84	1.88	2.11	1.18	2.78	1.96	2.15	1.45	0.87	0.61	0.3	0.4	0.59	0.42
RP11-173B14.4	0.46	0.49	0.24	0.26	0.56	0.53	0.59	0.51	0.32	0.18	0.46	0.2	0.41	0.03	0.27	0.78	0.25	0.36	0.4	0.1	0.14	0.51	0.25	0.19	0.2	0.32	0.46	0.4	0.9	0.43	0.69	0.47	0.62	0.37	0.36	0.06	0.35	0.39	0.23	0.12	0	0.21	0.32	0.38	0.2	0.05	0.66	0.38	0
RP5-1119A7.14	0.45	0.13	0.78	0.2	0.29	0.48	0.35	0.23	0.31	0.61	0.33	0.46	0.34	0.35	0.47	0.29	0.8	0.05	0.28	0.22	1.06	0.1	0.41	2.01	0.33	1.24	0.4	0	0.41	0.65	0.56	0.43	0.24	0.81	0.36	0.36	0.82	0.71	0.88	1.24	2.82	1	1.51	0.13	1.42	1.74	0.99	0.88	2.05
LINC00954	1.54	1.17	2.19	1.87	1.69	1.41	1.53	1.42	1.29	0.93	1.82	1.83	2.15	1.41	0.97	2.2	0.7	0.84	1.35	1.21	0.65	0.89	0.99	0.49	1.15	1.04	1.19	0.97	0.67	1.72	2.21	1.7	1.34	1.46	0.97	0.48	0.76	0.76	0.81	0.43	0.51	0.41	0.95	0.75	0.33	0.27	0.91	0.14	0.22
LINC01128	0.7	0.7	0.82	0.64	0.67	0.58	0.71	0.6	0.52	0.51	0.66	0.68	0.68	0.38	0.53	0.71	0.46	0.66	0.78	0.7	0.56	0.59	0.56	0.33	0.5	0.38	0.71	0.58	0.51	0.71	0.62	0.71	0.79	0.47	0.58	0.12	0.32	0.25	0.2	0.1	0.11	0.09	0.33	0.18	0.22	0.18	0.53	0.17	0.11
RP11-211G3.3	1.52	0.66	0.33	0.42	0.41	1.48	0.5	0.47	1.08	0.41	1.14	0.78	0.5	0.72	0.49	1	0.79	0.49	0.6	0.92	0.72	0.38	0.63	1.04	1.09	1.32	0.84	1.21	0.72	0.83	0.87	1.62	0.87	0.84	0.92	1.47	1.27	1.4	2.28	1.09	1.86	1.42	1.86	1.32	1.74	0.96	0.89	0.16	1.75
BACH1-IT2	0.47	0.48	0.14	0.64	0.25	0.18	0.24	0.23	0.55	0.39	0.46	0.34	0.26	0.3	0.18	0.2	0.36	0.5	0.43	0.08	0.29	0.24	0.47	0.58	0.21	0.77	0.17	0.27	0.18	0.39	0.38	0.55	0.64	0.34	0.3	0.38	0.27	0.3	0.27	0.46	0.46	0.56	0.25	0.55	0.48	0.73	0.95	0.42	0.36
RP11-404F10.2	0.64	0.59	0.57	0.44	0.5	0.36	0.73	0.46	0.51	0.52	0.63	0.68	0.6	0.27	0.58	0.78	0.7	0.4	0.65	0.76	0.38	0.26	0.35	0.4	0.29	0.32	0.99	0.37	0.41	0.72	0.34	0.86	0.59	0.57	0.45	0.56	0.75	0.71	0.87	3.95	0.95	0.44	4.69	0.8	0.82	2.36	1.14	1.23	2.17
AP000355.2	0.17	0.2	0.44	0.36	0.11	0.26	0.27	0.57	0.38	0.19	0.57	0.31	0.37	0.59	0.25	0.73	1.05	0.04	0.26	0.17	0	0.19	0.09	0	0.05	0.43	0.68	0.04	0.2	0.28	0.33	0.66	0.37	0.38	0.4	0.73	0.29	0.2	1.41	0.48	1.27	0.67	1.61	0	1.6	3.28	0.04	0	0
SATB1-AS1	0.69	0.6	0.75	0.47	0.41	0.39	0.54	0.43	0.48	0.27	0.63	0.65	0.77	0.4	0.31	0.91	0.26	0.45	0.75	0.58	0.27	0.3	0.32	0.33	0.32	0.29	0.42	0.36	0.28	0.51	0.5	0.65	0.54	0.38	0.39	0.1	0.28	0.11	0.15	0.04	0.05	0.05	0.32	0.2	0.08	0.07	0.38	0.08	0.01
VIM-AS1	51.54	44.01	43.39	29.29	43.01	48.84	43.65	48.42	30.04	52.84	34.04	43.34	37.57	50.14	59.06	44.01	74.34	44.24	42.4	54.65	72.7	74.43	53.96	64.67	56.79	70.4	54.51	66.04	56.68	45.01	31.47	49.88	60.16	45.65	48.88	93.54	60.5	66.33	75.81	49.11	80.2	53.57	29.14	93.68	70.58	100.91	42.18	70.03	116.93
RP4-583P15.10	1.43	0.8	1.28	1.33	1.54	0.54	1.42	0.98	0.92	0.82	0.95	1.45	1.67	0.6	0.58	1.2	0.77	1.61	1.13	1.8	0.63	1.32	0.73	2.47	1.14	1.47	1.27	1.08	1.49	2.16	1.55	1.6	1.61	0.74	1.36	0.81	0.2	0.36	0.32	0.22	0.05	0.1	0.5	0.3	0.09	0.27	1.21	1.34	0.1
GK-IT1	0.26	0.84	0.73	1.2	0.34	0.83	1.03	0.74	1.6	0.8	1	1.05	0.7	0.52	1.43	1.43	0.71	0.88	0.88	0.47	0.74	0.83	2.02	0.63	1.35	1.8	1.2	1.78	0.91	1.11	0.79	0.8	1.29	0.76	0.59	0.75	0.71	1.69	0.55	1.8	2.86	4.84	7.07	1.55	2.21	1.52	3.46	1.23	2.35
AC079305.8	0.1	0.08	0.29	0.14	0.2	0.42	0.29	0.12	0.23	0.27	0.25	0.28	0.19	0.33	0.24	0.31	0.27	0.3	0.11	0.08	0.08	0.2	0.31	0.28	0.29	0.33	0.09	0.35	0.14	0.16	0.17	0.11	0.24	0.15	0.19	0.19	0.27	0.27	0.64	0.54	0.49	0.28	0.55	0.26	0.49	0.21	0.48	0.17	0.59
AC090587.4	2.59	3.37	3.73	3.32	2.65	1.73	2.53	2.91	2.55	2.7	3.15	3.52	3.8	1.47	2.98	3.35	0.89	1.85	2.38	2.11	2.15	2.81	2.22	1.26	1.02	0.74	1.52	2.03	2.34	3.6	3.22	2.42	3.01	2.32	3.05	0.87	1.02	0.86	1.12	0.96	1.16	0.88	2.18	1.16	0.75	1.19	0.66	0.44	1.26
RP11-262H14.13	0.31	0.61	0.63	0.69	0.55	0.37	0.6	0.54	0.82	0.8	0.77	0.4	0.74	0.09	0.4	0.52	0.24	0.03	0.81	0.25	0.02	0.28	0.19	0	0.38	0.06	0.13	0.2	0.16	0.51	0.18	0.25	0.15	0.22	0.2	0.09	0.24	0.06	0.09	0.02	0.15	0	0.04	0.16	0.04	0.33	0.02	0	0
LINC02766	0.19	0.11	0.54	0.34	0.74	0.12	0.59	0.29	0.21	0.05	0.79	0.17	0.23	0.12	0.13	0.65	0.29	0.31	0.56	1.04	0.34	0	0.44	0	0.22	0.47	0.34	0.29	0.09	0.2	1.13	0.16	0.92	0.42	0.27	0.43	0	0.05	0.2	0.1	0.15	0	0.11	0.75	0	0	0.13	0	0
AC073115.7	0.08	0.98	0.49	0.47	0.3	0.1	0.29	0.51	0.98	0.3	0.19	0.23	0.19	0.19	0.04	0.53	0.47	0.29	0.42	0.04	0.05	0.21	0.45	0	0	0.17	0.85	0.31	0.46	0.75	0.15	0.17	0.21	0.13	0.18	0	0.18	0.09	0.08	0.08	0	0.09	0.22	0.09	0.12	0.04	1.07	0	0
RP11-330A16.1	0.43	0.16	0	0.17	0.18	0.17	0.35	0.14	0	0.15	0.34	0.67	0.35	0.71	0	0.9	0.54	0.13	0.28	2.12	0	0	0	0	0	0.47	0.34	0	0	0	0.18	0.16	0.46	0.32	0.53	0	0	0	0	0.14	0.15	0	0	0	0	0	0.13	0	0
MYOSLID	0.09	0.09	0.1	0.07	0.14	0.16	0.07	0.07	0.06	0.11	0.05	0.08	0.05	0.1	0.04	0.03	0.1	0.11	0.04	0.04	0.1	0.06	0.09	0.1	0.05	0.09	0.1	0.07	0.05	0.08	0.07	0.05	0.04	0.04	0.04	0.32	0.14	0.21	0.11	0.25	0.23	0.11	0.35	0.33	0.43	0.37	0.14	0.22	0.14
RP11-384C4.2	0.25	0.33	0.05	0.4	0.6	0.51	0.1	0.3	0.18	0.18	0.8	0.25	0.15	0.05	0.47	0.53	0.44	0.04	0.37	0.04	0.05	0.15	0	0	0.89	0.23	0	0	0.31	0.22	0.32	0.6	0.09	0.05	0.08	0.22	0.28	0.29	0.79	0.3	0.48	0.28	0.33	0.57	0.13	0.17	0.04	0	0.05
AC016999.2	0.14	0.1	0.06	0.06	0.06	0.06	0.23	0.23	0.15	0.1	0.22	0.11	0.11	0.11	0.04	0.05	0.17	0	0.09	0	0	0.24	0	0	0.11	0.1	0.17	0.08	0.29	0.39	0.06	0.4	0.35	0.2	0.04	0.12	0.05	0.16	0.19	0.14	0	0.15	0.26	0.21	0.49	0.14	0.08	0.05	0
RP11-384C4.6	0.03	0.15	0.12	0.19	0.08	0	0	0.13	0.46	0.21	0.11	0.15	0.16	0.16	0.06	0.34	0.02	0.18	0.03	0.1	0	0.51	0.03	0	0.41	0.07	0.15	0.2	0.09	0.07	0.12	0.18	0.07	0.18	0.12	0.04	0.14	0.51	0.47	0.23	0.44	0.28	0.18	0.07	0.1	0.2	0.28	0.18	0.68
PRRT3-AS1	0.07	0.23	0.09	0.57	0.26	0.04	0.33	0.38	0.3	0.15	0.69	0.36	0.33	0.08	0.03	0.21	0.23	0.19	0.2	1.18	0.68	0.39	0.32	0.41	0.16	0.56	0.45	0.18	0.28	0.58	0.13	0.37	0.33	0.23	0.44	0.22	0.08	0.12	0.21	0.03	0.18	0.19	0.27	0.31	0.07	0.14	0.21	0.49	0
RP4-613B23.1	0.25	0.09	0.3	0.15	0.27	0.41	0.17	0.24	0.26	0.26	0.3	0.26	0.2	0.37	0.15	0.25	0.3	0.24	0.36	0.38	0.16	0.08	0.15	0.03	0.13	0.36	0.19	0.2	0.15	0.22	0.25	0.26	0.24	0.33	0.24	0.26	0.48	0.21	0.45	0.14	0.21	0.4	0.2	0.14	0.51	0.27	0.32	0.18	0.15
LINC02812	2.27	2.03	3.01	1.31	2.05	1.63	1.73	2.54	1.22	2.54	1.38	1.73	1.3	1.44	1.66	1.94	1.19	1.11	2.33	1.02	1.21	1.02	0.83	0.8	1.44	0.91	1.74	1.03	0.79	1.51	1.26	1.86	1.77	2.13	2.22	0.64	0.88	1.1	0.7	0.72	0.19	0.15	2.01	0.76	0.92	0.12	0.9	0.73	1.08
HOXB-AS1	2.21	2.55	3.8	2.23	1.03	1.53	1.86	3.15	1.42	1.94	2.83	1.87	1.98	1.72	2.15	3.27	0.28	1.84	3.94	2.09	2.4	1.83	1.35	2.08	1.35	1.27	2.26	1.78	4.12	2.85	2.13	0.77	3.88	2.06	1.73	0.19	0.6	0.95	0.75	0.2	0.36	0.21	0.44	0.48	0.3	0.82	2.95	1.87	0.05
RP3-508I15.19	5.34	5.3	4.53	4.56	3.47	3.85	3.75	4.34	4.45	4.29	5.22	5.19	4.38	4.59	4.5	5.38	4.46	4.1	3.63	4.27	4.91	5.07	3.9	4.57	4.54	5.11	5.17	4.71	5.88	3.52	4.65	3.98	5.04	4.65	3.79	4.12	3.51	5.58	5.87	7.62	4.85	6.37	14.25	4.66	5.66	3.47	4.63	1.68	5.09
NFE4	3.97	1.9	4.65	3.66	2.83	7.26	2.92	3.84	5.88	5.17	3.36	7.25	1.89	3.75	5.19	3.01	4.33	3.58	4.12	7.21	3.13	1.52	2.18	7.13	6.13	5.45	7	5.39	9.93	5.46	3.43	6.57	4.33	6.85	6.06	7.44	5.96	5.3	7.6	6.1	13.71	13.17	8.38	1.98	10.99	11.23	5.73	7.38	7.46
RP11-385F5.4	1.49	1.92	0.74	1.87	1.31	1.23	2.55	1.36	1.01	1.05	1.51	1.93	1.9	0.78	0.63	2.03	0.92	1.38	1.29	0.92	1.15	0.41	1.44	1.35	0.94	0.93	0.71	2.09	1.15	1.34	0.84	1.2	1.58	1.4	1.18	0.6	1.37	0.48	0.44	0.21	0.22	0.33	1.04	0.67	0.53	0.74	1.3	0.05	0.25
AC012507.4	0.35	0.67	0.22	0.17	0.58	0.55	0.43	0.28	0.57	0.15	0.17	0.24	0.25	0.6	0.78	0.07	0.29	0.36	0.17	1.13	0.04	0.31	0.36	1.38	0.12	0.38	0.17	0.24	0.29	0.26	1.04	0.42	0.41	0.54	0.19	0	0.2	0.68	0.11	0.25	0.25	0.12	0.23	0	0	0.04	0	0.23	0.29
U73166.2	0.33	0.39	0.11	0.27	0.24	0.34	0.23	0.39	0.36	0.31	0.4	0.35	0.42	0.51	0.26	0.16	0.27	0.13	0.12	0.2	0.28	0.18	0.32	0.03	0.27	0.28	0.21	0.09	0.26	0.18	0.36	0.49	0.36	0.26	0.4	0.09	0.54	0.32	0.34	0.39	0.13	0.43	0.64	0.23	0.42	0.43	0.55	0.37	0.27
RP4-753D10.5	0.32	0.07	0.29	0.17	0.11	0.63	0.14	0.06	0.47	0.25	0.69	0.51	0.18	0.18	0.55	0.18	0.33	0.24	1.06	0.4	0.14	0.1	0.33	0.35	0.17	0.51	0.14	0.28	0.4	0.34	0.47	0.51	0.25	0.74	0.24	0.72	1.07	0.13	1.18	0.18	0.73	1.71	0.52	0.59	1.83	0.18	0.13	0	1.57
RP11-305L7.1	0.21	0.41	0.88	0.38	0.5	0.13	0.17	0.3	0.12	0.29	0.55	0.17	0.67	0.07	0.11	0.35	0.18	0.16	0.08	0.07	0.16	0.29	0.28	0.2	0.08	0	0.42	0.17	0.12	0.71	0.14	0.15	0.21	0.22	0.15	0.16	0.26	0.26	0.27	0.09	0.57	0.32	0.46	0.26	0.06	0.05	0.08	0.48	0.11
AOAH-IT1	0.7	1.28	0.32	0.87	0.66	1.15	0.58	0.37	0.99	0.71	1	1.07	0.27	0.72	0.03	0.49	0.71	0.2	0.68	0.18	0.34	0.64	0.94	0.14	2	0.8	0.39	0.44	0.9	0.62	0.87	0.68	0.23	0.93	0.71	3.17	2.82	2.08	3.34	4.77	5.26	6.34	3.39	1.65	3.29	4.4	0.48	1.51	4.94
LINC02580	1.24	0.7	1.09	0.38	0.6	0.66	0.65	0.69	1.04	0.62	1.23	0.92	1.15	0.98	0.94	0.79	0.66	0.56	0.47	0.23	0.46	0.91	0.58	0.21	0.48	0.6	0.54	0.48	0.47	0.96	0.92	1.22	0.44	0.68	0.89	0.17	0.61	0.51	0.31	0.09	0.13	0.34	0.46	0.23	0.2	0.13	0.56	0.49	0.14
HM13-AS1	0	0.05	0	0.26	0.11	0	0.16	0.13	0.14	0.09	0.1	0.15	0.16	0.26	0.52	0.13	0.13	0.12	0.04	0.3	0.5	0.04	0.13	0.17	0.05	0.09	0	0.07	0.23	0.14	0.27	0.09	0.55	0.14	0.2	0.28	0.19	0.39	0.04	0.52	0.54	0.14	0.14	0.39	0.45	0.31	0.04	0.33	0.4
USP12-AS2	0	0.25	0.56	0.27	0.1	0.45	0.18	0.15	0.08	0.08	0	0.09	0	0.37	0.21	0	0.11	0.63	0.29	0.15	0.44	0.2	0.46	0.6	0.35	0	0.09	0.19	0.75	0.16	0	0.25	0	0.17	0	0.1	1.01	1.03	0	0.23	0	0.17	0.17	0	0.24	0.08	0.46	0.25	0.53
LINC01001	3.19	2.43	1.67	2.58	3.38	2.54	2.27	2.43	3.29	2.93	5.61	2.63	2.61	3.15	2.19	1.91	4.14	3.32	3.05	2.16	0.82	2.19	2.72	2.37	2.68	4.11	2.96	3.7	2.08	1.72	1.79	1.47	1.96	2.5	2.05	2.7	2.79	3.81	9.08	7.12	7.05	6.09	3.79	8.21	4.14	4.17	3.29	0.51	2.15
AC021188.4	0.54	0.93	0.5	1.12	0.69	0.82	0.49	0.85	0.86	1.25	0.87	0.79	1.17	0.8	1.43	0.65	0.57	0.61	0.39	0.67	1	0.99	0.41	1.35	0.26	0.06	0.44	0.27	0.23	0.98	0.63	0.8	0.63	0.62	0.52	0.33	0.16	0.94	0.09	0.14	0.21	0.06	0.09	0.38	0.06	0.03	0.12	0.22	0.07
ZNF341-AS1	0	0.03	0.11	0.03	0	0.04	0.04	0.03	0.13	0.09	0.03	0.03	0	0.14	0.05	0	0.18	0	0	0.17	0.03	0.03	0.15	0	0.17	0	0	0	0.08	0.03	0	0.13	0.09	0.03	0.05	0.15	0.07	0.57	0.27	0.21	0.31	0	0.1	0.13	0.09	0.21	0.1	0.52	0.03
ARHGAP26-IT1	0.43	0.31	0.2	0.26	0.28	0.26	0.33	0.22	0.47	0.17	0.38	0.31	0.46	0.27	0.15	0.11	0.04	0	0.32	0.27	0.38	0.42	0.33	0	0.31	0.42	0.32	0.37	0.1	0.11	0.67	0.53	0.23	0.48	0.4	0	0.3	0.68	0.79	0.22	0.62	0.72	0.12	0.37	0.17	0.22	0.38	0	0.57
HCG18	1.49	1.61	1.81	1.76	1.85	1.26	1.87	1.65	1.79	1.58	2.29	1.93	2.37	1.18	1.45	2.2	1.12	1.51	1.6	1.29	1.05	1.57	0.97	1.06	0.89	0.86	1.2	0.79	0.86	1.94	1.3	1.73	1.66	1.41	1.44	0.41	0.88	0.79	0.65	0.31	0.45	0.28	1.51	0.98	0.5	0.36	1.15	0.43	0.35
KLF3-AS1	1.15	1.01	1.26	0.76	0.85	1.01	0.99	1.45	1.19	0.74	1.38	0.92	1.19	0.67	0.59	1.38	0.47	0.98	1.42	0.82	0.56	0.79	1.05	0.51	0.81	0.69	0.74	0.47	0.93	1.04	1.15	1.07	1.17	0.83	0.7	0.29	0.5	0.41	0.25	0.16	0.28	0.24	0.24	0.28	0.25	0.35	0.99	0.07	0.24
CFAP58-DT	1.74	1.25	1.81	1.04	0.91	1.79	1.58	0.92	1.49	3.07	2.28	1.66	1.24	1.81	2.86	1.07	2.25	2.18	2.66	1.79	1.33	0.88	2.12	1.78	0.95	1.8	2.96	2.69	1.05	4.36	1.41	2.09	1.85	2.61	0.76	3.72	6.42	2.64	4.52	6.11	9.67	7.04	2.21	5.17	4.47	3.39	9.82	3.11	7.33
LINC01816	0.1	0.47	0.24	0.11	0.2	0.31	0.19	0.32	0.03	0.1	0.11	0.07	0.42	0.23	0.36	0.49	0.33	0.18	0.37	0.31	0.15	0.3	0.42	0.13	0.22	0.31	0.23	0	0.34	0.4	0.28	0.24	0.07	0.24	0.26	0.04	0.14	0.69	0.49	0.16	0.16	0.52	0.18	0	0.5	0.59	0.3	0.78	0.82
LINC01160	0.41	0.38	0.51	0.53	0.47	0.33	0.45	0.4	0.56	0.49	0.5	0.55	0.39	0.41	0.3	0.95	0.38	0.38	0.75	0.25	0.32	0.4	0.58	0.66	0.48	0.48	0.44	0.34	0.55	0.56	0.38	0.48	0.49	0.45	0.38	0.12	0.75	0.36	0.22	0.31	0.44	0.4	0.58	0.27	1.04	1	0.31	1.02	0.38
WARS2-AS1	0.5	0.7	0.83	0.77	0.69	0.36	0.65	0.49	0.54	0.37	0.76	0.69	0.86	0.41	0.55	1	0.35	0.47	0.72	0.63	0.39	0.69	0.47	0.45	0.48	0.33	0.64	0.51	0.37	0.68	0.4	0.53	0.61	0.52	0.5	0.19	0.33	0.34	0.22	0.14	0.09	0.08	0.56	0.35	0.22	0.19	0.65	0.09	0.01
CTC-490G23.2	3.63	13.3	14.38	8.47	7.06	35.87	4.01	15.82	2.8	1.28	29.01	19.4	9.86	63.48	5.01	13.76	4.38	17.6	23.01	18.91	32.33	29.44	2.95	78.39	52.55	19.35	0.17	44.9	16.29	2.64	13.95	36.26	5.49	5.37	0.71	167.1	16.65	122.33	110.61	211.81	462.93	163.35	128.34	19.13	86.86	155.11	0.06	190.83	53.77
DLEU2	1.38	1	1.24	1.33	1.11	1.26	1.02	1.16	1.81	0.97	1.9	1.47	1.05	1.95	1.2	1.4	1	1.21	1.39	1.08	0.74	0.89	1.06	0.75	1.16	1.24	1.1	1	0.95	1.25	1.26	1.38	1.12	1.44	1.16	0.92	1.93	1.54	1.91	1.49	1.25	2.04	1.34	2.28	1.64	0.97	2.2	0.92	2.2
ANKRD44-AS1	3.04	2.13	4.09	3.24	0.77	3.23	2.99	1.43	1.5	1.74	3.33	1.83	3.23	3.34	0.56	3.26	0.79	1.54	5.92	4.85	2.76	1.01	2.42	0	0.75	1.72	0.66	1.51	2.67	5.63	1.83	2.5	1.86	1.02	1.02	0.54	0.57	1.58	0.29	0.05	0.48	0	0.72	1.04	0.24	0.62	1.05	1.08	0.49
LINC01891	2.11	0.79	1.9	1.91	1.55	1.04	0.67	1.91	0.68	0.71	1.34	0.86	3.96	0.53	0.18	1.94	0.9	0.4	1.15	1.65	0.78	0.1	0.72	0	0.95	0.21	0.47	0.57	0.53	1.11	2.47	2.16	1.41	0.52	0.76	0.1	0.7	0.44	0.28	0.39	0	0.04	1.09	0.44	0.04	0.32	0.24	0	0
TMEM44-AS1	0.91	1.12	1.52	0.74	1.44	1.01	0.63	1.1	1.15	0.83	1.22	1.11	1.41	0.32	0.7	0.95	1.94	1.34	0.69	0.94	0.73	0.85	1.05	1	0.69	0.35	0.62	1.07	0.56	1.81	0.92	1.15	0.93	1	0.92	2.31	1.57	0.92	1.44	1.58	2.46	1.01	1.39	1.25	1.74	1.79	3.02	2.53	0.93
RP11-327P2.5	1.08	0.94	1	1.08	1.02	1.23	0.84	0.84	1.42	1	0.83	0.98	0.59	1.68	1.22	0.95	1.28	1.11	1.36	1.44	1.12	0.66	1.03	1.48	0.92	1.33	0.82	1.17	0.72	1.31	1.16	0.8	0.72	1.52	1.15	2.14	1.01	1.18	1.9	2.1	3.26	1.78	1.33	1.32	1.63	1.68	1.48	0.95	1.13
AC067945.4	0.24	0.36	0.5	0.29	0.36	0.19	0.2	0.04	0.22	0.17	0.43	0.28	0.68	0.2	0.04	0.29	0.27	0.26	0.63	0.63	0.09	0.32	0.37	0.48	0.05	0.18	0.53	0.17	0.29	0.42	0.3	0.44	0.52	0.22	0.34	0.05	0.23	0.09	0	0	0.04	0	0	0.09	0	0.04	0.35	0.22	0
RP11-229P13.23	0	0	0	0.13	0.04	0.24	0.38	0.14	0.12	0.09	0	0.07	0.27	0	0.16	0	0.08	0.31	0.03	0	0.3	0.29	0.26	0.67	0	0.34	0.27	0.12	0.03	0.12	0.1	0.18	0.03	0	0.13	0	0.09	0.13	0.17	0.08	0.32	0.03	0.25	0.13	0.56	0.29	0.12	0.03	0.46
RP11-67C2.2	0.82	0.41	0.57	0.54	0.41	0.38	0.56	0.41	0.94	0.2	0.43	0.42	0.33	0.39	0.85	0.38	1.15	0.42	0.36	0.27	0.27	0.24	0.28	0	1.32	1.15	0.97	0.78	0.74	0.38	0.17	0.49	0.77	0.45	0.21	0.35	0.91	1.29	3.3	1.32	0.85	0.95	1.27	0.72	0.95	1.21	0.71	0.2	1.44
RP11-452K12.7	0.54	0.35	0.19	0.23	0.25	0.32	0.8	0.27	0.66	0.33	0.36	0.89	0.32	0.23	0.18	0.6	0.31	0.43	0.56	0.68	0.18	0.23	0.16	0.15	0.49	0.67	0.68	0.86	0.24	0.48	0.19	1.16	0.2	0.34	0.67	1.73	0.43	0.57	1.07	0.15	0.44	0.84	0.68	0.09	0.44	0.47	0.1	0.17	0.58
LRRC8C-DT	0.43	0.58	0.43	0.45	0.54	0.56	0.62	0.5	0.56	0.46	0.7	0.54	0.76	0.4	0.23	0.79	0.34	0.31	0.65	0.46	0.25	0.31	0.29	0.06	0.33	0.23	0.44	0.29	0.19	0.64	0.56	0.67	0.5	0.43	0.48	0.09	0.2	0.21	0.17	0.05	0.08	0.05	0.29	0.3	0.12	0.16	0.37	0.12	0.1
LEF1-AS1	0.67	0.49	0.49	0.58	0.4	0.22	0.62	0.43	0.31	0.11	0.49	0.58	0.58	0.43	0.19	0.76	0.15	0.43	0.82	0.84	0.25	0.35	0.34	0.64	0.46	0.34	0.42	0.28	0.25	0.51	0.68	0.74	0.77	0.45	0.48	0.04	0.18	0.16	0.1	0.03	0.01	0.03	0.3	0.16	0.05	0.05	0.32	0.05	0
LINC01063	0.48	0.14	0.45	0.07	0.15	0.07	0.07	0.36	0.07	0.32	0.14	0.49	0.58	0.22	0	0.13	0.23	0.22	0.59	0.18	0	0.63	0.31	0	0	0.07	0.22	0.16	0.33	0.19	0.3	0.13	0.45	0.2	0.39	0.23	0.54	0.21	0.13	0.24	0.06	0.2	0.61	0.14	0.19	0.12	0.47	0.54	0
DCST1-AS1	0.33	0.2	0.32	0.09	0.2	0.28	0.25	0.43	0.11	0.3	0.15	0.27	0.15	0.19	0.07	0.08	0.34	0	0.43	0.43	0.03	0.07	0.26	0.2	0.24	0.17	0.61	0.15	0.07	0.21	0.19	0.8	0.35	0.22	0.21	0	0.37	0.15	0.03	0.18	0.03	0.11	0.09	0.06	0.24	0.16	0.71	0.4	0
RFX3-AS1	0.19	0.58	0.54	0.53	0.71	0.11	0.41	0.6	0.48	0.45	0.56	0.41	0.94	0.18	0.24	0.88	0.19	0.59	0.51	0.46	0.17	0.68	0.28	0.11	0.16	0.12	0.54	0.5	0.29	0.57	0.28	0.44	0.31	0.43	0.15	0.07	0.19	0.23	0.18	0.08	0.15	0.03	0.12	0.18	0.03	0.04	0.06	0.22	0.05
RP5-955M13.4	0.21	0.18	0.13	0.06	0.03	0.03	0.42	0.1	0	0	0.06	0.12	0.16	0.06	0	0.63	0.1	0	0.46	0.36	0.15	0.05	0.03	0.52	0.15	0.06	0.59	0.61	0	0.03	0.07	0.37	0.08	0.12	0.1	0	0.03	0	0.03	0	0	0	0.12	0.06	0.05	0	0.69	0	0
ST3GAL5-AS1	0.47	0.47	0.83	0.63	0.38	0.21	0.36	0.96	0.45	0.4	0.44	0.21	0.55	0.02	0.53	0.43	0.15	0.46	0.19	0.15	0.32	0.29	0.1	0.08	0.18	0.39	0.05	0.15	0.11	0.17	0.24	0.23	0.71	0.35	0.15	0.23	0.29	0.16	0.02	0.02	0	0.13	0.18	0.22	0.04	0.06	0.22	0.24	0
AC093673.5	6.12	5.3	5.95	6.21	7.76	5.87	3.96	8.35	6.67	7.57	5.44	7.5	7.28	7.19	6.47	6.39	12.85	7.06	5.17	8.08	10.87	6.98	8.01	7.69	5.39	5.72	6.68	6.23	8.09	7.66	5.35	8.23	6.65	10.94	9.37	23.56	16.92	13.61	16.97	14.41	20.72	13.82	13.54	10.2	25.05	34.74	17.82	30.87	14.65
KB-318B8.7	0.53	0.47	0.24	0.54	0.39	0.23	0.92	0.41	0.61	0.24	0.8	0.53	0.68	0.37	0.11	0.59	0.14	0.07	0.74	0.26	0.04	0.13	0.19	0	0.09	0.25	0.22	0.06	0.34	0.28	0.84	0.49	0.24	0.5	0.35	0.05	0.04	0.34	0.08	0	0.04	0.12	0.13	0.08	0	0.04	0	0	0
TONSL-AS1	0.15	0.17	0.18	0	0.06	0	0.18	0.29	0.11	0.16	0.06	0.17	0.41	0.18	0.05	0.2	0.22	0.09	0	0.05	0.06	0.47	0.25	0	0.17	0.32	0.06	0.55	0.22	0	0.06	0.16	0.26	0.16	0.23	0	0.33	0	0.2	0	0.05	0	0.27	0.11	0.31	0.25	1.03	0.33	0.75
ZNF687-AS1	0.13	0.22	0.11	0.28	0.49	0.56	0.39	0.4	0.3	0.18	0.15	0.4	0.1	0.42	0.2	0.15	0.89	0.41	0.48	0.65	0.32	0.52	0.28	0.92	0.84	0.21	0.83	0.53	0.44	0.33	0.21	0.62	0.7	0.35	0.24	0.82	1.04	0.8	0.55	0.72	0.86	0.54	0.78	0.14	1.11	1.31	0.46	0.4	0.17
LINC00665	0.39	0.28	0.66	0.43	0.57	0.74	0.48	0.73	0.23	0.15	0.11	0.32	0.41	0.23	0.21	0.69	0.14	0.27	0.23	0.47	0.35	0.17	0.28	0.36	0.25	0.14	0.36	0.44	0.41	0.14	0.29	0.35	0.72	0.41	0.23	0.08	0.18	0.05	0.13	0.08	0.09	0.06	0.29	0.23	0.12	0.06	0.24	0.07	0.02
AC002511.3	0.84	0.28	0.84	0.88	0.7	0.79	0.74	0.42	0.8	0.77	1.17	0.71	0.41	0.44	1.06	0.87	0.53	0.84	1.21	0.45	0.47	0.42	1.08	0	1.54	0.81	0.3	0.92	0.42	0.88	0.76	1.12	1.05	0.85	0.85	1.52	1.05	1.43	1.74	2.76	1.88	3.42	3.32	1.51	1.6	1.06	1.76	0.33	1.35
RP11-536K7.3	0.38	0.41	0.48	0.41	0.52	0.36	0.35	0.38	0.38	0.25	0.35	0.41	0.38	0.29	0.91	0.37	0.46	0.32	0.26	0.41	0.49	0.51	0.31	0.62	0.62	0.56	0.49	0.32	0.55	0.34	0.19	0.43	0.41	0.38	0.44	0.3	0.77	0.36	0.5	0.48	0.39	0.41	0.53	0.86	0.52	0.58	0.69	0.99	0.74
RERE-AS1	1.96	1.79	1.65	1.78	1.99	2.39	1.72	1.37	3.19	2	2.46	2.3	1.51	3.08	2.48	2.22	2.29	1.98	2.32	1.73	0.9	1.07	2.04	1.83	2.3	3.3	1.98	2.14	2.56	2.12	2.37	2.22	1.67	1.8	1.76	1.06	3.14	2.78	2.83	2.29	2.5	4.44	2.86	4.53	2.63	1.37	4.89	3.53	3.38
LINC00342	3.02	3.83	3.03	3.09	2.6	2.4	3.49	3.68	2.96	2.33	4.15	3.19	5	2.06	2.16	6.32	2.56	2.06	4.23	2.99	1.63	2.86	2.16	1.68	1.85	1.54	3.08	1.98	1.87	4.18	3.22	3.2	2.97	2.71	2.59	0.47	1.3	1.59	1.2	0.45	0.47	0.33	1.74	1.8	0.81	0.65	2.91	0.65	0.11
CYP1B1-AS1	0.24	0.17	0.15	0.12	0.14	0.1	0.06	0.19	0.09	0.14	0.16	0.17	0.28	0.22	0.06	0.08	0.19	0.14	0.17	0.11	0.09	0.17	0.1	0.3	0.07	0.16	0.05	0.12	0.16	0.2	0.07	0.15	0.21	0.26	0.07	0.27	0.36	0.48	0.54	0.18	1.56	0.27	0.19	0.44	0.85	1.37	0.24	0.18	0.93
RP11-196G18.3	0.49	0.28	0.27	0.27	0.11	0.27	0.17	0.3	0.56	0.21	0.95	0.64	0.39	0.57	0.76	0.24	0.48	0.27	0.6	0.23	0.1	0.09	0.08	0.09	0.27	0.47	0.24	0.18	0.12	0.16	0.41	0.39	0.18	0.31	0.14	0.67	0.87	0.71	1.05	1.38	2.19	0.61	1.39	0.95	0.21	0.16	1.26	0.24	0.65
PTPRN2-AS1	3.01	1.72	2.37	2.64	2.98	2.87	1.25	1.91	2.14	2.07	1.87	1.84	2.01	2.82	1.64	1.05	2.05	1.03	1.56	1.76	0.61	1.86	0.96	1.1	1.51	3.42	0.92	2.05	3.2	1.05	2.52	1.4	1.53	2.43	1.09	2.64	1.45	1.3	2.74	2.38	1.37	1.24	0.74	1.88	1.03	2.34	0.19	1.17	1.29
LINC00884	0.13	0.11	0.22	0.11	0.13	0.14	0.19	0.19	0.16	0.17	0.11	0.12	0.14	0.11	0.11	0.22	0.08	0.09	0.14	0.07	0.13	0.12	0.13	0.14	0.24	0.09	0.16	0.13	0.16	0.15	0.14	0.19	0.19	0.14	0.13	0.45	0.3	0.25	0.49	0.4	0.08	0.1	0.18	0.09	0.87	0.72	0.22	0.83	0.37
LINC01271	0.07	0.12	0.21	0.04	0.1	0.11	0.15	0.12	0.15	0.34	0.19	0.1	0.11	0.13	0	0.06	0.07	0.11	0.13	0.22	0.07	0.09	0.19	0.07	0.23	0.31	0.24	0.15	0.24	0.19	0.2	0.11	0.13	0.12	0.21	0.31	0.35	0.45	0.58	0.35	0.73	0.55	0.27	0.08	0.8	0.8	1.34	0.35	0.92
LINC00892	0.28	0.59	0.55	0.46	0.62	0.41	0.61	0.21	0.45	0.86	0.4	0.52	1.35	0.54	0.54	0.83	1.53	0.24	0.72	1.31	0.36	0.32	0.72	0.73	0.37	0.18	0.56	0.24	0.41	1.96	0.54	0.46	0.37	1	0.87	0.1	0.49	0.41	0.25	0.14	0.09	0.22	0.27	0.64	0.09	0.12	0.63	0.52	0.28
RP1-67K17.3	0.36	0.41	0.08	0.07	0.54	0.15	0.37	0.12	0.65	0.13	0.14	0.21	0.22	0.07	0.34	0.19	0.09	0.06	0.88	0.77	0.07	0.05	0.06	0.71	0.42	0.4	0.65	0.47	0.27	0.38	0.15	0.26	0.64	0.26	0.28	0	0	0.14	0.06	0.42	0.06	0	0.2	0.14	0.13	0.19	0.11	1.14	0
LINC01762	0.18	0.11	0.27	0.17	0.15	0.13	0.19	0.21	0.32	0.26	0.32	0.22	0.22	0.37	0.22	0.2	0.5	0.13	0.18	0.12	0.18	0.19	0.16	0.05	0.01	0.08	0.18	0.15	0.13	0.29	0.27	0.19	0.15	0.14	0.17	0.12	0.32	0.39	0.4	0.13	0.27	0.32	0.57	0.32	0.21	0.23	0.77	0.77	0.41
AC002511.2	2.24	1.32	1.22	2.67	1.73	1.46	1.94	1.4	1.92	1.26	2.15	2.17	0.73	1.66	1.83	2.13	1.32	2.42	1.87	1.15	1.81	1.59	1.54	1.48	1.79	1.94	1.45	2.9	1.1	2.11	1.86	2.48	1.29	1.28	1.85	7.17	2.5	3.08	6.24	12.25	6.6	7.35	11.49	4.41	4.39	2.49	5.21	3.79	3.66
CHRM3-AS2	4.26	5.06	2.83	3.7	2.08	2.81	4.34	1.97	2.6	1.24	5.36	4.1	1.81	1.86	1.36	5.14	1.81	2.17	7.59	3.51	1.16	0.69	2.15	1.24	2.3	1.59	3.18	1.17	1.91	2.82	4.09	4.84	4.67	2.2	2.22	0.4	1.51	0.77	0.83	0.15	0.16	0.08	2.23	0.94	0.23	0.32	2.17	0.34	0.16
IATPR	0.53	1.03	1	0.82	1.22	0.46	1.44	1.14	1.07	1.88	0.45	0.71	1.56	1.59	0.89	1.9	2.05	0.6	2.01	2.73	0.98	1.63	0.78	0.75	0.97	0.58	3.13	1.12	0.72	1.84	1.28	0.45	1.58	1.17	1.79	0.05	0.21	0.43	0.2	0.11	0.08	0.25	0.55	1.03	0.16	0.35	1.89	0.17	0.04
UICLM	1.39	1.82	2.67	7.13	3.12	0.7	3.71	3.08	1.87	4	2.61	2.05	2.18	2.15	1.85	1.26	1.75	1.33	1.72	2.2	1.52	2.17	2.95	3.88	2.49	0.99	0.73	0.87	5.34	0.66	3	2.4	2.02	1.28	2.8	0.17	0.21	1.46	1.37	0.09	0.02	0.1	0.01	0.05	0	0.08	0.92	2.15	0.49
RP11-104L21.2	0.35	1.09	0.87	0.83	0.8	0.42	0.76	0.62	0.9	0.37	0.98	0.48	2.09	0.68	0.32	1.44	0.26	0.39	0.54	0.61	0.33	0.91	1	0	0.56	0.68	0.99	0.12	1.76	0.95	0.86	1.05	0.96	0.53	0.32	0	0.54	0.32	0	0	0.14	0.53	0.15	0	0	0.14	0.36	5.85	0.16
LINC02596	0.87	0.69	0.64	0.4	0.33	0.62	0.5	0.49	0.42	0.83	0.76	0.63	0.53	0.66	1.15	0.35	1.28	0.07	0.48	0.3	0.6	0.16	0.53	0.81	0.06	0.81	0.67	0.33	0.67	0.67	0.51	0.83	0.35	0.7	0.47	2.01	1.03	1.28	2.57	2.54	3.01	2.73	1.45	0.8	1.63	2.41	0.71	0.77	1.35
RP11-295G20.2	0.23	0.31	0.33	0.33	0.43	0.37	0.26	0.36	0.55	0.56	0.47	0.27	0.34	0.46	0.46	0.2	0.51	0.44	0.4	0.39	0.26	0.29	0.25	0.2	0.49	0.48	0.31	0.43	0.25	0.43	0.29	0.37	0.34	0.37	0.37	0.98	0.49	0.77	0.85	1.52	1.3	0.93	1.1	1.03	0.9	0.76	0.82	1.02	1.17
RP11-57H14.2	0.55	0.67	0.68	1.36	0.82	0.94	0.39	0.36	0.64	1.52	1.02	0.69	1.21	0.9	0.47	0.24	0.55	1.52	0.49	0.67	0.64	0.96	1.08	0.54	0.48	0.5	0.33	0.75	1.61	0.34	0.45	1.29	0.78	0.7	1.26	0.47	0.76	1.19	0.95	2.06	0.9	0.4	2.59	1.64	1	1.45	0.84	4.72	4.65
LINC00513	0.02	0.01	0	0.06	0.06	0.04	0.03	0.01	0.02	0.03	0	0.02	0.02	0.02	0	0.05	0.01	0.07	0.03	0.03	0.01	0	0.05	0.1	0.01	0.14	0	0.06	0.03	0.01	0.01	0.04	0	0.01	0.01	0.07	0.06	0.06	0.16	0.28	0.16	0.06	0.18	0.02	0.74	0.52	0.01	0.1	0.22
GAS6-AS1	1.04	1.64	1.52	0.55	1	0.44	1.31	2.38	0.52	0.4	0.84	1.5	0.97	0.36	1	2.73	0.61	1.24	0.39	1.77	0.45	0.59	0.4	0.34	0.31	0.51	0.74	0.95	0.85	0.46	1.14	0.31	0.53	1.42	0.68	0.21	0.34	0.31	0.29	0.23	0.27	0.16	1.45	0.43	0.14	0.44	0.68	0.31	0.39
RP13-314C10.5	0.03	0.14	0.08	0	0.04	0.3	0.08	0.03	0.1	0.17	0.04	0.25	0.11	0	0.06	0.16	0.26	1.07	0.12	0	0.18	0.03	0.13	0	0.22	0.03	0	0.11	0.14	0.33	0.04	0.07	0.07	0.07	0.06	0.12	0.07	0.04	0.06	0.16	0.26	0.72	0.1	0	0.03	0.1	0.16	0.59	0.26
LINC01136	0.88	0.1	0.12	0.14	0.13	0.2	0.21	0.18	0.25	0.75	0.28	0.15	0.15	0.18	0.14	0.2	0.29	1.04	0.2	0.08	0.13	0.05	0.15	0	0.16	0.19	0.17	0.2	0.07	1	0.15	0.18	0.1	0.26	0.13	0.27	0.09	0.55	0.46	1.09	0.91	0.46	0.66	0.31	0.27	0.23	0.29	0.26	0.35
LINC01237	1.06	1.45	1.64	1.08	1.11	0.84	1.03	0.6	0.87	0.73	1.16	1.57	1.49	0.71	0.37	1.29	0.48	0.5	1.46	1.16	0.23	0.83	0.86	0.31	0.38	0.2	0.95	0.97	0.46	1.12	1.45	1.41	1.12	1.07	0.64	0.08	0.42	0.4	0.16	0.04	0.19	0.1	1.32	0.12	0.11	0.07	0.48	0.03	0.06
AC103563.8	1.76	1.34	1.21	1.41	1.52	1.06	1.02	1.49	0.71	0.66	1.09	1.23	1.33	0.97	0.98	1.55	0.66	1.55	1.42	1.81	0.15	0.31	1.13	0	1.12	0.87	0.84	1.02	1.11	1.48	1.69	1.19	1.26	0.48	1.01	0.34	0.54	0.35	0.41	0.04	0	0	0.73	0.59	0.18	0.9	2.15	0.49	0
LINC01503	0.79	0.37	0.82	0.71	1.27	0.72	0.68	0.78	0.66	1.15	0.82	0.6	0.54	0.52	0.62	0.34	1.05	0.87	0.82	0.4	0.85	0.44	0.93	0.62	0.63	0.74	0.62	0.85	0.83	0.64	0.79	0.95	0.86	0.8	0.74	2.17	2.15	1.45	2.53	1.47	1.04	1.02	0.8	2.38	2.89	3.08	1.47	4.55	2.37
LINC02574	5.72	5.18	3.67	6.8	3.67	4.83	3.11	7.14	2.17	3.94	5.28	3.86	4.81	2.13	47.65	7.05	11.64	42.92	6.47	6.53	9.69	7.78	8.27	5.13	2.64	11.19	4.93	6.81	4.22	6.35	2.75	4.09	2.32	5.06	3.78	2.64	5.04	13.88	2.73	6.19	23.03	136.09	3.83	6.31	2.01	3.54	35.18	44.8	14.02
TPRG1-AS1	0.63	0.71	0.45	0.18	0.89	0.36	0.41	0.51	0.62	0.23	0.6	0.18	0.25	0.3	0.53	0.34	0.81	0.17	0.12	0.56	0.21	0.05	0.43	0	0	0.07	0.14	0.39	0.22	0.25	0.19	0.88	0.29	0.5	0.22	0.31	1.01	1.13	1.09	0.63	0.53	0.1	0.64	1.69	1.13	0.22	0.11	0.94	0.53
RP11-613M10.6	3.56	2.38	3.54	2.51	2.51	1.67	3.73	2.32	2.36	3.99	1.37	3.13	3.86	1.25	2.51	2.87	1.74	1.15	3.34	3.43	3.67	3.36	2.69	3.16	1.6	1.91	2.94	1.69	2.76	4.81	2.08	1.97	3.4	2.32	3.15	0.75	1.78	1.49	1.21	0.36	0.76	0.72	2.75	1.47	0.83	1.04	2.35	0.16	0.85
CTA-256D12.11	0.29	0.08	0.45	0.17	0.09	0.35	0.18	0.65	0	0.16	0	0.34	0.09	0.09	0	0.38	0.33	0.13	0.14	0.14	0.09	0.13	0.07	0	0.59	0.16	0.35	0.38	0.2	0.23	0.36	0.16	0.39	0.16	0.2	0.38	0.32	0.08	0.38	0.15	0.23	0.32	0.16	0.16	0.46	0.37	0.44	0.16	1.19
AC006026.13	0.15	0.33	1.1	0.52	0.94	0	0.54	0.73	0.32	0.16	0.52	0.51	1.24	0.36	0.82	0.91	0	0.82	0.57	0	1.55	1.28	0.45	1.16	0.51	0	1.22	0.76	0.27	0.31	0.55	0.64	1.09	1.13	0.27	0	0.49	0.17	0	0	0.46	0	0.33	0.66	0.15	0.3	1.41	0	0
AC007278.3	9.92	5.43	1.5	1.09	0.61	1.07	1.66	5.83	5.13	3.32	1.72	3.15	4.41	0.66	0.66	1.23	6.75	0.37	4.01	0.82	0.74	0.75	2.46	1.69	3.38	4.35	0.66	0.7	2.08	1.01	7.59	0.86	0.96	1.29	1.07	5.56	5.12	2.12	5.43	4.09	7.21	13.57	10.14	9.64	20.26	3.98	1.17	1.65	4.15
AC004231.2	0.28	0.67	0.9	0.8	0.53	1.43	0.82	0.72	1.34	0.67	0.88	1.02	0.34	0.76	1.76	1.07	0.65	1.22	0.53	1.16	0.79	0.56	0.72	0.92	3.47	1.78	1.87	1.69	1.07	0.57	0.96	1.03	0.93	0.71	0.64	1.5	1.24	1.06	1.87	2.61	3.54	0.85	0.92	0.29	0.86	0.98	0.31	1.2	1.21
RP1-55C23.7	1.34	1.1	0.81	0.73	0.74	0.87	0.62	0.33	1.61	0.74	0.98	0.97	0.79	1.24	1.59	1.28	1.7	0.6	1.56	1.31	0.85	0.69	0.67	0.29	1.13	2.3	1.94	1.06	0.85	1.56	1.03	1.65	1.38	1.39	1.5	3.97	2.42	1.36	3.56	3.26	2.41	1.67	1.77	0.98	3.89	1.59	1.39	1.57	3.3
LINC01506	5.98	3.56	3.24	4.47	1.69	2.84	1.51	1.72	3.16	2.79	2.59	3.21	3.62	4.46	3.06	3.56	12.22	5.11	7.19	7.21	4.68	1.36	3.7	2.21	3.76	3.11	4.71	7.89	2.56	5.58	4.81	6.93	2.93	13.09	4.68	5.36	11.35	7.5	4.43	2.16	7.35	11.83	6.36	6.55	11.05	4.71	3.1	8.25	2.95
AC022431.3	0.2	0.44	0.2	0.51	0.2	0.38	0	0.08	0.08	0.46	0.28	0.27	0.47	0.19	0.95	0.16	0.06	0.47	0.61	0.12	0.09	0	0	0	0	0.13	0.19	0.34	0.64	0.16	0.19	0.43	0	0.6	0.18	0.46	1.14	0.98	2.48	0.27	3.83	0.56	0.39	1.06	1.43	1.49	0.41	0.44	0.69
LINC01800	0.36	0.32	0.38	0.28	0.68	0.4	0.43	0.17	0.53	0.27	0.26	0.36	0.23	0.53	0.39	1.57	0.22	0.3	0.49	0.26	0.19	0.1	0.22	0.34	0.21	0.2	0.43	0.36	0.29	0.19	0.29	0.23	0.17	0.33	0.22	0.18	0.11	0.08	0.39	0.38	0.13	0.01	1.12	0.26	0.16	0.1	0.26	0.14	0
C2CD4D-AS1	2.65	2.01	3.68	2.82	4.46	1.2	4.21	3.03	2.52	2.73	2.3	2.08	2.1	1.88	1.28	2.15	1.18	0.89	2.23	2.2	2.05	1.37	2.39	3.12	2.61	0.86	2.08	1.11	1.77	4.1	1.6	1.98	3.13	2.74	2.53	0.38	0.83	1.32	1.03	0.08	0.26	0.23	0.88	1.59	0.69	0.09	0.83	0.78	0
MED14OS	0.16	0.08	0.03	0.08	0.06	0.25	0.34	0.16	0.18	0.23	0.28	0.22	0.31	0.14	0.22	0.39	0.45	0.35	0.23	0.25	0.57	0.04	0.1	0	0.11	0	0.22	0.22	0.13	0.39	0.17	0.25	0.15	0.28	0.24	0.03	0.7	0.35	0.24	0	0.02	0	0.47	0.05	0.34	0.14	0.12	0.21	0.03
SLC25A25-AS1	3.65	4.26	4.06	3.63	3.94	2.9	3.6	4.61	3.09	2.74	3.21	3.11	3.48	2.2	2.98	5.68	3.39	3.52	4.29	2.9	2.46	4.28	3.09	4.03	2.71	2.33	3.28	2.43	3.15	4.62	3.53	3.86	3.76	3.06	3.42	0.56	1.85	1.9	1.42	0.59	0.49	0.48	4.01	2.32	1.31	1.15	2.88	1.15	0.55
AC007879.2	0.34	0.43	0.53	0.57	0.54	0.32	0.07	0.13	0.23	0.27	0.23	0.45	0.23	0.28	0.11	0.7	0.43	0.3	0.58	0.23	0.79	0.1	0.36	0.38	0.02	0.25	0.5	0.15	0.38	0.22	0.31	0.1	0.22	0.38	0.51	0.07	0.06	0.35	0.04	0.08	0.28	0.15	0.17	0.22	0.14	0.02	0.25	0	0.25
RP11-124N14.3	23.78	19.93	19.73	12.11	24.49	25.78	23.3	21.76	13.21	28.72	11.98	19.38	15.3	22.76	29.38	21.83	33.14	21.38	18.63	28.04	42.89	36.8	26.28	35.54	37.1	45.94	36.36	35.85	32.16	18.91	12.34	23.82	33.05	19.7	22.19	49.77	28.9	36.04	39.01	24.52	52.17	22.48	11.47	50.68	32.62	56.03	25.05	52.93	77.84
AC068580.6	3.68	3.33	2.77	2.27	3.34	2.88	3.17	3.95	3	3.12	3.04	2.53	2.72	4.22	4.8	1.9	3.86	3.7	2.61	3.79	5.05	5.19	3.74	5.57	5.51	6.81	4.01	4.7	7.03	2.77	2.58	4.31	4.24	3.37	3.47	4.9	5.04	5.28	5.37	2.66	4.49	3.47	2.59	6.65	4.65	9.69	2.5	4.38	10.41
ZMYND10-AS1	0.5	1.14	0.21	1.1	0.86	0.71	0.41	0.76	0.36	0.45	0.5	0.59	0.81	0.31	0.16	0.61	0.5	0.16	0.33	0.58	1.18	0.15	0.69	0	1.95	0.09	0.3	0.36	0.68	0.18	0.52	0.27	1.25	0.37	0.23	0.33	0.19	0.76	0.17	0.25	0.26	0.37	0.47	0.19	0.09	0.17	0.37	0.19	0
ARNILA	0.28	0.34	0.25	0.33	0.54	0.5	0.61	0.45	0.44	0.2	0.29	0.38	0.49	0.21	0.18	0.47	0.22	0.33	0.3	0.42	0.22	0.18	0.22	0	0.4	0.28	0.55	0.14	0.46	0.29	0.37	0.34	0.63	0.28	0.26	0	0.17	0.36	0.17	0.09	0.12	0.06	0.23	0.03	0.16	0.11	0.52	0.25	0
NUCB1-AS1	1.74	2.57	1.88	1.73	2.24	1.99	2.07	2.28	1.47	2.35	1.15	1.64	1.23	1.78	2.54	2.11	1.56	3.15	1.61	2	4.21	3.89	2.3	2.88	3.16	3.62	2.95	3.89	4.21	1.78	1.99	2.37	2.73	1.33	2.33	5.07	2.49	4.52	1.96	4.08	3.73	3.58	2.27	4.03	2.79	3.13	6.05	5.12	9.66
AC009495.2	1.72	1.43	2.66	1.35	1.38	1.89	1.52	1.24	1.99	1.22	2.13	1.69	2.9	2.02	1.31	1.76	2.72	1.7	1.95	1.27	1.49	0.99	1.78	0.21	2.07	1.15	0.74	1.49	1.2	1.93	1.54	1.43	0.6	1.63	1.37	1.22	4.27	1.96	4.05	1.27	3.42	3.39	1.77	2.36	4.08	2.54	3.83	1.86	2.62
MCF2L-AS1	0.15	0.4	0.63	0.77	0.3	0.57	0.61	0.71	0.74	0.25	0.56	0.51	0.57	0.4	0.8	0.46	0.22	0.14	0.66	0.32	0.28	0.1	0.06	0	0.03	0.32	0.6	0.38	0.35	0.65	0.33	0.26	0.34	0.39	0.46	0	0.16	0.1	0	0.03	0	0	0.49	0.13	0.12	0.12	1	0.1	0
AC007556.3	0.27	0.31	0.17	0.65	0	0	0.08	0.14	0.52	0.22	0.24	0.4	0.66	0.08	0.19	0.35	0.31	0.44	0.33	0	0.16	0.18	0	0	0.08	0.15	0	0.12	0	0.65	0.08	0.37	0.15	0.3	0	0.18	0.31	0.47	0.5	0.41	3.48	1.06	2.59	0	0.07	1.12	0.54	0.38	0.96
LINC01278	1.36	1.6	1.64	1.48	1.32	1.22	1.76	1.71	1.23	1.19	1.51	1.48	1.95	0.88	0.9	1.51	1.12	0.9	1.49	1.25	0.85	1.62	0.93	0.57	1.06	0.62	1.22	0.92	1.27	1.19	1.24	0.97	1.39	0.98	1.25	0.31	0.84	0.65	0.48	0.11	0.26	0.3	0.77	0.78	0.16	0.29	0.71	0.22	0.24
AC087294.2	0.32	0.25	0.33	0.42	0.33	0.21	0.36	0.42	0.26	0.18	0.32	0.28	0.21	0.56	0.18	0.43	0.46	0.45	0.28	0.1	0.05	0.3	0.16	0.08	0.38	0.18	0.17	0.25	0.13	0.25	0.27	0.49	0.4	0.45	0.38	0.12	0.39	0.39	0.56	0.29	0.47	0.38	0.61	0.8	0.36	0.45	0.15	0.06	0.26
LINC00402	0.73	1.56	1.08	1.15	1.55	1.15	1.75	1.36	1.43	0.93	1.74	0.94	1.68	1.26	0.84	2.28	1.73	1.13	3.38	1.91	0.68	0.62	1.44	0.72	0.77	0.41	1.27	1.25	0.9	0.72	1.86	2.39	0.95	0.91	1.4	0.2	0.69	0.42	0.35	0.13	0.01	0.1	0.69	0.73	0.37	0.46	0.77	0.06	0.02
LINC01871	2.5	4.39	3.89	3.19	2.55	3.13	2.43	1.64	2.9	4.19	3.88	4.93	2.92	0.64	3.31	1.79	3.48	2.97	1.1	3.73	3.35	0.98	1.87	1.37	0.9	0.85	5.46	1.49	1.64	6.27	1.07	3.66	2.76	3.04	3.35	1.9	2.8	1.87	1.61	0.26	0.72	0	2.02	0.58	0.45	0.35	1.51	2.79	1.42
LINC00494	0.59	0.91	1.07	0.39	0.97	0.73	0.48	0.85	0.68	0.37	0.21	0.51	0.34	0.2	0.79	1.02	0.32	0.38	0.69	0.69	0.19	0.12	0.55	0.27	0.23	0.25	0.57	0.58	0.39	0.45	0.46	0.43	0.65	0.48	0.37	0.14	0.33	0.18	0.23	0.13	0.13	0	0.86	0.14	0.34	0.16	0.47	0.08	0.05
SAPCD1-AS1	0.91	0.41	1.25	0.65	0.7	0.55	1.28	1.32	0.94	1.37	0.43	0.64	0.39	1.01	0.13	0.33	0.27	0.38	0.8	0.31	1.44	0.95	1.13	0.9	1.59	1.2	1.74	0.35	1.36	0.57	0.4	0.69	0.63	0.8	0.8	1.12	1.42	0.62	1.04	0.55	0.81	0.5	1.07	0.41	0.67	1.31	2.19	0.91	0.59
DICER1-AS1	0.63	0.66	0.76	0.7	0.4	0.51	0.49	0.79	0.51	0.5	0.39	0.59	0.61	0.54	0.31	0.77	0.64	0.61	0.62	0.78	0.64	0.43	0.76	0.51	0.72	0.68	0.76	0.74	0.71	0.67	0.6	0.49	0.76	0.57	0.7	0.33	0.8	0.69	0.72	0.41	0.96	0.62	0.6	0.84	1.02	1.04	1.05	0.76	0.88
AC005540.3	2.37	1.13	2.11	2.31	1.73	1.43	2.51	1.83	2.06	2.21	3.16	2.13	3.53	2.44	1.86	4.2	1.48	1.44	2.84	1.71	0.88	2.79	1.13	0.36	2.68	1.08	1.69	1.5	0.89	1.39	1.76	2.65	2.33	2.44	2.22	0.53	0.92	0.81	0.76	0.27	0.33	0.43	1.07	1.03	0.31	0.33	0.7	0.25	0
AF064858.8	0.06	0.07	0.05	0.07	0.03	0.06	0.04	0.03	0.07	0.08	0.05	0.09	0.03	0.08	0.06	0.08	0.01	0.01	0.06	0.01	0.02	0.07	0.04	0.05	0.04	0.06	0.04	0.06	0.04	0.08	0.09	0.07	0.09	0.07	0.03	0.01	0.08	0.06	0.07	0.83	0.26	0.1	0.22	0.01	1.12	0.21	0.05	0.09	0.12
COX10-AS1	0.58	0.86	0.51	0.67	0.6	0.65	0.83	0.71	0.77	0.36	0.96	0.84	1.43	0.44	0.36	1.33	0.5	0.42	0.82	0.62	0.32	0.49	0.3	0.27	0.34	0.32	0.76	0.37	0.42	0.76	0.77	0.9	0.55	0.62	0.57	0.2	0.3	0.26	0.29	0.09	0.1	0.05	0.6	0.39	0.16	0.08	0.35	0.1	0.03
MYO16-AS1	0.04	0.2	0.09	0.09	0.09	0.22	0.18	0.33	0.2	0.16	0.43	0.08	0.09	0.31	0.03	0.04	0.08	0.13	0	0.21	0.08	0	0	0.29	0.13	0.08	0.22	0.5	0.1	0.11	0.36	0.16	0	0.56	0.1	0.05	0.44	0.49	0.6	0.33	0.23	1	0	0.24	0.61	0.07	0.28	0.12	0
RP11-263K19.6	0.52	0.13	0.74	0.66	0.33	0.4	0.41	0.41	0.28	0.44	0.31	0.47	0.31	0.45	0.24	0.35	0.44	0.48	0.25	0.51	0.39	0.29	0.72	0	0.47	0.73	0.62	0.48	0.7	0.66	0.41	0.6	0.51	0.69	0.41	0.43	0.66	0.59	1.11	0.63	0.77	0.41	0.66	0.66	0.89	0.61	0.42	0.66	0.82
RP11-316M21.7	0.18	0.04	0.23	0.13	0.23	0.04	0.22	0.25	0.24	0.31	0.26	0.04	0.22	0.27	0	0.11	0.24	0.3	0.43	0.25	0	0	0.07	0	0.38	0.04	0.17	0.16	0.07	0.31	0.18	0.2	0.19	0.08	0.07	0.09	0.04	0.08	0.23	0.07	0.15	0.28	0.45	0.74	0.08	0.15	0.16	0.12	0.77
SCAT8	2.05	2.1	1.5	2.3	1.87	2.09	1.15	1.92	3.43	1.94	1.71	2.2	1.45	3.74	2.79	1.03	4.94	2.44	2.66	2.4	0.95	0.5	1.59	1.6	1.83	1.92	1.53	1.93	1.57	3.51	2.96	2.65	1.24	4	2.04	3.13	2.55	2.07	2.55	3.12	4.65	3.41	1.27	2.01	2.84	2.22	1.32	0.9	1.62
AC007278.2	1.87	1.2	0.39	0.73	0.2	1.08	0.94	1.1	2.09	0.92	2.09	1.16	1.5	0.47	0.67	0.98	1.41	0.45	1.35	0.5	0.25	1.05	1.01	0.62	1.77	2.42	0.4	0.33	0.51	1.34	2.15	0.65	0.24	0.89	0.66	1.83	1.8	1.89	2.92	3.23	5.31	3.05	2.57	2.52	4.4	3.39	0.92	0.56	1.5
AC006547.13	0.33	0.31	0.4	0.34	0.38	0.41	0.44	0.43	0.48	0.3	0.31	0.34	0.32	0.41	0.36	0.64	0.64	0.5	0.42	0.52	0.3	0.4	0.44	0.26	0.66	0.42	0.51	0.54	0.55	0.36	0.37	0.65	0.54	0.54	0.5	0.37	0.7	0.67	0.47	0.31	0.24	0.2	0.29	0.62	0.45	0.42	0.81	0.79	0.41
MYCL-AS1	0.13	0.18	0.13	0.22	0.34	0.06	0.23	0.4	0.23	0.37	0.16	0.22	0.32	0.16	0.32	0.22	0.26	0.55	0.45	0.24	0.5	0.42	0.36	0.11	0.53	0.47	0.54	0.21	0.24	0.14	0.23	0.44	0.43	0.21	0.54	0.17	0.18	0.12	0.03	0	0.14	0.15	0	0.36	0.03	0.08	0.07	0.33	0.22
BCL2L1-AS1	0.5	0.44	1.54	0.67	0.65	0.47	0.89	0.62	0.55	0.24	0.66	0.52	0.47	0.83	0	1.46	0.55	0.26	0.44	0.5	0.99	0.64	0.17	0	0.33	0.37	0.47	0.48	0.25	0.41	0.77	0.49	1.37	0.56	0.73	0.22	0.38	0.51	0.17	0.11	0	0	0.69	0.63	0.18	0.35	0.44	0.25	0
RP11-108L7.4	1.04	0.69	1.15	0.73	1.02	0.59	0.6	0.61	1.13	0.93	0.8	0.71	0.89	0.45	0.63	0.7	0.37	0.97	0.84	0.78	0.29	0.21	0.44	0.73	0.79	0.61	0.66	0.79	0.39	0.9	1.07	0.87	1.04	0.74	0.45	0.16	0.55	0.56	0.32	0.12	0.38	0.07	0.68	0.69	0.19	0.57	0.16	0	0
LINC01554	0.16	0.03	0.07	0.07	0.06	0.01	0.03	0.05	0.08	0.08	0	0.02	0.07	0.01	0	0.02	0.06	0	0.04	0.15	0.28	0.1	0.09	0	0.09	0.09	0.1	0.13	0.13	0.04	0.08	0.07	0.02	0.04	0.11	0.18	0.08	0.16	0.15	0.12	0.07	0.15	1.16	0.13	0.29	0.14	0.27	0.18	0.15
MIR600HG	3.05	2.97	5.38	1.87	3.91	1.75	2.5	2.88	2.79	1.66	1.6	2.16	1.75	1.85	3.43	7.77	1.73	1.77	2.86	2.72	1.78	1.83	2.24	1.18	1.64	1.04	2.57	2.92	1.87	2	2.34	2.27	2.4	1.68	1.66	0.39	0.97	0.95	0.78	0.33	0.54	0.17	3.72	0.56	1.28	0.39	1.8	0.19	0.31
ZDHHC20-IT1	0.48	0.65	0.3	0.17	0.49	0.06	0.12	0.24	0.16	0.15	0.68	0.22	0.17	0.29	0.18	0.4	0.29	0.13	0.23	0.14	0	0.21	0	0	0	0	0.17	0.16	0	0.35	0.18	0.21	0	0.31	0.13	0	0.75	0	0.2	0.1	0.6	0.47	0.74	0.32	0.1	0.15	0.12	0.16	0.06
ZEB1-AS1	1.16	0.86	0.97	0.79	0.78	0.98	0.75	0.79	0.97	0.83	1.07	1.12	0.86	1.12	1.2	1.31	1.12	0.78	1	1.11	0.7	0.61	0.63	0.73	0.72	0.7	1.13	0.71	0.4	1.37	0.99	0.84	0.73	1.13	0.73	1.92	1.58	1.21	1.6	1.36	1.42	0.77	1.84	0.97	0.74	0.3	0.89	0.73	0.63
EHMT2-AS1	0.47	0.39	0.43	0.39	0.35	0.25	0.47	0.35	0.27	0.45	0.27	0.34	0.36	0.27	0.34	0.44	0.24	0.29	0.36	0.4	0.8	0.81	0.29	1.26	0.66	0.3	0.7	0.37	0.53	0.33	0.23	0.35	0.4	0.24	0.36	0.18	0.17	0.32	0.14	0.03	0.08	0.08	0.07	0.26	0.16	0.16	0.6	0.27	0.35
PRKAR1B-AS1	2.7	1.23	3.8	1.54	2.1	2.15	3.02	3.1	1.03	2.97	1.8	1.97	3.57	1.2	1.23	1.43	2.08	3.04	1.86	2.12	1.89	1.33	2.16	1.14	1.9	1.04	2.02	1.91	1.87	2.78	2.14	2.65	2.75	1.42	2.44	1.45	2.76	4.05	3.13	1.61	1.82	0.79	2.4	2.2	3.3	4.86	3.03	3.99	2.56
LINC00987	1.42	1.38	2.02	0.56	1.09	0.89	0.82	1.87	1.03	1.1	0.85	1.63	1.33	0.35	1.21	1.32	1.04	0.69	1	0.81	0.84	2.11	1.28	1.08	0.85	0.69	1.33	1.04	0.8	1.3	1.03	0.82	1.28	0.95	1.46	0.39	0.53	0.36	0.32	0.23	0.22	0.44	0.23	0.67	0.26	0.24	0.67	0.47	0.04
CARD11-AS1	0.61	1.15	1.11	0.75	1.14	0.55	1.27	1.41	1.13	1.33	1.2	0.91	1.15	0.37	0.67	1.78	0.6	0.68	0.85	1.28	1.09	1.49	0.76	1.11	0.78	0.93	1.32	0.73	1.12	0.89	0.83	1.08	1.27	0.69	0.74	0.25	0.22	0.2	0.45	0.02	0.38	0.12	0.36	0.63	0.14	0.07	0.42	0.1	0.36
TTN-AS1	0.76	0.7	0.82	0.63	0.67	0.89	0.57	0.75	0.97	0.43	0.85	0.76	0.71	0.83	0.67	0.58	0.54	0.5	0.73	0.68	0.36	0.36	0.39	0.54	0.64	0.74	0.42	0.46	0.32	0.65	0.65	0.72	0.63	0.73	0.57	0.89	0.57	0.75	0.74	0.66	0.9	0.5	1.32	0.57	0.6	0.67	0.39	0.26	0.37
RP11-443B7.2	0.3	0	0.12	0	0.13	0.24	0.12	0.1	0.16	0.16	0.12	0.06	0	0.06	0.6	0.05	0.26	0.23	0.15	0.1	0	0	0.05	0.2	0.4	0.38	0.59	0.21	0.13	0.26	0.12	0.22	0.26	0.11	0.05	0.45	0.22	0.23	0.36	0.8	0.31	0.22	0.61	0.11	0.57	0.36	0.04	0.11	0.93
RP4-620F22.2	1.23	1.83	0.32	2.16	1.99	1.64	1.9	1.04	2.74	2.02	1.53	1.43	2.58	1.27	2.78	3.63	2.03	6.55	1.78	2.04	4.18	3.56	1.94	2.05	2.41	1.42	2.47	4.14	2.17	2.72	1.29	1.55	1.79	0.93	2.04	1.09	1.3	1.18	1.55	3.05	2.09	5	2.67	6.99	0.68	0.2	14.54	4.32	14.8
LINC01888	0.29	0.26	0.11	0.31	0.38	0.14	0.11	0.09	0.45	0.16	0.17	0.34	0.11	0.32	0.08	0.15	0.2	0.27	0.14	0.49	0.14	0.13	0.36	0	0	0.42	0.31	0.1	0.05	0.25	0.29	0.13	0	0.26	0.11	0.68	1.11	0.03	0.21	0.53	0.73	0.74	0.29	0.66	0.64	0.36	0.21	0.39	1.17
AF064858.10	0	0	0	0.09	0	0.17	0	0	0	0	0	0	0	0	0	0.07	0	0	0	0	0	0	0	0	0	0	0	0	0	0	0	0	0	0	0	0	0	0.16	0.07	0.43	0.07	0	0	0	0.68	0.15	0.06	0	0
LINC02631	0.66	0.4	0.84	0.5	0.42	0.71	0.51	0.33	0.76	0.79	0.5	0.62	0.26	0.45	0.25	0.48	0.55	0.25	0.65	0.33	0.34	0.21	0.39	0.52	0.38	0.54	0.59	0.57	0.34	0.6	0.65	0.47	0.17	0.39	0.46	0.28	0.94	0.56	0.56	0.38	0.32	0.59	0.31	0.49	1.27	0.56	0.76	0.78	0.47
ADAMTSL4-AS2	6.75	2.96	5.13	11.88	3.92	6.37	3.4	4.07	6.64	4.93	7.27	6.61	3.66	7.51	8.52	6	4.2	4.48	5.13	3.47	6.52	2.31	4.71	3.25	4.55	7.41	4.18	5.72	6.09	3.32	7.18	5.28	5.1	5.04	3.27	3.3	5.67	9.09	5.99	7.53	11.33	21.22	5.7	10.29	6.1	4.99	23.92	10.6	15.87
LINC00211	0.91	1.09	1.17	1.18	0.93	1.5	0.53	1.68	2.82	0.67	1.51	0.95	0.93	1.73	1.66	0.37	1.84	0.56	1.44	1.26	0.42	0.31	0.59	1.2	2.16	2.24	1.18	0.65	1.17	1.72	1.97	1.94	1.24	1.65	0.88	5.31	1.62	2.71	1.25	4.84	1.37	5.94	3.33	1.75	4.33	3.05	0.34	2.44	0.71
LINC00398	0.53	0.03	0.12	0.14	0.21	0.17	0.17	0.32	0.28	0.17	0.11	0.08	0.17	0.31	0.13	0.1	0.07	0.34	0.27	0.18	0.08	0.3	0.05	0.46	0.08	0.18	0.36	0.12	0.25	0.17	0.2	0.28	0.07	0.33	0.24	0.69	0.31	0.58	0.07	0.39	0.39	0.18	0.26	0.16	0.29	0.52	0.28	0.03	0.19
DGUOK-AS1	0.18	0.22	0.2	0.15	0.09	0.19	0.13	0.14	0.1	0.17	0.21	0.16	0.11	0.17	0.31	0.29	0.16	0.07	0.09	0.26	0.15	0.12	0.16	0.35	0.27	0.1	0.23	0.23	0.19	0.32	0.18	0.19	0.21	0.47	0.16	0.07	0.3	0.36	0.2	0.2	0.22	0.1	0.12	0.24	0.59	0.18	0.48	0.53	0.64
KLF7-IT1	0.06	0.11	0.28	0.5	0.12	0.04	0.12	0.45	0.24	0.21	0.34	0.3	0.39	0.43	0	0.7	0.05	0.15	0.16	0.28	0.04	0.34	0.13	0.25	0	0.32	0.34	0.11	0.06	0.2	0.08	0.42	0.34	0.35	0.21	0.12	0.32	0.77	0.3	0.16	0.17	0.18	0.11	0.36	0.37	0.2	0.22	0	0.11
RP3-393E18.2	0.81	0.12	0.09	0.5	0.16	0.23	0.28	0.09	0.31	0.2	0.69	0.7	0.72	0.4	0.23	0.63	0.5	0.66	0.38	0.39	0.25	0.19	0.12	0.25	0.28	0.17	0.3	0.85	0.22	0.3	0.36	0.68	0.27	0.39	0.59	0.7	0.43	1.03	0.88	1.9	1.06	0.9	3.65	0.73	1.95	1.46	3.46	3.02	3.43
LINC01238	0.69	0.89	1.08	0.65	1.06	0.68	1.24	0.39	0.41	0.72	0.73	0.69	1.15	0.51	0.8	1.37	0.21	0.77	1.02	0.59	0.28	0.59	0.61	1.11	0.33	0.35	1.17	0.33	0.61	0.39	0.65	0.81	0.82	0.47	0.75	0.09	0.43	0.23	0.14	0.06	0.13	0.08	0.34	0.2	0.1	0.14	0.31	0.14	0
PRKCQ-AS1	3.72	4.27	3.33	3.18	2.84	2.59	4.14	3.16	2.72	2.7	4.45	3.77	4.79	2.33	2.65	4.4	1.98	1.85	4.84	4.23	1.77	2.31	2.21	2.15	2.46	1.94	3.78	1.97	2.11	4.01	3.37	3.81	4.27	2.68	3.17	0.72	2.07	1.54	0.96	0.34	0.33	0.42	2.72	1.33	0.51	1.04	4.33	1.32	0.26
LINC00649	1.67	2.69	2.74	2.07	1.96	1.61	5.06	2.85	3.25	3.47	2.7	1.71	1.85	2.29	1.03	1.64	0.88	1.35	2.29	3.47	1.19	1.6	1.11	0.57	1.52	0.86	1.86	1.43	1.46	3.05	2.58	2.74	3.98	2.28	3.2	0.51	1.2	1.15	0.56	0.28	0.37	0.32	1.37	1.54	0.4	0.61	1.8	0.68	0.25
RP11-7O11.9	1.06	0.92	1.14	0.49	0.81	0.51	0.82	0.85	0.51	0.76	0.76	0.67	0.73	0.65	0.77	1.04	0.49	0.53	1.11	0.96	0.32	0.34	0.53	0.45	0.27	0.41	0.95	0.39	0.64	0.69	0.6	0.92	0.73	0.76	0.76	0.01	0.62	0.53	0.42	0.22	0.11	0.05	0.9	0.53	0.18	0.28	0.65	0.61	0.14
RP11-443B7.1	1.59	1.28	1.05	1.03	1.08	2.28	0.92	1.23	2.52	1.37	2.11	0.96	1.56	2.14	2.14	0.99	1.15	1.45	1.06	0.85	1	0.8	1.42	1.65	2.62	3.61	1.37	1.54	1.36	1.53	1.69	2.01	0.99	1.58	1.16	2.31	2.58	2.31	4.24	6.37	3.91	3.21	4.6	1.15	6.49	3.06	0.8	2.97	3.52
RP11-34P13.7	0.15	0.32	0.04	0.18	0.33	0.22	0.14	0.11	0.38	0.41	0.61	0.27	0.32	0.15	0.08	0.16	0.63	0.17	0.27	0.09	0.02	0.19	0.17	0.13	0.2	0.36	0.16	0.49	0.32	0.22	0.18	0.22	0.07	0.27	0.87	0.74	0.25	0.58	0.97	0.7	0.56	0.75	1.12	1	0.81	0.51	0.95	0.16	0.73
AC138035.2	1.68	0.99	1.33	1.99	2.3	1.89	1.23	1.46	1.19	3.31	2.31	1.33	2.55	1.77	1.61	1.23	1.52	1.17	1.01	1.09	1.06	1.81	2.38	0.14	1.94	1.73	0.93	3.22	1.35	1.1	1.29	1.29	0.94	1.28	1.58	1.62	1.57	1.74	6.2	5.74	5.04	4.53	2.61	6.47	3.08	2.07	0.72	0.2	1.46
AF011889.2	0.42	0.8	1.96	2.83	1.56	1.12	0.86	1.28	0.59	0.66	1.51	0.63	0.97	0.79	1.53	0.93	0.22	0.3	1.73	0.94	0.3	1.7	0.73	0	0.15	0.67	1.49	0.89	0.32	1.72	1.55	0.52	0.68	1.13	0.53	0.08	0.11	0.84	1	0.1	0.53	0.14	0.43	0.43	0.17	0.2	0.48	0.25	0
ZEB2-AS1	0.35	0.26	0.53	0.29	0.37	0.08	0.22	0.32	0.15	0.28	0.43	0.23	0.23	0.24	0.27	0.27	0.48	0.19	0.29	0.16	0.35	0.19	0.34	0.11	0.42	0.26	0.3	0.32	0.46	0.41	0.14	0.33	0.39	0.33	0.27	0.13	0.6	0.45	0.35	0.31	0.27	0.25	0.36	0.57	0.41	0.36	0.63	0.2	0.1
LINC01410	3.5	2.42	4.2	5.5	3.98	2.99	3.81	2.5	4.58	3.9	3.41	4.14	2.28	4.54	3.84	2.85	4.5	4.19	4.67	4	1.51	2.82	2.42	2.5	4.23	4.95	2.63	2.79	1.27	3.88	4.83	4.09	3.79	4.76	3.2	3.36	8.39	6.73	7.66	2.68	4.51	5.04	2.53	8.44	5.99	5.13	3.76	5.07	2.97
LINC00426	1.24	1.65	2.27	1.43	1.55	2.12	1.44	2.3	1.8	2.56	1.1	1.42	1.83	1.8	0.74	1.74	1.85	1.22	1.59	2.07	1.03	1.87	1.75	1.72	0.99	0.8	1.93	1	1.35	1.8	0.96	1.44	1.6	1.63	1.55	0.5	0.91	1.34	0.66	0.34	0.54	0.57	0.88	1.51	0.75	0.62	1.73	0.64	0.15
CLRN1-AS1	0.05	0.01	0.01	0	0.01	0	0	0	0.04	0.01	0	0.01	0.02	0	0	0.01	0	0.04	0.01	0	0	0	0.02	0.05	0.01	0	0	0.01	0.04	0.01	0	0.1	0	0.01	0.03	0.03	0.45	0.17	0.53	0.03	0.19	0.35	0.16	0	0.13	0.58	0.52	1.18	0.55
RP11-514P8.2	0.12	0.26	0.53	0.37	0.15	0.52	0.28	0.19	0.17	0.42	0.41	0.36	0.23	0.1	0.22	0.16	0.43	0.32	0.15	0.23	0.18	0.14	0.2	0.61	0.23	0.17	0.05	0.13	0.42	0.16	0.43	0	0.04	0.13	0.25	0.5	0.43	0.79	0.56	0.58	0.73	0.47	0.26	0.17	0.45	0.56	0.27	0.22	0.55
KMT2E-AS1	3.68	3.41	3.85	2.65	3.22	2.51	2.51	3.36	2.38	2.98	2.36	3.75	2.69	3.04	4.47	3.05	4.86	4.76	4.38	4.54	2.74	1.97	3.61	3.16	4.88	2.94	2.58	3.18	4.54	3.96	3.12	3.19	3.16	5.24	3.19	1.95	6.14	1.95	2.78	2.89	3.17	4.06	3.43	2.37	6.23	4.77	5.43	7.14	4.24
ITIH4-AS1	0.11	0.3	0.13	0.19	0.07	0.06	0.26	0.21	0.17	0.46	0.13	0.19	0.32	0.13	0	0.33	0.08	0.25	0.36	0.05	0.25	0	0.22	0	0.06	0.23	0.25	0.18	0.19	0.06	0.07	0.35	0.68	0.12	0.2	0.14	0.06	0.06	0.39	0.05	0.44	0.06	0.06	0.12	0.33	0.98	0.05	0.77	0.5
RP11-34P13.14	2.6	2.64	2.35	2.94	2.16	3.61	2.23	2.14	4.09	2.03	4.68	3.1	1.33	5.02	1.4	1.89	1.94	2.47	1.65	1.53	1.37	6.12	1.81	0.77	3.48	8.62	1.7	4.82	2.82	1.5	2.1	6.07	4.22	8.8	2.1	4.03	3.7	4.29	6.34	4.17	5.54	5.87	5.72	5.7	3.6	20.41	1.08	0.72	3.43
RP11-246A10.1	0.34	0.38	0.38	0.63	0.24	0.27	0.37	0.72	0.86	0.41	0.13	0.62	0.32	0.23	0.99	0.79	0.59	0.46	0.3	0.19	0	0.26	0.2	0	0.57	0.17	0.14	0.43	0.34	0.24	0.66	0.29	0.2	0.92	0.67	0.59	0.04	0.52	0.04	0.19	0.59	0.38	0.34	0.77	0.12	0.12	0.23	0	0
AC096579.15	4.88	2.62	6.4	1.49	7.82	5.82	4	14.05	3.52	4.49	1.65	4.26	2.91	2.01	6.17	8.69	2.6	10.75	3.56	3.74	13.91	19.03	2.42	5.89	2.84	2.09	6.1	6.24	3.75	3.07	2.29	2.84	2.88	9.73	6.57	1.81	2.52	3.19	0.99	2.24	7.99	0.39	8.73	0.87	5.66	16.87	2.5	1.66	1.33
RP11-499P20.2	0.75	1.67	1.78	1.29	1.86	1.06	1.52	1.76	2.01	1.51	1.78	0.9	1.67	0.7	0.82	1.81	1.13	1.86	1.38	0.8	0.38	1.31	1.65	1	1.01	1.13	0.91	1.08	0.92	1.72	1.36	1.4	1.73	1.06	1.03	0.48	0.58	0.56	0.57	0.17	0.35	0.22	1.2	0.72	0.46	0.34	1.72	0.24	0.02
RP1-184J9.2	0.54	0.43	0.83	1.09	0.97	0.61	1	0.6	0.65	0.92	0.86	0.66	0.88	0.43	0.35	0.72	0.12	0.41	0.52	0.81	0.55	1.02	0.62	0.25	0.11	0.41	0.38	0.35	0.4	0.33	0.67	0.89	0.7	0.66	0.76	0.41	0.49	0.07	0.13	0.19	0.1	0.07	0.21	0.43	0	0.13	0.99	0.14	0.07
AC093627.10	1.17	0.9	1.38	1.05	1.09	0.45	0.9	0.96	0.83	0.92	1.17	0.89	0.57	0.74	0.85	0.53	0.93	0.81	0.81	0.73	0.64	0.6	0.52	1.44	0.66	0.63	0.39	0.37	0.53	0.51	0.47	1.14	1.15	1.36	0.9	0.35	1.39	0.61	1.24	0.76	0.57	0.34	0.94	1.49	1.31	1.05	0.56	0.48	1.45
RP11-553L6.2	0.4	0.58	0.37	0.49	0.38	0.4	0.65	0.39	0.34	0.49	0.45	0.24	1.07	0.23	0.14	0.62	0.36	0.18	0.5	0.15	0.24	0.25	0.3	0.32	0.13	0.15	0.3	0.18	0.16	0.86	0.48	0.5	0.25	0.27	0.48	0.03	0.2	0.13	0.16	0.01	0.01	0.01	0.06	0.21	0.04	0	0.11	0	0
AC108004.3	0.54	0.9	0.28	0.32	0.2	0.67	0.31	0.29	0.62	0.24	0.81	0.68	0.9	0.62	0.31	1.1	0.27	0.19	0.61	0.53	0	0.36	0.13	0	0.35	0.56	0.57	0.21	0.19	0.52	0.39	0.88	0.56	0.51	0.67	0.2	0.11	0.14	0.26	0.05	0.05	0.07	1.13	0.14	0.18	0.13	0.14	0.04	0.02
TRBV11-2	9.88	8.88	11.38	12.38	8.44	5.78	11.14	11.11	7.7	8.92	9.24	10.3	8.83	9.28	8.46	13.62	5.69	11.51	7.45	13.8	3.86	14.04	8.9	10.79	10.29	6.04	10.98	9.9	7.73	12.39	12.79	9.88	13.9	7.93	12.36	4.32	3.67	2.69	1.87	1.03	0.7	0.85	5.39	5.9	0.54	2.48	15.14	7.67	0.48
AC002467.7	0.89	0.68	0.48	0.54	0.51	0.44	0.49	0.31	0.94	0.53	0.78	0.75	0.65	1.15	0.89	0.58	0.81	1.07	1.02	0.66	0.75	0.39	0.39	0.34	0.83	0.37	0.61	0.73	0.67	0.92	0.65	0.91	0.74	1.19	0.78	1.02	1.63	0.76	1.32	0.74	1.37	1.05	0.98	0.85	1.17	0.61	0.92	1.31	0.72
RP11-555M1.3	0.39	0.07	0	0.23	0.34	0.4	0.16	0.07	0.5	0.28	0.16	0.38	0.24	0.24	0.49	0.48	0.2	0.24	0.13	0	0.15	0.11	0.07	0	0.08	0.22	0.23	0.11	0.3	0.28	0.9	0.57	0.49	0.07	0.42	0	0.59	0.6	0.68	1.38	0.34	0.65	1.83	0.44	0.55	0.47	0.29	0	1.08
RP11-34P13.13	0.56	0.5	0.33	0.51	0.54	0.43	0.51	0.48	0.32	0.31	1.18	1.03	0.33	0.43	0.27	0.2	0.27	0.35	0.41	0.42	0.16	0.28	0.36	0.11	0.73	1.36	0.25	0.67	0.36	0.35	0.55	0.45	0.35	0.6	0.33	1.11	0.76	0.63	1.38	0.92	0.66	1.05	0.83	0.67	0.61	0.53	0.27	0.11	0.27
RP11-242C19.2	5.23	2.57	2.01	5.3	2.39	3.2	4.38	2.39	4.94	4.02	7.86	4.65	3.66	5.5	3.35	6.09	2.99	3.36	6.18	2.27	0.83	1.76	3.54	1.33	3.39	6.8	2.36	4.32	2.47	4.28	4.55	5.07	3.66	4.48	3.9	5.21	8	4.76	7.13	11.6	4.16	8.32	16.9	9.16	8.23	4.79	7.86	3.53	8.27
PRR34-AS1	0.58	0.59	0.6	0.55	0.42	0.44	0.38	0.58	0.94	0.33	0.5	0.65	0.56	0.38	0.97	0.84	0.8	0.39	1	0.7	0.68	0.37	0.34	1.37	0.29	0.51	0.37	0.51	0.76	0.67	0.84	0.69	0.65	0.8	0.48	0.3	1.14	0.39	0.54	0.46	0.2	0.66	1.01	0.65	0.56	0.55	0.42	1.15	0.5
LINC00996	0.62	0.58	0.85	0.45	0.94	0.98	0.91	1.25	0.36	0.66	0.95	0.78	1.19	0.31	0.97	0.31	0.47	0.4	1.16	0.5	0.12	0.89	0.64	0.8	0.76	0.57	0.46	0.23	0.89	0.62	0.38	0.43	0.95	0.36	0.47	0.21	0.2	0.47	0.46	0.04	0.05	0.01	0.05	0.13	0.11	0.01	0.34	0.18	0
GK-AS1	0.13	0.29	0.24	0.19	0.17	0.16	0.35	0.23	0.24	0.17	0.3	0.19	0.16	0.28	0.33	0.5	0.72	0.3	0.28	0.41	0.34	0.34	0.3	0.13	0.49	0.53	0.46	0.39	0.41	0.34	0.24	0.49	0.17	0.28	0.18	1.08	0.5	0.55	0.64	1.03	0.44	0.82	0.72	0.58	1.01	0.5	0.9	0.79	1.28
RP11-115N4.1	0	0.01	0	0	0	0	0	0	0	0	0.01	0	0	0	0	0.02	0.01	0	0	0	0	0	0.01	0	0	0	0.08	0	0	0	0.01	0	0	0.01	0.01	0.02	0.02	0.08	0.01	0.05	0.16	0.1	0.29	0.02	0.28	0.75	0.01	0.04	0
RP11-166N6.2	0.71	0.34	0.28	0.35	0.29	1.53	0.5	0.59	0.52	1.08	0.4	0.52	0.31	0.73	1.08	0.23	1.58	0.52	0.62	0.73	1.09	0	0.61	0.44	0	1.87	0.58	0.45	0.2	0.9	1.02	0.28	0.63	1.35	0.38	8.45	0.7	2.54	8.05	22.93	27.28	8.03	7.21	4.76	20.69	5.34	1.1	16.11	15.41
WDR86-AS1	1.27	0.84	1.67	1.18	0.73	2.28	1.61	1.49	1.14	1.3	1.72	1.34	2.49	1.58	0.61	0.97	1.04	0.72	1.35	2.94	1.15	1.46	0.97	0.8	1.15	1.22	1.2	0.95	0.49	1.12	1.14	0.98	2.21	1.02	1.25	0.58	0.61	0.88	0.19	0.16	0.15	0.24	0.36	1.53	0.42	0.11	2.1	0.43	0.24
ARHGEF35-AS1	0.35	0.31	0.57	0.34	0.2	0.23	0.58	0.28	0.26	0.34	0.09	0.45	0.14	0.24	0.29	0.44	0.13	0.26	0.29	0.64	0.19	0.37	0.2	0.07	0.2	0.08	0.52	0.39	0.19	0.42	0.33	0.41	0.42	0.43	0.23	0.05	0.08	0.09	0.04	0	0.11	0.03	0.62	0.11	0.11	0.12	0.11	0.1	0
RP11-24C3.2	0.42	0.07	0.15	0.07	0.08	0.07	0.12	0.28	0.15	0.11	0.19	0.12	0.17	0.07	0.32	0.31	0.27	0.07	0.43	0.29	0.09	0.17	0.1	0.24	0.12	0.2	0.29	0.17	0.43	0.27	0.25	0.5	0.23	0.59	0.22	0.23	0.51	0.2	0.15	0.14	0.06	0.22	0.18	0.27	0.15	0.35	0.24	0.24	0.42
AL122127.25	1.17	0.44	1.08	0.52	1	0.37	0.53	1.12	1.17	0.42	0.36	0.55	0.63	0.11	0.32	2.2	0.45	0.4	0.76	0.85	0.2	1.17	0.18	0.51	0.1	0	0.57	1.08	0.43	0.46	0.43	0.42	0.09	1.05	0.24	0	0.34	0.1	0.18	0.04	0	0.05	3.81	0.29	0.77	0.18	0.64	0.19	0
RP5-894A10.2	3.16	4.4	8.04	4.45	5.24	3.79	5.03	4.47	4.7	3.41	4.83	5.33	5.53	2.91	2.42	6.93	3.34	5.03	5.1	5.46	2.82	3.07	2.61	2.59	2.57	3.71	7.05	2.94	4.49	4.9	3.46	4.71	4.93	2.55	4.26	0.56	1.86	1.55	1.24	0.55	0.37	0.39	2.67	1.9	0.91	1.2	5.81	1.15	0.86
A2M-AS1	0.28	0.48	0.52	0.32	0.27	0.34	0.45	0.56	0.53	0.53	0.46	0.55	0.71	0.39	0.37	0.31	0.26	0.32	0.39	0.59	0.23	0.61	0.12	0.17	0.16	0.09	0.53	0.2	0.24	0.4	0.35	0.32	0.39	0.24	0.45	0.06	0.35	0.1	0.16	0.01	0.01	0.07	0.08	0.08	0.02	0.07	0.21	0.03	0.04
LINC00861	21.18	24.31	24.85	23.3	16.57	16.96	24.18	21.06	18.1	17.51	27.24	24.95	30.63	15.27	12.53	27.32	12.69	14.45	24.34	22	9.88	16.66	13.9	7.9	11.99	9.86	18.94	11.06	16.03	22.18	19.46	21.33	22.26	17.4	20.02	2.5	9.54	8.62	7.64	1.74	1.89	1.83	12.24	13.48	2.45	4.05	14.52	4.24	0.79
NEAT1	24.21	21.11	18.12	23.3	22.96	15.75	20.84	17.56	15.97	17.35	21.6	24.42	25.66	21.27	25.31	24.56	13.48	22.11	20.98	15.65	14.25	17.21	21.65	16.58	14.36	27.73	16.81	15.37	16	22.92	22.48	24.77	18.15	20.27	20.5	20.58	21.94	21.77	34.61	44.9	31.32	22.48	30.71	27.9	20.78	12.62	41.29	15.47	28.89
FAM111A-DT	1.25	1.41	1.8	1.25	1.31	1.21	1.24	1.49	1.27	1.24	1.25	1.45	1.63	0.95	1.28	2.55	1.07	0.82	1.55	1.32	0.58	1.18	0.59	0.57	0.83	0.75	0.97	0.68	0.78	1.19	1.01	1.55	1.31	1.18	1.08	0.35	0.79	0.88	0.5	0.18	0.17	0.09	1.01	0.98	0.33	0.28	0.68	0.28	0.33
KLRK1-AS1	0.72	0.54	0.7	0.42	0.35	0.25	0.52	0.67	0.49	0.53	0.49	0.62	1.11	0.25	0.89	0.72	0.7	0.48	0.45	0.64	0.8	0.68	0.4	0.53	0.59	0.4	1.19	0.31	0.61	0.81	0.43	0.68	0.54	0.49	0.44	0.14	0.45	0.31	0.24	0.03	0.19	0.1	0.11	0.23	0.11	0.05	0.39	0.48	0.04
RP11-367J11.2	0.93	1.07	0.93	0.88	0.88	1.13	0.64	0.91	0.95	1.02	0.85	0.92	0.62	0.65	1.17	0.87	1.48	0.65	0.76	1.2	1.18	0.89	1.18	0.87	2.42	1.95	1.47	1.42	1.47	0.89	0.95	1.49	0.98	1.27	1.18	2.3	0.82	1.02	1.78	2.06	1.43	1.69	1.08	1.19	1.79	1.35	1.08	0.83	1.7
LINC02273	2.22	0.54	6.25	6.03	2.81	1.66	5.08	3.42	1.96	1.32	6.11	4.18	2.4	2.07	4.09	5.44	2.07	3.79	2.01	0.74	3.69	5.19	0.51	2.34	4.03	0.27	8.64	2.73	3.16	7.13	1.8	1.85	5.48	0.32	5.45	1.19	2.31	2.2	0.79	0.27	0.41	0.04	2.31	2.89	0.35	2.26	2.77	1.96	0.37
LINC01513	1.65	0.98	0.6	0.52	0.33	1	0.58	0.3	1.51	1.12	1.34	0.76	0.68	2.19	1.06	0.9	2.79	0.56	1.02	0.43	0.61	0.95	0.67	0	1.57	1.48	1.19	0.94	0.94	1.32	1.3	0.61	0.83	1.39	0.76	3.71	1.12	1.48	2.21	5.05	3.75	2.44	2.23	2.05	3.59	2.81	1.37	1.35	2.34
LINC02325	0.79	0.86	0.54	0.78	0.49	0.46	0.69	0.54	0.57	0.37	0.76	0.68	0.76	0.6	0.22	0.65	0.54	0.37	0.89	0.78	0.42	0.39	0.25	0.25	0.23	0.21	0.62	0.36	0.36	0.72	0.62	0.7	0.83	0.62	0.55	0.21	0.72	0.28	0.37	0.01	0.05	0.09	0.45	0.34	0.12	0.05	0.54	0.11	0.07
LINC01550	0.68	1.1	0.66	0.91	0.72	0.55	0.87	0.81	0.78	0.52	1.07	1.02	0.85	0.61	0.5	1.33	0.46	0.53	1.05	0.86	0.54	0.57	0.56	0.52	0.42	0.35	0.83	0.58	0.48	0.84	1.04	0.86	0.98	0.66	0.7	0.11	0.34	0.34	0.14	0.09	0.08	0.07	0.48	0.38	0.12	0.21	0.64	0.36	0.07
LINC00968	0.36	0.25	0.21	0.32	0.3	0.19	0.23	0.16	0.24	0.32	0.21	0.2	0.2	0.22	0.33	0.14	0.32	0.43	0.33	0.39	0.07	0.18	0.22	0.22	0.16	0.2	0.16	0.27	0.1	0.16	0.11	0.31	0.26	0.22	0.28	0.28	0.7	0.29	0.28	0.3	0.4	0.5	0.31	0.71	0.4	0.15	0.2	0.29	0.52
LINC02481	3.6	3.88	6.94	5.01	3.75	2.39	3.04	3.99	3.27	5.36	2.96	5.19	8.51	2.15	4.88	4.11	3.51	4.27	1.94	2.71	3.9	4.76	2.91	1.69	1.76	2.07	5.25	2.23	3.59	6.28	1.53	2.97	3.61	2.99	3.32	1.04	1.98	2.19	1.49	0.52	0.98	1.03	0.67	1.09	0.33	0.41	1.23	1.67	0.34
LINC02288	0.14	0.15	0.14	0.14	0.16	0.19	0.23	0.22	0.31	0.24	0.19	0.15	0.05	0.26	0.11	0.22	0.14	0.04	0.11	0.1	0.19	0.09	0.14	0.14	0.23	0.2	0.42	0.15	0.41	0.16	0.15	0.06	0.18	0.23	0.1	0.34	0.22	0.26	0.45	0.29	0.81	0.74	0.17	0.26	0.65	0.94	0.08	0.14	0.64
UBE2D3-AS1	0.17	0.51	0.89	0.48	0.37	0.72	0.64	0.71	0.57	0.33	0.65	0.53	0.78	0.9	0.33	0.37	0.82	0.46	0.61	0.89	0.17	0.12	0.44	0.19	0.39	0.52	0.43	0.33	0.11	0.4	0.47	0.41	0.4	0.71	0.46	0.83	0.66	0.41	0.72	0.21	0.42	0.39	0.37	0.7	0.47	0.49	0.27	0.48	0.53
CACNA1C-AS1	1	1.08	0.78	0.92	0.8	0.68	1.02	0.67	0.66	0.85	0.97	1.03	1.36	0.48	0.65	0.88	0.33	1.06	1	0.57	0.53	0.53	0.52	0.38	0.65	0.33	0.59	0.38	0.58	1.03	0.95	1.27	0.72	0.81	0.85	0.09	0.56	0.38	0.37	0.03	0.04	0.08	0.63	0.68	0.1	0.17	0.72	0.03	0
RP11-730K11.1	0.74	0.68	0.85	0.42	0.29	0.67	0.78	0.48	0.59	0.44	1.07	0.82	1.47	0.56	0.28	1.25	0.25	0.29	1.43	0.79	0.19	0.42	0.26	0	0.29	0.43	0.44	0.23	0.2	0.61	1.03	0.86	0.76	0.79	0.45	0.16	0.28	0.22	0.31	0.13	0.19	0.22	0.64	0.32	0.14	0.04	0.31	0.06	0.15
LINC00920	1.08	0.86	0.92	0.51	0.86	0.98	0.77	0.49	0.63	0.65	1.26	0.85	0.59	0.53	0.43	0.99	0.72	0.3	1	1.75	0.85	0.11	0.88	0.19	0.58	0.2	0.76	0.61	0.31	1.2	0.56	0.9	1.01	0.79	0.73	0.09	0.68	0.3	0.19	0.1	0.02	0	0.36	0.33	0.08	0.15	0.48	0.1	0
MIR210HG	0.12	0.1	0.07	0.13	0.17	0.07	0.15	0.21	0.06	0.13	0.09	0.13	0.23	0.07	0.24	0.21	0.2	0.15	0.12	0	0.05	0.04	0.03	0.25	0.04	0.03	0.2	0.08	0.15	0.24	0.08	0.09	0.15	0.12	0.17	0.09	0.01	0.08	0.08	0.04	0.02	0.02	0.2	0	0.98	0.07	0.06	0.03	0.02
RP11-902B17.1	0.85	0.81	0.76	0.87	0.44	0.74	0.99	1.02	0.76	0.56	0.95	0.99	1.37	0.46	0.43	1.39	0.58	0.46	1	0.75	0.31	0.65	0.57	0.5	0.75	0.28	0.7	0.47	0.47	1.01	0.78	1.14	0.76	0.56	0.8	0.05	0.26	0.29	0.3	0.08	0.09	0.09	0.32	0.24	0.06	0.18	0.54	0.22	0.02
DNAJC3-DT	1.1	0.53	0.93	1	0.52	1.3	0.69	0.43	1.1	0.69	0.95	1.08	1.01	1.58	0.73	1.01	1.71	0.78	1.23	0.73	0.47	0.4	0.49	0.51	0.4	0.78	0.56	0.48	0.35	1.29	0.82	0.98	0.79	1.15	0.87	1.87	1.63	0.96	1.62	1.08	2.64	1.08	1.06	0.67	1.23	0.53	0.96	0.77	0.73
TMEM161B-AS1	0.75	0.68	0.71	0.66	0.5	0.51	0.8	0.7	0.67	0.49	1.03	0.69	0.98	0.46	0.39	1.21	0.45	0.51	0.99	0.61	0.34	0.46	0.44	0.29	0.39	0.37	0.63	0.4	0.29	0.72	0.63	1	0.69	0.6	0.51	0.1	0.38	0.26	0.33	0.08	0.1	0.08	0.55	0.44	0.14	0.12	0.47	0.12	0.06
LINC00926	14.81	23.12	36.17	11.81	27.29	12.28	14.88	22.91	15.71	11.12	6.98	17.22	12.31	12.44	16.77	68.42	16.61	11.16	19.96	28.78	8.19	6.15	16.74	14.54	7.66	3.71	22.04	17.22	9.63	14.23	17.78	13.21	11.42	9.67	11.65	3.29	6.9	6.98	4.86	4.17	4	0.9	27.45	3.44	9.35	1.96	14.99	1.18	1.9
NNT-AS1	1.06	1.09	1.25	1.11	1.08	0.81	1.09	0.8	0.89	0.89	1.31	1.25	1.96	0.72	0.85	1.78	0.96	0.69	1.33	1.25	0.49	0.91	0.48	0.4	0.71	0.44	1.04	0.55	0.47	0.95	1.09	1.02	1.15	1.1	0.76	0.2	0.73	0.41	0.36	0.08	0.2	0.19	0.78	0.7	0.32	0.17	0.6	0.33	0.23
RP11-499E18.1	0.06	0.07	0.03	0.05	0.08	0.03	0.21	0.17	0.02	0.18	0.03	0.1	0.2	0.03	0.14	0.04	0.06	0.12	0.02	0	0.15	0.02	0.07	0	0.07	0	0.05	0	0	0.11	0	0.05	0	0.05	0.1	0	0.07	0.19	0.11	0.19	0.24	0.09	0.64	0.05	0.33	0.3	0.2	0.19	0
BACH1-IT1	0.92	0.78	0.19	0.58	0.79	0.86	0.59	0.77	1.08	0.72	0.91	0.95	0.8	1.1	0.29	1.01	0.92	0.97	0.9	1.36	0.66	0.38	0.76	0.61	0.45	0.59	0.67	0.71	0.72	0.89	1.18	1.05	0.9	1.21	0.78	1.06	0.86	1.11	1.22	1.28	0.45	0.82	0.97	0.92	1.07	1.21	1.52	0.88	1.05
LINC02062	0.25	0.27	0.17	0.18	0.31	0.33	0.24	0.11	0.2	0.23	0.31	0.16	0.26	0.24	0.3	0.15	0.2	0.25	0.31	0.2	0.2	0.22	0.17	0.21	0.09	0.15	0.08	0.11	0.3	0.43	0.25	0.34	0.08	0.27	0.19	0.16	0.34	0.11	0.27	0.1	0.33	0.37	0.39	0.22	0.43	0.23	0.77	0.58	0.36
CTC-338M12.1	0.23	0.31	0.81	0.44	0.18	0.33	0.51	0.97	0.5	0.5	0.33	0.54	0.11	0	0.3	0.86	0.1	0.34	0.41	0.36	0.11	0.32	0.14	0	0.11	0.4	0.77	0.52	0.38	0.97	0.29	0.35	1.03	0.51	0.6	0.18	0.15	0.31	0.05	0	0.14	0.1	0	0.52	0.19	0.33	0.44	0	0.11
RP11-215P8.3	0.12	0	0.15	0.05	0.16	0.1	0.25	0.08	0.26	0.09	0.14	0.09	0	0.15	0.15	0.08	0.06	0.11	0.4	0.28	0.09	0.14	0.33	0	0.09	0.27	0.14	0.49	0.15	0.13	0.1	0.31	0.21	0.31	0.26	0.05	0.27	0.05	0.29	0.32	0.08	0.31	0.31	0.91	0.63	0.41	0.46	0.18	0.09
LINC01948	0.73	0.66	0.46	0.94	0.57	0.83	0.94	0.68	0.84	0.53	0.85	0.7	0.52	0.41	0.55	0.87	0.47	0.45	0.82	0.58	0.49	0.41	0.49	0.43	0.32	0.61	0.41	0.92	0.71	0.73	0.62	0.87	0.24	0.71	0.83	0.62	0.47	0.62	0.48	0.32	0.77	0.65	1.02	0.83	1.69	1.03	1.27	1.02	0.56
RP11-798M19.3	0.36	0.45	0.4	0.29	0.41	0.73	0.39	0.28	0.66	0.39	0.43	0.7	0.73	0.44	1.02	0.67	0.51	0.41	0.39	0.28	0.05	0.18	0.21	0.64	0.28	0.88	0.77	0.38	0.33	0.51	0.4	0.57	0.81	0.67	0.41	0.31	1.39	0.69	0.84	0.48	1.01	0.58	0.67	0.82	1.22	0.74	0.25	0.13	0.52
USP46-DT	0.24	0.25	0.4	0.29	0.56	0.27	0.15	0.52	0.54	0.24	0.28	0.33	0.48	0.25	0.09	0.5	0.22	0.13	0.25	0.81	0.19	0.17	0.23	0	0.56	0.07	0.1	0.33	0.2	0.53	0.37	0.2	0.28	0.26	0.17	0.13	0.34	0.16	0.33	0.18	0.04	0.02	0.25	0.41	0.1	0	0.24	0.04	0.14
RP11-1334A24.6	5.75	4.2	2.36	2.54	3.59	4.26	4.44	3.87	4.35	5.52	3.77	4.17	2.34	5.34	7.32	2.81	5.02	4.08	4.07	5.32	5.68	3.37	5.33	4.21	11.08	11.03	5.48	9.6	7.22	3.25	2.95	5.72	5.35	4.95	5.27	12.37	6.96	8.81	12.49	9.89	17.41	14.39	3.83	5.98	11.57	11.77	3.55	3.01	16.61
LINC02362	0.35	0.16	0.23	0.35	0.28	0.28	0.14	0.37	0.41	0.34	0.47	0.35	0.25	0.4	0.43	0.46	0.25	0.52	0.38	0.33	0.2	0.25	0.42	0.15	0.37	0.47	0.4	0.35	0.41	0.5	0.44	0.34	0.38	0.5	0.26	0.21	0.49	0.41	0.27	0.39	0.34	0.6	0.45	0.32	0.58	0.4	0.64	0.49	0.57
LINC01093	0.09	0.04	0.05	0.04	0.03	0.08	0.02	0.05	0.03	0.19	0.18	0.09	0.01	0.07	0.02	0.03	0.14	0.12	0.15	0.02	0.16	0.05	0.05	0	0.02	0.04	0.06	0.05	0.05	0.19	0	0.14	0.01	0.13	0.09	2.79	0.8	2.3	1.22	3.34	4.93	3.34	5.13	1.18	0.64	1.91	0.67	0.17	2.82
RP11-153M7.5	0.28	0.18	0.15	0.38	0.26	0.49	0.2	0.44	0.52	0.35	0.48	0.52	0.29	0.49	0.19	0.29	0.63	0.15	0.12	0.28	0.28	0.07	0.58	0	0.52	0.27	0.24	0.21	0.07	0.47	0.3	0.44	0.13	0.09	0.37	1.14	0.4	0.23	0.17	0.65	1.59	2.18	0.67	0.54	1.85	1.36	1.44	0.45	1.56
APOBEC3B-AS1	0.36	0.14	0.27	0.36	0.12	0.33	0	0.12	0.13	0	0.65	0.28	0.04	0.04	0.11	0.22	0.18	1.07	0.45	0.33	0.43	0.19	0	0.24	0.07	0.7	0.11	0.6	0.03	0.45	0.26	0.03	0.03	0.13	0.31	0.16	1.9	0.38	1.45	0.03	1.52	0.7	0.41	0.61	0.41	0.03	1.11	0.17	0.82
CTD-2203K17.1	0.08	0.13	0.59	0.56	0.85	0.38	0.19	0.7	0.21	0.29	0.05	0.23	0.9	0.05	0.04	0.53	0	0.25	0.57	0.88	0.46	0.89	0.08	0.46	0	0.3	0.09	0	0.07	0.21	0.49	0.51	0.33	0.9	0.29	0	0.57	0.09	0.2	0	0	0	0.26	0.26	0.08	0	0.17	0	0.18
RP11-98D18.3	0.99	0.87	0.69	0.79	0.77	0.6	1.14	0.88	0.71	0.89	0.78	0.7	1.26	0.54	0.72	0.46	0.62	0.56	0.7	1.35	1.03	1.44	0.74	0	0.7	0.3	1.31	0.38	1.24	1.44	0.61	0.72	0.41	0.36	0.66	0.21	0.31	0.19	0.51	0.22	0	0.06	0.12	0.37	0.11	0.11	0.77	0.24	0
LINC01259	1.97	2.94	1.42	1.59	1.17	0.84	2.92	2.08	1.47	0.84	2.39	1.49	2.65	1.87	0.67	3.28	1.06	1.65	2.47	1.8	0.36	1.04	1.11	0.11	1.55	1.13	3.04	1.2	0.8	3.5	2.14	2.95	1.15	1.28	1.41	0.07	0.68	1.07	0.49	0.03	0	0.03	0.56	0.62	0.12	0.14	1.5	0.25	0
RP11-423H2.3	0.26	0.65	0.48	0.3	0.41	0.43	0.57	0.6	0.62	0.32	0.33	0.41	0.59	0.6	0.52	0.41	0.44	0.45	0.61	0.78	0.48	0.43	0.59	0.9	0.7	0.12	0.94	0.44	1.18	0.18	0.32	0.45	0.4	0.45	0.58	0.09	0.23	0.23	0.16	0.08	0.02	0.13	0.25	0.23	0.17	0.27	0.84	0.25	0.02
EAF1-AS1	0.69	0.5	0.46	0.43	0.47	0.45	0.71	0.39	0.43	0.31	0.83	0.64	1.21	0.24	0.41	0.31	0.4	0.29	0.55	0.42	0.84	0.56	0.4	0.44	0.54	0.41	0.2	0.38	0.57	0.56	0.48	0.56	0.79	0.37	0.5	0.18	0.25	0.3	0.26	0.06	0.2	0.11	0.1	0.37	0.11	0.06	0.42	0.16	0.23
VCAN-AS1	0.74	0.38	0.57	0.57	0.98	0.72	0.2	0.48	0.29	1.11	0.54	0.56	0.38	0.59	0.87	0.25	1.04	0.51	0.68	0.71	1.18	0.52	0.49	0.85	1.09	0.84	1.17	1.01	1.06	0.38	0.36	0.83	1.2	0.9	0.4	0.9	1.95	1.12	0.94	0.74	0.5	0.42	0.29	2.1	1.15	0.22	1.3	1.09	2.95
PVT1	0.42	0.46	0.46	0.43	0.32	0.39	0.56	0.46	0.45	0.33	0.5	0.56	0.46	0.27	0.25	0.69	0.28	0.41	0.46	0.43	0.24	0.49	0.32	0.26	0.24	0.24	0.47	0.31	0.32	0.31	0.49	0.51	0.45	0.33	0.41	0.08	0.2	0.22	0.23	0.1	0.05	0.07	0.31	0.43	0.15	0.15	0.69	0.14	0.07
RP11-256P1.1	2.2	1.84	1.21	0.79	1.11	2.1	1.87	1.48	1.83	2.04	0.78	0.89	0.93	2.44	3	1.96	1.76	1.99	1.75	1.56	1.98	1.2	2.47	4.04	3.98	5.82	2.62	2.91	2.68	1.4	0.95	3.1	1.79	1.18	2.45	5.94	2.79	1.63	2.6	2.3	3.82	4.95	0.85	2.87	4.06	4.25	3.12	6.59	4.49
CTD-2116N20.1	0.23	0.06	0.14	0.14	0.88	0.69	0.98	0.11	0.56	0.5	1.22	0	1.95	0.92	0.05	0.06	0.95	0.27	1.69	0.28	0.2	1.2	0	1.14	0	0.38	1.3	0.3	0.78	0.85	0.21	0.87	1.22	0.57	0	0	0.26	0.33	0.24	0	0.24	0	0	0.39	0	0.12	0.55	0	0
LINC02762	0.22	0.23	0.25	0.17	0.14	0.28	0.17	0.27	0.21	0.24	0.32	0.24	0.39	0.24	0.1	0.31	0.22	0.18	0.47	0.45	0.27	0.1	0.23	0.31	0.15	0.22	0.21	0.16	0.15	0.26	0.28	0.33	0.34	0.24	0.28	0.44	0.29	0.38	0.74	0.29	0.46	0.22	0.47	0.31	0.29	0.06	0.18	0.29	0.17
LINC01303	0.15	0.16	0.09	0.26	0.12	0.29	0.11	0.23	0.48	0.26	0.22	0.16	0.26	0.16	0.11	0.07	0.09	0.08	0.26	0.05	0.06	0.06	0.11	0.05	0.16	0.13	0.34	0.04	0.18	0.08	0.2	0.43	0.13	0.16	0.13	0.24	0.13	0.28	0.46	0.8	0.39	0.25	0.63	0.18	0.36	0.22	0.25	0.47	0.21
RP11-933H2.4	0.3	0.28	0.31	0.24	0.27	0.33	0.21	0.28	0.33	0.35	0.38	0.29	0.29	0.32	0.24	0.45	0.24	0.33	0.25	0.16	0.24	0.17	0.34	0.17	0.41	0.37	0.2	0.27	0.32	0.3	0.35	0.23	0.2	0.3	0.2	0.32	0.37	0.41	0.44	0.69	1.15	0.86	0.57	0.57	0.45	0.41	0.52	0.15	0.38
CXXC5-AS1	0.15	0.16	0.23	0.3	0.23	0.44	0.09	0.25	0.51	0.12	0.21	0.21	0.44	0.13	0.17	0.49	0.33	0	0.75	0	0.56	0	0.26	0	0.08	0	0.13	0.09	0.03	0.19	0.14	0.12	0.04	0.44	0.34	0	0.04	0.21	0	0.11	0.04	0	0.77	0.08	0.15	0.04	0	0	0
RP11-704M14.1	1.33	1.33	1.6	4.48	0.62	1.04	0.35	1.86	3.33	0.79	1.39	1.07	2.32	0.53	0.8	1.79	0.75	2.12	3.49	0.6	1.29	0.88	0.7	1.37	0.85	0.38	1.86	1.2	0.52	0.78	1.41	1.07	1.3	0.95	0.77	0.02	0.96	0.22	0.39	0.02	0.1	0.05	0.26	0.06	0.04	0	0.11	0.63	0.07
RP11-297B17.3	1.85	1.86	2.09	0.68	2.22	0.89	0.83	0.99	0.49	0.46	0.37	0.96	0.75	0.8	0.85	3.54	1.29	1.53	1.67	2.43	0.8	0.22	0.64	2.7	0.07	0.19	1.79	0.83	0.36	0.57	1.31	1.23	0.91	0.78	0.42	0.26	0.48	0.45	0.56	0.63	0.15	0.03	2.15	0.38	0.74	0.09	0.89	0.03	0
RP11-33B1.3	0.07	0.25	0.27	0.04	0.28	0.13	0.27	0.66	0.28	0.08	0.69	0.34	0.13	0.31	0	0.19	0.25	0.31	0.36	0.32	0.21	0.19	0.26	0.29	0.43	0.2	0.13	0.16	0.13	0.23	0.18	0.44	0.27	0.24	0.24	0.62	0.12	0.33	0.3	0.44	0.38	0.28	0.65	0.25	0.77	0.38	0.1	0	0.13
SNHG21	1.38	1.28	1.52	1.38	1.56	1.56	1.85	1.37	1.45	0.9	1.84	1.95	1.52	1.08	1.86	2.15	1.22	1.33	2.34	1.74	1.08	1.06	1.27	1.18	1.39	1.01	1.26	1.5	1.39	1.55	1.73	1.58	2.27	1.51	1.42	0.33	1.33	1.02	0.77	0.44	0.37	0.35	1.87	0.72	1.1	0.7	2.8	0.75	0.37
RP11-115D19.1	0.04	0.16	0.02	0.11	0.07	0.37	0.08	0.03	0.03	0.2	0.03	0.04	0.06	0.08	0.08	0.07	0.75	0.03	0.07	0.13	0.14	0.16	0.08	0.11	0.13	0.05	0.06	0.11	0.13	0.09	0.06	0.05	0.05	0.03	0.11	0.03	0.42	0.45	0.06	0.06	0.03	0.12	0.12	0.03	0.22	0.08	0.31	0.15	0.05
RP11-701P16.2	0.23	0.04	0.08	0.08	0.04	0.08	0.04	0.23	0.18	0.18	0.08	0.04	0	0.16	0.06	0.14	0.07	0.06	0.16	0.07	0.12	0.15	0	0.79	0.43	0.51	0.04	0.06	0.06	0	0	0.07	0	0.22	0.12	0.17	0.11	0.19	0.31	0.23	0.66	0.55	0.22	0.08	0.66	0.24	0.58	0.19	0.43
RP1-68D18.2	1.79	1.11	1.68	1.1	1.41	0.94	1.6	1.73	1.55	1.12	1.62	1.67	1.69	1.46	0.81	1.46	1.07	1.47	1.61	0.73	0.56	1.25	0.86	0	0.8	1.37	1.42	1.34	0.49	0.88	1.67	1.49	2.35	1.57	1.38	3.12	1.56	2.99	3.31	2.99	0.78	1.38	6.38	1.88	3.24	1.99	1.35	0.33	0.59
LINC01337	0.29	0.05	0.12	0	0.06	0.06	0.12	0.14	0.05	0.05	0	0.06	0	0.29	0	0.05	0.53	0.13	0.14	0.05	0	0.17	0	0	0.28	0.05	0.23	0.12	0.04	0.1	0.18	0.1	0.25	0.26	0.09	0	0.16	0.11	0.35	0.1	0	0.05	0.11	0.11	0.5	0.15	0.42	0.16	0
MIR3945HG	0.88	0.8	0.73	1.04	0.86	1.24	0.61	0.98	1.04	1.9	1.54	1.35	0.48	1.38	1.23	0.69	1.55	0.97	1	0.94	0.84	0.93	0.62	0.54	1.05	1.36	0.45	0.67	0.68	1.29	1.18	1.35	0.74	1.72	1.47	7.12	1.57	2.61	4.96	4.86	7.46	7.25	6.87	3.56	3.14	2.13	1.71	2.36	3.18
AC004069.2	3.21	1.77	2.53	1.82	2.55	2.22	1.87	1.99	2.36	3.5	2.21	3.29	1.25	2.3	3.03	2.66	2.86	2.91	3.07	1.16	1.93	1.5	3.07	1.06	2.31	3.4	2.28	3.23	2.11	3.38	2.99	2.45	2.07	2.9	2.54	6.32	7.59	3.74	7.38	5.98	7.72	6.07	3.37	4.13	10.19	5.06	5.68	8.16	6.5
LINC02384	0.87	1.54	1.24	1.79	1.26	1.56	1.22	2.45	1.47	3.68	1.85	2.48	3.68	1.01	2.19	1.05	2.58	1.16	0.27	0.39	2.15	1.48	0.55	0.86	0.8	0.36	0.91	0.51	1.76	3.88	0.8	0.85	1.2	1.35	1.8	0.18	0.67	1.82	1.42	0.51	0.75	0.89	0.22	0.81	0.2	0.25	1.6	1.88	0.46
RP1-240K6.3	0.17	0.14	0.15	0.08	0.2	0.25	0.14	0.13	0.28	0.19	0.23	0.17	0.19	0.19	0.21	0.24	0.45	0.32	0.26	0.41	0.08	0.14	0.17	0	0.4	0.47	0.37	0.28	0.29	0.31	0.18	0.46	0.23	0.46	0.2	0.18	0.52	0.28	0.44	0.3	0.48	0.55	0.3	0.42	0.45	0.2	0.24	0.1	0.87
LINC01094	0.53	0.3	0.32	0.57	0.53	0.32	0.35	0.33	0.5	0.44	1.24	0.44	0.28	0.76	0.31	0.41	0.75	0.38	0.65	0.39	0.41	0.32	0.33	0.16	0.23	0.49	0.26	0.86	0.27	0.49	0.71	0.47	0.39	0.53	0.44	1.7	1.07	1.07	3.26	2.24	0.5	0.4	0.81	1.4	1.63	1.53	1.52	0.64	1.53
RP11-326C3.11	3.36	3.19	2.78	1.82	1.88	1.99	1.56	2.54	2.32	1.4	3.98	2.49	1.13	2.02	2.98	2.26	1.69	1.39	2.59	3.21	1.24	0.86	1.2	0.66	1.72	1.13	0.6	1.61	1.93	3.22	3.28	3.26	2.44	2.07	1.51	3.09	1.84	2.06	4.42	6.71	5.32	2.17	4.76	3.9	6.92	8	5.23	7.62	1.47
RP11-48B3.5	0.89	0.93	1.52	0.61	0.6	0.58	0.86	0.85	0.75	0.49	0.79	0.72	1.02	0.79	0.82	0.91	0.53	0.58	1.18	0.86	0.87	0.39	0.43	0.45	0.34	0.41	0.4	0.27	0.48	1.07	0.55	1.04	0.76	0.69	0.56	0.16	0.46	0.24	0.2	0.13	0.03	0.1	0.67	0.2	0.13	0.12	0.55	0.24	0.09
RP11-809O17.1	2.42	2.38	2.22	3.18	1.95	2.71	0.83	1.68	2.49	2.09	2.32	2.28	1.45	2.63	2.45	1.9	1.1	1.43	1.08	2.35	2.05	1.59	2.71	1.57	1.42	1.61	1.91	2.32	1.91	2.46	1.94	2.29	1.23	3.46	2	3.96	1.81	3.95	3.77	2.81	6.15	5.31	6.03	3.77	6.22	3.92	3.31	2.05	4.77
RP11-1149M10.2	0.15	0.07	0.16	0.02	0.06	0.1	0.1	0.07	0.09	0.08	0.13	0.22	0.13	0.08	0.14	0.11	0.12	0.01	0.17	0.22	0.12	0.03	0.09	0.03	0.1	0.11	0.09	0.11	0.18	0.03	0.1	0.19	0.07	0.11	0.09	1.08	0.29	0.3	0.25	0.5	0.85	0.53	0.53	0.51	0.7	0.65	0.17	0.26	0.44
MAILR	0.83	0.53	0.71	0.74	0.69	0.69	0.59	0.77	0.92	0.78	0.64	0.87	0.56	1.21	0.61	0.56	0.98	0.43	0.61	0.51	0.62	0.44	0.81	0.57	1.1	0.85	0.77	1.1	1.02	0.88	0.87	0.61	0.62	0.88	0.71	0.9	0.93	1.24	1.44	2.81	0.86	1.21	1.78	1.09	2.37	1.23	1.48	0.49	0.9
CTD-2026D20.2	0.29	0.18	0.87	0.39	0.26	0.05	0.35	0.45	0.49	0.22	0.92	0.52	0.54	0.25	0.23	0.34	0.31	0.46	0.36	0.08	0.24	0.32	0.13	0.16	0.24	0.45	0.24	0.21	0.04	0.56	0.31	0.44	0.17	0.32	0.23	0.11	0.09	0.14	0.25	0	0	0	0.18	0.18	0	0.04	0.46	0	0.24
RP11-90P5.2	0.37	0.13	0.09	0.09	0.1	0	0.18	0.19	0.12	0.12	0.18	0.26	0.05	0.05	0	0.35	0.2	0.14	0.26	0.11	0.35	0.16	0.08	0.89	0.3	0.2	0.31	0.16	0.1	0.04	0.09	0.2	0	0.08	0.28	0.14	0.42	0.47	0.12	0.11	0.16	0.21	0.12	0.08	0.08	0.27	0.03	0.08	0
COPDA1	1.61	2.38	0.53	2.24	4.42	1.8	0.94	3.33	1.7	0.5	0.54	1.56	0.88	0.85	4.94	1.15	1.8	1.46	0.45	0.9	0.36	0.57	0.87	1.97	0.4	0.38	0.73	0.79	2.18	0.93	0.76	0.79	2.65	1.18	1.7	0.69	0.47	1.35	0.83	0.12	0.04	0.34	0.81	0.52	0.36	0.35	0.43	0	0.31
RP11-395I14.2	0.99	0.4	1.04	1.04	0.92	0.24	0.73	0.64	0.69	1.63	1.08	0.97	1.63	0.34	0.48	1.9	1.1	0.59	1.17	0.55	0.33	0.94	0.37	0	0.6	0.39	1	0.96	0.36	1.04	0.84	0.65	0.97	0.57	0.48	0.1	0.44	0.45	0.25	0	0.21	0.44	0.66	0.45	0.08	0.33	0.21	0	0.19
MIR3142HG	1.17	1.07	0.92	0.99	1.21	0.66	1.55	1.02	0.89	1.29	1.37	1.59	2.28	0.99	1.21	1.37	1.73	0.95	1.42	0.75	0.52	1.34	1.37	0.1	0.74	0.46	1.69	0.72	0.82	1.77	0.86	1.48	0.71	1.26	1.18	0.39	0.35	0.37	0.55	0.24	0.19	0.07	0.34	0.32	0.13	0.2	0.54	0.2	0.08
CA3-AS1	0.09	0.21	0.08	0.15	0.04	0.49	0.28	0.07	0.15	0.15	0.19	0.07	0.12	0.3	0.17	0.2	0.25	0.13	0.21	0.39	0.13	0.13	0.3	0.13	0.37	0.01	0.07	0.02	0.22	0.12	0.1	0.18	0.05	0.14	0.13	0.12	0.8	0.36	0.13	0.15	0.07	0.62	0.32	0.06	0.41	0.25	0.35	0.36	0.2
RP11-875O11.3	4.69	4.95	9.82	9.14	5.19	10.47	5.77	4.74	11.62	8.78	4.08	7.24	3.28	5.17	7.77	5.37	7.99	7.78	7.04	6.91	9.87	3.53	10.7	3.3	10.7	11.34	8.41	6.21	10.4	8.17	8.65	6.78	8.8	12.17	6.54	18.53	9.3	9.52	11.69	8.83	7.53	14.26	2.76	11.25	9.41	3.01	3.62	9.19	7.43
CTC-248O19.1	0.71	0.55	1.27	0.47	0.3	0.33	0.73	0.6	0.57	0.57	0.41	0.7	1.03	0.25	0.65	0.93	0.24	0.26	0.54	0.48	0.27	1.17	0.33	0.27	0.35	0.15	0.52	0.5	0.23	0.36	0.49	0.5	0.27	0.56	0.57	0.24	0.26	0.34	0.38	0.14	0.14	0.08	0.74	0.36	0.22	0.14	0.08	0	0.14
RP11-779O18.3	0.2	0.08	0.44	0.2	0.42	0.53	0.25	0.17	0.42	0.2	0.2	0.36	0.07	0.45	0.34	0.23	0.19	0.19	0.45	0.05	0.19	0.34	0.38	0.07	0.04	0.32	0.35	0.33	0.27	0.21	0.57	0.16	0.14	0.51	0.59	0.52	0.31	0.5	0.32	0.33	1.05	0.53	0.43	0.62	0.63	0.13	0.13	0.02	0.41
CTD-2292P10.2	2.04	0.91	1.7	0.37	1.19	0.3	1.06	1.36	1.14	0.8	1.75	0.86	1.12	0.76	1.79	1.73	1.29	0.92	1.15	2.73	3.41	3.02	1.72	1.22	0.65	1.42	1.25	2.18	1.51	0.84	0.92	1.61	1.64	1.15	0.68	1.2	0.83	0.28	1.09	0.19	0.13	0.07	0.89	0.42	0.45	0.13	0.65	0.14	1.37
RP11-394O4.3	0.68	1.21	0.58	1.02	0.37	0.65	0.57	0.29	0.31	0.35	0.55	0.46	0.69	0.44	0	0.82	0.37	1.09	0.66	0.84	0.17	0.44	0.4	0.28	0.54	0.12	0.64	0.65	0.68	0.83	0.8	0.85	0.91	0.51	0.56	0	0.36	0.33	0.3	0.14	0.07	0	0.24	0.56	0.04	0.29	0.75	0.28	0
RP11-909N17.2	0	0	0	0	0	0	0	0.12	0	0	0.05	0	0	0	0	0	0	0	0	0	0	0	0	0	0	0	0	0	0	0	0	0	0	0	0	0.1	0	0	0.12	0	0.72	0	0.04	0	0.08	1.58	0.1	0	0
CTC-756D1.3	0.15	0.4	0.07	0.17	0.04	0.5	0.14	0.18	0.06	0.19	0.28	0.21	0.21	0.07	0.11	0.18	0.09	0.25	0.26	0.43	0.17	0.23	0.09	0	0.41	0	0.14	0.53	0.4	0.22	0.22	0.13	0.25	0.16	0.14	0	2.13	0.77	0.18	0.12	0.52	0.74	0.33	0.07	0.31	0.54	1.1	1.08	0.86
SRI-AS1	0.47	0.49	0.68	0.3	0.42	0.26	0.53	0.58	0.59	0.35	0.34	0.47	0.44	0.58	1.16	0.26	0.84	0.68	0.5	0.72	0.56	0.51	0.56	0.43	0.51	0.32	0.52	0.47	0.23	0.27	0.32	0.2	0.81	0.4	0.24	0.85	0.65	0.29	0.57	0.51	0.57	0.32	0.41	0.49	0.42	0.45	0.51	0.97	1.02
RP11-1D12.2	0.07	0.16	0	0	0.09	0.03	0	0.07	0.05	0.13	0	0	0.46	0.18	0.2	0	0.13	0	0.02	0.09	0	0	0.17	0.57	0.11	0.18	0.23	0.27	0.3	0.13	0	0.18	0.31	0.13	0.09	0	0.51	0.38	0.02	0	0	0	1.52	0.22	1.83	0.1	0.36	0.4	0
RP11-503E24.2	0.59	0.64	0.89	0.88	0.91	0.68	1.02	0.36	0.64	0.51	0.74	0.48	0.93	0.36	0.66	1.26	0.38	0.39	1.28	0.9	0.42	0.78	0.4	0.59	0.31	0.52	0.49	0.49	0.4	1.03	0.99	0.55	0.82	1.04	0.63	0.11	0.3	0.17	0.18	0.12	0.09	0	0.53	0.87	0.37	0	0.16	0	0
RP11-43A14.1	0	0	0.08	0	0.17	0.4	0.49	0	0.22	0.21	0.39	0.23	0.08	0.24	0	0.14	0	0	0	0.65	0	0.46	0	0	0.31	0	0	0.06	0.12	0.28	0.08	0.14	0	0.37	0.49	0	0.22	0	0.28	0.2	0.14	0	0.22	0	0.21	0.14	1.04	0	0.7
RP11-582J16.3	1.15	0.77	0.49	0.47	1.2	0.78	1.14	1.18	0.39	1.2	0.3	0.54	0.91	0.31	1.17	0.78	0.46	0.8	0.63	1.3	1.05	0.97	0.92	0.57	0.88	0.08	1.63	0.87	1.07	1.06	0.62	1.25	1.3	0.71	0.96	0.28	0.44	0.29	0.3	0.07	0	0.44	0.2	0.65	0.07	0.37	0.34	1.08	0
RP11-6I2.3	0.34	0.06	0.07	0.3	0.33	0.1	0.03	0.34	0.25	0.06	0.27	0.3	0.14	0.49	0.19	0.03	0.28	0.18	0.31	0.39	0.3	0.2	0.12	1.01	0.1	0.5	0.71	0.42	0.33	0.06	0.18	0.34	0.33	0.06	0.34	0.59	0.89	1.13	1.39	0.46	1.12	1.88	1.24	1.09	3.42	0.76	1.96	2.15	0.93
MAFA-AS1	0	0	0	0	0	0	0	0	0	0	0	0	0	0	0	0	0	0	0	0	0	0	0	0	0	0	0	0	0	0.11	0	0	0	0	0	0.13	0	0	0.05	0.15	1.88	0	0	0	0.26	3.36	0.04	0.45	0.41
RP11-10A14.3	0.5	0.49	0.4	0.45	0.41	0.6	0.25	0.29	0.82	0.38	0.76	0.48	0.35	0.32	0.38	0.76	0.33	0.38	0.83	0.66	0.21	0.33	0.24	0.69	0.17	0.48	0.21	0.58	0.21	0.34	0.51	0.89	0.31	0.55	0.27	1.51	0.65	0.47	0.79	0.5	0.7	0.84	0.42	0.26	0.67	0.33	0.48	0.06	0.79
RP11-14I17.3	0.59	0.88	0.42	0.48	0.95	0.31	0.63	0.63	0.36	0.16	0.96	0.86	0.54	0.63	0.41	0.46	0.19	0.45	0.51	0.65	0.35	0.1	0.49	0	0.64	0.41	0.44	0.67	0.03	0.85	0.96	0.92	1.06	0.45	0.31	0.05	0.45	0.13	0.15	0.15	0.04	0.12	0.29	0.08	0.12	0.08	0.06	0	0.48
RP11-56F10.3	0.33	0.08	0	0.4	0	0.22	0.41	0.71	0.56	0.04	0.48	0.26	0.09	0	1.01	0.12	0.25	0	0.26	0.07	0.13	0	0.04	0	0	0.94	0.71	0.42	0.27	0.08	0.37	0.24	0.16	1.76	0.34	0.05	0.04	0.08	0.08	0.04	0.12	0.12	0.04	0.92	0.04	0	0.1	0	0
SPON1-AS1	0.35	0.2	0.22	0.31	0.34	0.21	0.11	0.26	0.09	0.38	0.21	0.92	0.32	0.21	0	2.36	0.13	0	0.69	0.09	0.31	0.15	0.36	0	0.31	0.19	0.31	0.08	0.08	0.37	0	0.28	0.28	0.19	0.24	0	0	0	0.27	0.53	0.09	0.1	0.29	0.39	0	0	0	0.39	0.1
RP11-452H21.1	0	0	0	0	0	0.06	0.06	0	0	0	0.17	0	0.06	0.06	0	0.05	0	0	0.05	0.05	0	0	0	0	0	0.11	0	0.08	0	0	0.06	0	0.05	0	0.04	0.74	0.16	0.49	0.75	0.43	1.05	0.37	0.21	0.11	0.95	2.76	0.04	0.11	0.34
RP11-867G23.4	7.05	9.17	7.04	5.6	7.12	8.52	5.67	7.62	6.91	7.06	4.21	4.77	5.04	5.42	12.81	7.59	13.07	11.31	5.69	11.03	16.77	15.11	9.21	16.65	14.59	13.83	13.98	13.53	14.36	5.51	5.36	8.16	7.77	7.22	9.68	14.09	7.44	10.06	9.8	10.61	10.82	13.79	4.57	13.38	12.62	12.8	9.12	22.15	19.38
AP000640.10	0.81	0.45	0.45	0.66	0.69	0.5	0.26	0.51	0.79	0.48	0.68	0.52	0.59	0.81	0.68	0.43	0.76	0.47	0.52	0.43	0.44	0.13	0.47	0.42	0.91	0.63	0.43	0.38	0.3	0.87	0.81	0.69	0.55	0.95	0.71	1.3	0.86	1	0.81	1.35	0.72	0.78	0.74	0.84	0.94	0.75	0.69	0.58	0.5
RP11-351I24.1	0.78	0.29	0.07	0.34	0.2	0.44	0.19	0.08	0.74	0.56	1.11	0.4	0.25	0.45	0.15	0.41	0.53	0.29	0.54	0.21	0.03	0.16	0.48	0	0.06	0.17	0.25	0.29	0.24	0.33	0.23	0.45	0.22	0.89	0.43	0.74	0.35	0.6	1.19	0.76	0.44	0.63	1.46	0.71	0.74	0.48	0.34	0.12	0.46
WAC-AS1	7.76	7.14	9.81	6.22	7.6	6.67	5.46	10.53	7.35	7.2	7.18	7.27	7.99	9.49	5.05	6.06	7.73	5.72	8	8	7.67	5.17	9.55	7.9	6.65	3.91	7.39	6.22	6.38	7.21	7.3	9.34	8.12	9.69	7.49	8.57	7.5	6.5	7	6.63	7.53	5.41	5.41	6.03	10.23	7.82	7.94	6.88	7.18
CTD-2589M5.5	0	0.04	0.08	0.23	0.25	0	0.12	0.1	0.24	0.1	0.08	0.04	0.04	0.08	0	0.03	0.02	0	0.03	0	0.11	0	0.13	0	0	0.39	0	0.06	0.06	0	0.04	0.1	0.1	0.18	0.21	0.46	0.54	0	0.13	0.29	0.17	0.28	0.14	0.58	0.44	0.46	0.06	0.39	0
RP11-452H21.2	0	0	0	0	0	0.07	0	0	0	0	0	0	0	0	0	0	0	0	0	0	0	0.05	0	0	0.13	0	0	0	0	0	0	0	0	0	0	0.59	0	0.26	0.6	0.06	0.42	0.19	0.32	0.13	0.6	0.94	0	0.06	0.4
RP11-58K22.5	0.81	0.57	1.16	0.64	0.69	0.79	0.52	0.73	1.22	0.71	0.55	0.68	0.75	0.95	1.26	1.16	1.42	1.26	0.79	1.41	1.59	1.69	1.39	1.22	2.47	1.87	1.89	2.34	1.29	0.81	0.67	1.13	0.99	0.89	0.5	3.6	0.6	2.38	2.89	3.76	2.01	1.53	1.72	0.78	4	3.73	1.15	1.5	1.09
RP11-50B3.4	1.1	0.72	0.22	0.21	0.45	0.63	0.57	0.29	0.57	0.19	0.69	0.07	0.56	0.28	0.16	1.26	0.26	0.27	0.57	0.46	0	0.15	0.06	0	0.27	0.7	0.41	0	0.21	0.61	0.29	0.76	0.31	0.19	0.32	0	0.32	0.13	0.12	0	0	0.06	0.58	0	0	0.12	0.35	0	0
RP11-805J14.5	1.49	1.73	1.76	1.21	1.49	1.65	1.17	1.14	1.8	1.57	0.93	1.31	1.45	1.4	2.56	1.7	2.26	1.91	1.44	3.63	1.95	1.61	1.28	2.05	3.33	3.39	3.54	1.99	1.94	1.83	1.37	2.48	2.54	1.55	1.69	3.35	2.73	2.48	3.14	2.31	4.47	2.43	1.25	2.43	2.58	2.75	1.89	1.66	3.43
RP11-867G23.12	0.28	0.18	0.2	0.19	0.21	0.05	0.65	0.53	0.31	0.66	0.34	0.38	0.34	0.15	0.72	0.51	0.24	0.64	0.24	0.16	0.62	0.5	0.75	0	0.09	0.04	0.53	0.35	1.03	0.26	0.25	0.31	0.56	0.49	0.41	0.47	0.59	0.23	0.3	0.41	0.04	0.58	0.14	0.37	0.09	0.25	0.32	0.86	2.86
RP11-531H8.2	2.43	0.87	0.56	0.72	0.3	3.16	1.86	0.75	1.14	1.11	1.99	3.27	0.9	1.46	0.59	0.63	1.57	0.2	2.5	0.92	1.51	0.43	0.99	0.56	0.54	2.03	0.73	2.4	3.35	3.3	1.02	4.45	0.75	1.06	0.63	1.93	7.96	3.7	5.29	0.42	3.12	2.45	3.37	2.11	6.06	3.29	0.67	21.6	4.33
RP11-535A19.1	1.63	1.34	1.14	1.48	1.74	2.31	0.95	1.58	2.4	2.33	1.01	2.19	1.37	2.38	3.05	1.32	2.3	2.52	1.49	1.9	3.09	1.43	2.77	3.51	4.73	5.65	3.76	4.97	4.21	1.75	2.1	3.16	1.47	1.8	2.28	10.23	4.11	5.64	5.63	8.57	7.6	3.91	2.47	2.43	8.45	7.99	4.79	9.58	7.85
LMNTD2-AS1	0.85	1.08	0.84	0.57	1.01	0.31	1.2	0.96	0.67	0.96	0.93	0.86	0.71	0.71	0.5	0.67	0.9	0.5	0.74	1.12	0.5	0.61	1.18	0.17	0.8	0.6	1.52	0.4	1.04	1.34	0.77	0.89	1.08	0.55	0.69	0.22	0.21	0.38	0.3	0.03	0.05	0.35	0.36	0.9	0.15	0.3	1.74	0.29	0.09
CTD-2530H12.2	0.6	0.37	0.19	0.39	0.29	0.27	0.27	0.37	0.59	0	0.59	0.29	0.21	0.4	0.14	0.57	0.17	0.3	0.24	0.39	0	0.13	0.1	0	0.58	0.52	0.36	0.47	0.34	0.37	0.15	0.54	0.08	0.52	0.3	0.97	0.28	0.85	1.24	0.3	0.52	0.66	0.58	0.17	0.55	0.56	0.09	0.25	0.47
AP001372.2	0.71	0.65	0.82	0.47	0.46	0.75	0.57	0.43	0.71	0.78	0.59	0.69	0.95	0.59	0.39	0.94	0.68	0.57	0.99	0.86	0.25	0.28	0.28	0.93	0.35	0.08	0.56	0.42	0.23	0.81	0.57	0.66	0.48	0.87	0.45	0.17	0.48	0.19	0.36	0.06	0.03	0.06	0.44	0.21	0.15	0.05	0.32	0.1	0
RP11-661A12.5	1.47	1.43	1.53	0.05	1.67	1.83	0.77	2.57	2.92	0.18	2.14	1.52	1.22	1.14	0.59	2.45	0.09	1.92	2.52	0.7	0	0	1.13	1	0	1.71	1	1.09	1.64	0	1.15	0.87	2.96	1.99	1.05	9.58	5.78	11.52	7.26	17.4	0.88	15.43	11.7	0.38	12.77	1.77	15.71	15.65	16.05
STRA6LP	0.61	0.45	0.57	0.62	0.51	0.41	0.42	0.45	0.6	0.45	0.67	0.75	0.99	0.4	0.57	0.85	0.4	0.56	0.61	0.4	0.23	0.3	0.33	0.43	0.15	0.21	0.53	0.2	0.23	0.61	0.47	0.55	0.56	0.31	0.38	0.02	0.22	0.16	0.18	0.02	0.03	0.05	0.34	0.26	0.09	0.06	0.18	0	0.11
SCARNA9	1.07	0.6	0.59	0.57	0.76	0.72	0.36	2.14	0.9	0.51	0.98	1.45	0.5	0.51	1	3.64	0.67	0.44	1.8	0	0.35	0.73	1.23	0.24	0.48	0.46	0.92	0.72	0.38	1.19	1.4	4.32	0.38	2.09	0.66	0.54	0.73	0.88	0.68	0.36	1.36	3.21	2.19	0.67	1.24	0.73	1.87	1.72	0
RP11-144G6.12	0.21	0.28	0.61	0.05	0.88	0.37	0.73	0.28	0.53	0.42	0.38	0.41	0.81	0.41	0.04	0.97	0.23	0.2	0.19	0.25	0	0.09	0.37	0.46	0.65	0.33	0.34	0.25	0.25	0.71	0.48	0.66	1.62	0.77	0.35	0.02	0.27	0.03	0.32	0.05	0	0.03	0.43	0.17	0.13	0.04	0.16	0	0.02
LINC02705	1.04	1.05	0.89	0.91	1.19	0.79	1.33	0.76	0.77	0.88	1.74	0.83	0.86	1.2	1.12	0.51	1.02	0.56	1.07	0.59	0.64	1.47	0.28	0.86	0.13	0.96	0.32	0.56	0.64	0.75	0.61	1.72	1.33	0.72	1.11	0.7	1.52	0.68	2.26	1.04	1.47	0.3	2.07	2.82	2.11	0.78	1.76	0.42	0.51
CTD-2562J17.9	0.68	0.99	0.24	1.04	1.12	0.94	0.59	0.87	0.63	0.42	1.15	0.45	0.59	0.36	0.91	0.81	0.73	0.36	0.76	1.05	0.57	0.85	0.7	0.38	1.13	0.85	1.04	0.67	1.06	0.92	0.72	1.05	0.72	0.75	0.81	0.38	0.98	0.22	0.3	0.19	0.1	0.21	0.22	0.44	0.3	0.1	0.25	0.76	1.02
RP11-802E16.3	9.56	6.15	5.14	8.69	7.47	6.69	7.07	5.48	9.5	8.75	7.45	7.66	5.03	10.18	6	4.38	10.92	7.99	7.11	7.1	6.34	6.75	9.62	6.6	8.94	11.52	7.91	6.83	8.11	6.21	8.39	6.09	6.89	8.87	7.99	4.66	14.34	11.5	11.96	6.49	11.74	9.28	21.7	11.17	11.39	8.64	17.01	11.85	14.41
SUGT1P4-STRA6LP-CCDC180	0.83	0.76	0.57	0.71	0.6	0.48	0.39	0.62	0.59	0.51	0.6	0.71	0.89	0.28	0.32	1.73	0.5	0.74	0.66	0.6	0.46	0.57	0.42	0.65	0.27	0.29	0.74	0.4	0.37	1.13	0.65	0.46	0.85	0.44	0.75	0.08	0.32	0.42	0.2	0.07	0.12	0.09	0.39	0.31	0.16	0.18	0.44	0.06	0.13
RP11-661A12.9	1.45	1.82	1.43	1.3	1.86	1.58	1.6	1.84	0.87	2.02	1.08	1.21	1.73	1.25	2.01	0.85	3.1	1.38	1.56	3.43	2.94	1.58	1.88	2.27	3.12	2.14	1.39	1.54	2.28	0.58	1.22	2.21	2.34	1.56	2.02	2.24	2.36	1.96	1.6	1.26	0.65	1.32	1.72	2.7	2.3	2.76	1.36	3.76	4.24
AP006621.8	6.25	7.66	5.53	4.96	6.72	10.5	5.41	6.38	5.29	6.79	4.13	5.37	5.86	7.35	9.03	6.36	12.28	7.28	5.63	8.31	11.35	12.51	7.07	16.57	14.7	12.29	10.55	10.41	15.79	5.52	5.2	7.39	5.86	6.1	7.25	8.52	6.89	14.27	8.44	7.41	4.44	6.72	5.67	9.06	14.9	12.4	10.92	14.56	8.67
CTD-2517M22.14	0.43	0.51	0.62	0.35	0.4	0.25	0.57	0.39	0.35	0.28	0.3	0.37	0.38	0.23	0.42	0.51	0.32	0.23	0.28	0.33	0.26	0.41	0.53	0.1	0.35	0.24	0.44	0.34	0.56	0.34	0.46	0.3	0.64	0.28	0.35	0.06	0.18	0.28	0.12	0.04	0.08	0.11	0.18	0.2	0.12	0.22	0.31	0.09	0.06
RP11-514F3.5	0.14	0.31	0.52	0.99	0.89	0.17	0.51	0.83	0.9	0.9	0.82	0.49	0.84	0.34	0	0.43	0.62	0.64	0.27	0.68	0.33	0.12	1	0	0	0	0.83	0.6	0.63	0.88	0.35	0.15	0.15	0.61	0.39	0.36	0.16	0.32	0.29	0	0	0.15	0.15	0.31	0	0	0.61	0.31	0.16
RP11-750H9.5	29.68	23.63	29.68	31.33	30.06	29.59	26.65	28.56	29.13	27.84	36.92	29.32	23.59	28.46	27.01	21.54	35.75	28.53	31.42	23.46	28.51	24.72	33.22	23.22	27.74	32.24	20.96	38.27	30	26.05	28.15	35.33	21.58	34.72	27.97	55.96	48	26.88	62.33	30.43	36.63	33.44	30.65	33.36	54.95	58.78	24.42	32.76	38.82
CTD-3065J16.9	0.63	0.47	0.56	0.44	0.62	0.3	0.3	0.38	0.22	0.36	0.55	0.48	0.38	0.35	0.62	0.5	0.4	0.57	0.37	0.73	0.66	0.46	0.56	0.99	0.48	0.62	0.38	0.29	0.53	0.49	0.41	0.61	0.65	0.37	0.41	1.12	0.46	0.89	0.79	0.62	1.61	0.66	0.96	0.41	1.16	3.02	0.62	1.42	2.76
AF131215.2	2.03	2.88	2.11	2.19	2.22	1.99	2.93	1.52	2.38	1.75	2.02	2.67	2.33	1.62	1.61	3.44	1.76	2.03	2.61	2.69	1.69	2.53	1.57	0.94	1.79	1.19	2.3	1.63	1.44	3.14	2.06	1.61	2.87	1.83	2.24	0.53	0.83	1.27	1.04	0.29	0.39	0.26	1.75	1.1	0.44	0.53	1.08	0.39	0.39
RP11-326C3.12	2.32	3.86	3.8	2.47	0.34	2.16	1.95	2.71	1.71	4.28	5.57	5.17	1.29	0.14	3.58	2.9	1.49	6.8	1.72	0.57	1.18	3.08	1.91	0	1.99	2.6	0.12	3.14	2.05	2.04	3.13	0.34	3.72	0.36	2.67	6.03	4.86	6.77	6.48	9.19	32.3	24.41	5.09	5.06	7.47	13.18	6.67	3.84	12.04
DCHS1-AS1	0.31	0.14	0.13	0.15	0.26	0.09	0.25	0.36	0.14	0.14	0.15	0.24	0.19	0.03	0.24	0.13	0.04	0	0.53	0.1	0.15	0.29	0.24	0.71	0.63	0.28	0.18	0.24	0.88	0.11	0.22	0.19	0.63	0.06	0.19	0.1	0.29	0.09	0.05	0	0.29	0	0.2	0.23	0.03	0.08	0.38	0.11	0.3
CTD-2653D5.1	0.43	0.42	0.51	0.34	0.39	0.45	0.46	0.5	0.61	0.25	0.31	0.39	0.31	0.41	0.53	0.36	0.26	0.46	0.34	0.32	0.49	0.25	0.35	0.48	0.55	1.11	0.37	0.48	0.65	0.2	0.37	0.62	0.64	0.4	0.42	0.13	0.35	0.19	0.21	0.07	0.02	0.07	0.15	0.74	0.16	0.13	0.11	0.05	0.37
CD44-AS1	0.93	0.65	0.76	0.89	1.15	0.56	1.09	0.57	0.81	0.92	0.76	0.87	0.69	0.7	0.8	1	0.75	0.6	0.67	0.91	0.71	1.03	0.66	0.57	0.75	1.49	1.45	1.33	1	0.98	0.67	1.01	1.22	0.91	1.02	2.96	0.92	1.91	1.82	3.15	1.41	0.87	1.28	1.61	1.94	1.87	1.25	2.66	3.14
RP11-91P24.6	0.35	0.4	0.88	0.35	0.38	0.5	0.4	0.53	0.38	0.19	0.45	0.48	0.96	0.25	0.19	0.52	0.04	0.08	0.17	0.2	0.21	0.72	0.39	0.12	0.17	0.39	0.53	0.36	0.48	0.28	0.37	0.51	0.38	0.42	0.46	0	0.1	0.17	0.15	0.09	0.4	0.13	0.23	0.07	0.12	0.12	0.1	0.03	0.14
RP11-867G23.8	0.55	0.78	0.81	0.43	0.55	0.52	0.52	0.77	0.43	0.53	0.49	0.45	0.51	0.2	0.15	0.73	0.49	0.57	0.66	0.4	0.38	0.52	0.4	0.2	0.52	0.32	0.68	0.53	0.25	0.61	0.43	0.53	0.86	0.49	0.4	0.08	0.25	0.32	0.31	0.08	0.13	0.14	0.33	0.13	0.21	0.14	0.78	0.19	0
RP11-63D14.1	0	0.19	0	0.05	0	0.05	0.05	0	0	0	0	0.14	0	0	0	0	0.09	0	0.16	0.04	0	0	0	0	0	0	0	0	0	0.3	0	0	0	0	0.19	0	0.32	1.22	0.09	0.16	0	0	0.05	0	0	0.38	0.47	0.55	0
MIR9-3HG	0.52	0.27	0.53	0.67	0.56	0.51	0.49	0.75	0.47	0.23	0.41	0.5	0.66	0.29	0.8	0.37	0.17	0.55	0.47	0.28	0.44	0.51	0.35	0.37	0.35	0.21	0.65	0.51	0.4	0.62	0.72	0.49	0.36	0.34	0.27	0.13	0.24	0.31	0.23	0.06	0.24	0.14	0.13	0.52	0.06	0.07	0.43	0.06	0.1
RP11-502N13.2	0.67	0.27	0.25	0.21	0.48	0.4	0.22	0.29	0.28	0.38	0.28	0.57	0.36	0.29	0.55	0.29	0.56	0.75	0.42	0.5	0.65	0.38	0.3	0.93	1.33	1.04	0.54	0.71	0.41	0.31	0.32	0.64	0.36	0.41	0.36	1.22	1.23	0.92	1.29	0.91	1.1	0.59	0.68	0.88	2.08	1.64	0.67	0.55	2.42
RP11-529H2.2	38.66	31.15	27.21	34.68	30.97	39.66	25.45	27.78	39.57	41.13	35.39	38.3	31.9	44.42	45.94	25.54	49.15	35.66	40.04	34.57	41.79	18.15	37.67	34.52	34.62	43	42.51	34.88	28.97	37.43	37.08	37.28	26.55	38.78	35.95	57.18	47.25	39.91	51.16	51.17	45.79	41.04	27.35	44.5	44.31	36.11	38.44	39.06	42.99
IFNG-AS1	0.33	0.47	0.44	0.47	0.56	0.38	0.7	0.43	0.55	0.56	0.62	0.34	0.72	0.48	0.43	1.09	0.59	0.19	0.4	0.87	0.25	0.45	0.42	0.27	0.15	0.17	0.47	0.3	0.12	0.32	0.48	0.43	0.41	0.55	0.36	0.07	0.12	0.18	0.12	0	0.01	0.01	0.51	0.16	0.2	0.08	0.8	0.12	0.04
LINC02422	1.63	1.23	2.27	1.02	2.18	1.79	0.85	1.77	1.4	1.44	1.62	2.11	1.47	2.07	2.83	2.85	2.44	2.4	1.93	2.03	1.63	0.43	1.28	1	1.43	1.09	1.6	1.63	2.07	1.14	1.47	1.34	1.04	1.44	1.39	1.18	1.3	2.01	1.41	0.95	4.04	2.66	3.55	1.38	1.73	1.49	2.67	0.81	1.2
RP11-561P12.5	2.76	1.64	1.68	3.43	1.58	2.35	1.64	1.16	6.15	1.21	3.71	3.48	2.93	3.39	1.53	2.6	1.56	1.28	5.52	1.06	2.63	1.14	1.46	0.59	2.74	2.79	3.12	1.81	1.45	1.53	3.67	2.55	2.7	3.04	3.24	1.3	1.04	2.64	0.97	3.78	4.2	9.02	2.66	0.67	3.59	3.14	0.07	0.25	1.27
RP11-167N4.2	0.52	1.17	1.21	0.6	0.99	0.9	0.73	1.25	0.61	0.96	0.58	0.81	0.97	0.51	0.35	1.5	0.64	0.52	1.11	0.73	0.45	0.61	0.54	0.18	0.5	0.41	0.87	0.51	0.58	1.28	0.87	1.32	1.66	0.57	0.6	0.1	0.51	0.44	0.23	0.1	0.06	0.1	0.36	0.53	0.36	0.52	0.83	0.08	0.14
PXN-AS1	3.92	4.07	3.6	3.24	3.86	5.16	3.7	3.88	4.43	4.19	3.34	3.51	3.04	3	5.22	3.05	3.56	3.58	2.89	2.99	5.84	3.79	4.72	6.3	6.24	7.09	5.51	5.75	5.9	4.8	3.83	4.13	4.37	4.16	5.27	7.61	3.53	5.57	5.8	6.73	7.3	6.95	3.01	4.48	5.91	5.2	4.29	6.47	7.18
RP11-685N10.1	0.07	0.61	0.36	0.3	0.65	0.04	0.71	0.54	0.98	0.19	1.54	0.17	1.22	0.35	0.98	1.31	0.32	0.17	1.38	0.11	0.21	1.32	0.19	0.43	0.38	0.32	0.13	0.5	0	0.72	1.03	0.82	0.15	0.8	0.3	0	0.2	0.21	0.45	0.04	0.19	0.2	0.2	0.24	0.08	0.07	0.03	0	0
RP11-867G2.8	0.21	0.14	0.2	0.19	0.16	0.13	0.26	0.13	0.12	0.38	0.11	0.25	0.32	0.13	0.27	0.22	0.25	0.05	0.19	0.02	0.15	0.22	0.22	0.21	0.25	0.22	0.17	0.31	0.23	0.17	0.09	0.21	0.29	0.12	0.2	0.25	0.26	0.08	0.06	0.09	0.09	0.04	1.25	0.44	0.63	0.28	0.08	0.38	0.08
RP11-804A23.2	0.29	0.38	0.58	0.3	0.16	0.25	0.36	0.42	0.64	0.36	0.4	0.59	0.56	0.51	0.23	0.3	0.19	0.51	0.21	0.66	0.54	0.91	0.3	0.5	0.49	0.69	0.85	0.33	0.61	0.35	0.21	0.41	0.58	0.28	0.31	0	0.14	0.14	0.09	0.08	0.17	0.05	0.14	0.66	0.44	0.04	0.29	0.37	0
AC084117.3	0.23	0.18	0.29	0.19	0.1	0	0.1	0.39	0.17	0.25	0.18	0.18	0.09	0.29	0.07	0.16	0.17	0.07	0.08	0.38	0	0.14	0	0.31	0	0	0.09	0.07	0.28	0.16	0.1	0.51	0.08	0.17	0.22	0.3	0.09	0.09	0.32	0.47	0.49	0.34	0.95	0.35	0.65	0.88	0.14	0.69	0
RP5-1154L15.2	0.56	2.03	0.07	0.6	0.36	4.21	0.34	0.45	0.85	1.15	3.13	0.07	0.82	0.48	0.42	0.29	3.45	0.99	1.43	2.27	0.86	1.03	0.99	0	0.92	0.56	1.07	1.51	1.27	0.89	2.8	0.43	0	0.25	0.62	1.31	1	3.84	0.76	0.45	0.7	2.11	0.5	1.77	0.18	0.92	2.06	0.56	0.79
LINC02446	10.59	2.69	7.21	4.85	5.24	3.42	4.55	2.45	3.34	2.69	5.98	4.72	5.21	1.6	2.23	2.33	0.87	9.19	3.58	4.67	1.96	6.34	2.65	1.95	1.53	2.06	3.56	2.68	2.38	2.64	3.83	6.35	3.48	5	3.53	1.07	1.63	1.85	1.22	0.21	1.04	0.4	7.89	1.5	1.05	1.37	1.44	2.1	0.3
RP11-335I12.2	0.84	0.27	1	0.29	0.36	0.34	0.69	0.28	0.26	0.52	0.33	0.61	0.24	0.34	0.11	0.25	0.48	0.45	0.12	0.08	0.24	0.14	0.12	1.27	0.51	0.66	0.43	0.28	0.29	0.72	0.25	0.48	0.43	0.4	0.26	0.62	0.9	1.28	1.37	1.89	1.46	0.93	1.34	0.9	1.51	1.77	0.07	0.94	1.18
SBNO1-AS1	0.13	0.52	0.23	0.08	0.24	0.23	0.24	0.23	0.22	0.2	0.3	0.39	0.3	0.39	0.24	0.49	0.36	0.3	0.21	0.47	0.26	0.1	0.3	0.04	0.23	0.19	0.25	0.33	0.29	0.19	0.2	0.25	0.5	0.29	0.36	0	0.51	0.4	0.11	0.23	0.11	0.06	0.31	0.08	0.23	0.18	0.28	0.14	0.13
RP11-783K16.14	1.04	0.65	0.87	0.57	0.95	0.55	0.78	0.72	0.61	0.56	0.42	0.81	0.89	0.49	1.14	0.95	1.13	1.07	0.74	1.37	0.96	1.05	0.84	1.58	0.53	1.01	1.26	0.78	1.23	0.63	0.42	0.82	0.81	1.03	0.74	1.24	0.8	0.5	1.18	0.5	0.79	0.57	0.62	0.9	1	1.29	1.48	1.75	1.01
RP11-968O1.5	0.25	0.57	0.52	0.49	0.68	0.25	0.51	0.42	0.7	0.27	0.33	0.46	0.33	0.4	0.34	0.65	0.19	0.09	0.54	0.52	0.24	0.3	0.31	0.46	0.48	0.2	0.58	0.34	0.46	0.53	0.46	0.63	0.15	0.23	0.4	0.03	0.1	0.21	0.02	0.02	0.02	0.18	0.21	0.31	0.02	0.02	0.08	0	0
RP11-324E6.6	1.12	0.66	0.79	0.45	0.71	0.68	0.8	0.76	0.84	1.02	1.09	0.88	0.97	1.2	1.12	0.93	1.01	0.89	1.15	0.88	1.36	0.78	1.26	1.19	1.03	1.78	1.7	1.73	0.84	1.53	0.81	1.46	1	1.3	0.85	2.37	2.78	1.58	2.84	4.42	1.47	0.82	2.81	2.6	2.18	0.62	4.14	4.47	2.75
CACNA1C-AS2	1.93	1.94	1.72	1.48	1.85	1.5	2.02	1.45	1.01	1.52	1.1	1.4	1.79	1.52	0.45	2	1.08	1.92	1.75	2.54	2.1	0.99	1.85	1.09	2.2	0.87	2.59	1.04	1.75	3.04	1.33	1.76	1.39	1.21	1.59	0.45	1.42	1.29	0.54	0.07	0.18	0.46	0.5	1.16	0.86	1.27	4.51	0.42	0.12
RP11-989F5.3	0	0.07	0.33	0	0.25	0	0.73	0.13	0.5	0.5	0.16	0.23	0.32	0	0.74	0.07	0.4	0.06	0.32	0	0.08	0	0.27	0.26	0.23	0.36	0.71	0.17	0.06	0.07	0.49	0.29	0.14	0	0.8	0.34	0.07	0	0.14	0	0	0	0.22	0.6	0	0	0.35	0	0
RP11-611O2.1	0.39	0.13	0.28	0.33	0.43	0.27	0.07	0.34	0.18	0.42	0.2	0.33	0.81	0.14	0.21	0.47	0.13	0.05	0.38	0.06	0.07	0.05	0.23	0	0.2	0.18	0.33	0.1	0.2	0.3	0.21	0.49	0.72	0.06	0.1	0.07	0.56	0.7	0.17	0.22	0.64	0.62	0	0	0.23	0	0.39	0.31	0.07
RP11-173P15.3	0.53	0.6	0.95	0.72	0.42	0.42	0.88	0.49	0.8	0.95	0.98	0.73	0.56	0.37	0.82	0.67	0.19	0.37	0.57	0.48	0.62	0.63	0.64	0.92	0.75	0.51	0.72	0.4	0.4	0.66	0.6	0.65	0.86	0.53	0.62	0.09	0.65	0.32	0.24	0.09	0.07	0.05	0.15	0.36	0.29	0.12	0.36	0.62	0
RP11-118B22.2	1.19	0.83	2.78	0.62	0.38	0.53	0.62	1.36	0.9	0.88	0.79	1.22	1.58	0.5	0.52	1.38	1.06	0.65	0.83	0.88	0.69	1.26	1.3	0.78	0.55	0.39	0.96	0.27	0.46	1.24	0.83	0.52	0.66	0.59	1.06	0.17	0.53	0.26	0.25	0.25	0.22	0.5	0.02	0.18	0.17	0.1	0.74	0.15	0
RP1-102E24.8	0.57	0.33	0.7	0.31	0.41	0.48	0.4	0.55	0.58	0.96	0.73	0.33	0.34	0.28	0.3	0.27	0.59	0.51	0.58	0.19	0.51	0.33	0.45	1.08	0.56	0.7	0.24	0.51	0.43	0.29	0.23	0.74	0.16	0.26	0.27	0.43	0.75	0.69	0.85	0.22	0.75	0.69	0.97	1.33	1.29	0.96	1.36	0.76	0.72
RP11-173P15.5	0.3	0.29	0.18	0.13	0.33	0.36	0.5	0.3	0.16	0.28	0.52	0.56	0.67	1	0.38	0.8	0.44	0.1	0.29	0.58	0.95	0.45	0.87	0.29	0.56	0.65	0.44	0.64	0.7	0.62	0.69	0.6	0.43	0.69	0.41	0.43	0.33	0.34	0.23	0.22	0.15	0.24	0.16	0.5	0.15	0.08	0.19	0.12	0.09
LINC02361	5.35	4.5	4.74	3.76	3.08	4.41	4.72	4.21	2.59	3.56	3.71	4.36	3.83	3.12	2.09	3.91	2.43	3.37	4.82	4.91	2.29	2.73	3.16	1.9	1.68	1.83	3.86	2.32	2.83	5.26	3.87	3.75	3.88	3.14	3.7	1.08	1.96	2.08	1.03	1.26	1.02	0.44	1.91	2.48	1.36	1.38	5.22	1.27	0.2
PDE2A-AS2	2.56	0.96	2.8	2.11	1.46	1.64	3.71	2.84	1.47	2.62	2.05	2.54	2.02	2.21	1.45	1.58	1.2	2.32	1.45	3.57	1.97	3.2	0.98	2.63	2.28	1.7	1.77	1.31	2.86	1.93	2.51	1.58	1.14	1.5	1.75	0.29	1.38	1.33	0.72	0.48	0.43	0.42	1.37	1.85	0.53	0.62	2.4	1.16	0.04
RP5-1096D14.3	0.73	0.68	0.83	1.19	0.77	1.21	0.65	1.2	0.87	1.08	1.42	1.09	0.48	1.14	0.31	0.28	1.05	0.25	0.78	1.37	0.16	0.29	0.34	0.79	0.39	0.51	0.64	0.75	0.42	1.82	1.41	0.8	1.21	1.39	1.11	0.6	2.97	1.67	0.97	0.73	1.04	0.95	0.67	2.55	1.04	0.27	1.22	0.67	0.39
KDM2B-DT	1.31	2	1.06	1.66	1.98	1.58	1.13	2.04	2.26	1.16	1.78	1.71	1.07	1.14	1.26	1.84	1.12	1.47	2.3	1.93	0.95	2.19	1.23	1.22	1.39	0.85	1.38	0.97	1.15	1.42	1.34	2.56	1.64	1.53	1.21	0.2	0.6	0.83	0.24	0.31	0.16	0.38	0.52	1.21	0.2	0.44	0.84	0.39	0.72
PLBD1-AS1	1.67	0.83	1.26	1	1.87	2.06	1.65	1.53	2.21	1.62	1.6	1.92	1.52	2.2	1.74	0.98	2.34	1.14	1.57	1.73	1.43	1.21	1.53	1.83	2.1	1.86	1.48	1.9	1.28	1.38	1.8	1.77	1.53	1.83	1.23	4.73	3.54	3.16	3.54	3.96	4.82	3.66	2.03	2.81	4	3.54	1.57	1.22	5.14
RP11-804A23.4	1.07	1.5	0.85	1.58	0.82	2.84	0.73	1.28	1.39	0.97	0.3	0.9	1.08	0.37	0.64	0.44	0.45	1.63	0.71	1.09	1.05	1.64	0.97	4.06	1.04	0.61	1.38	1.11	1.47	0.4	0.74	0.56	0.68	0.47	0.75	0.22	0.62	0.49	0.09	0.09	0	0.14	0.24	0.1	0.09	0.04	0.34	1.09	0.05
PARP11-AS1	1.29	1.46	0.66	0.87	0.58	0.65	0.96	0.46	0.52	0.23	0.66	1.16	0.95	0.73	0.28	1.26	0.56	0.54	1.32	2.2	0.86	0.79	0.23	0.76	0.5	0.75	1.23	0.99	0.83	1.54	0.81	0.83	1.53	0.68	0.73	0.25	0.33	0.56	0.21	0.02	0.04	0.02	0.84	0.45	0.01	0.37	1.31	0.31	0.08
RP11-809N8.2	3.49	2.39	2.02	1.86	2.32	2.39	2.59	2.85	2.33	2.25	2.7	2.83	2.06	3.01	3.75	3.19	3.04	2.05	1.89	3.81	3.34	2.63	2.93	5.52	4.03	3.95	3.96	3.2	3.31	2.7	2.08	3.24	3.44	3.87	2.84	6.27	3.64	2.61	4.92	3.19	3.16	2.46	2.21	3.83	4.9	3.58	3.34	3.01	5.14
RP11-598F7.3	0.11	0.32	0	0	0	0.26	0	0.11	0.08	0.12	0	0.08	0.09	0	0	0.07	0.51	0	0.49	0.6	0.21	0	0.15	0.57	0	0	0	0.09	0.13	0	0.09	0.08	0	0.2	0.23	0.32	0.44	0.08	0	0.25	0	0	0	0.48	0	0.07	0.25	0.12	0.55
RP11-359J14.2	0.57	0.48	0.14	0.51	0.44	0.55	0.56	1.02	0.77	0.49	1.38	0.56	1	0.77	0.9	1.39	0.36	0.32	0.45	0.31	0.03	0.72	0.18	0	0.3	0.44	0.37	0.12	0.13	0.69	0.6	0.86	0.82	0.38	0.24	0.07	0.22	0.32	0.44	0	0.21	0.28	0.35	0.51	0.15	0	0.02	0.09	0.33
RP11-881M11.2	0.16	0.29	0.23	0.22	0.07	0.53	0.16	0.21	0.08	0.56	0.21	0.24	0.06	0.32	0.48	0.05	0.33	0.63	0.25	0.25	0.18	0.09	0.27	0.1	0.36	0.14	0.06	0.63	0.33	0.05	0.42	0.37	0.22	0.06	0.12	0.44	0.17	0.59	0.11	0.08	0.38	0.49	0.14	0.64	0.32	0.13	0.2	0.29	1.21
RP11-946L16.1	0.1	0.2	0	0.26	0.1	0.31	0.17	0.04	0.21	0.19	0.09	0.2	0.09	0.41	0.15	0.24	0.29	0.15	0.23	0.44	0.34	0.12	0.18	0	0.05	0.19	0.05	0.14	0.09	0.08	0.22	0.25	0.15	0.22	0.09	0.13	0.24	0.53	0.24	0.14	0.67	0.3	0.39	0.31	0.86	0.66	0.05	0.15	0.92
RP11-164H13.1	0.73	0.67	2.47	0.43	0.5	0.35	0.49	0.68	0.68	0.37	0.17	0.26	0.13	0.96	4.46	3.23	1.03	0.56	0.91	1.74	0.37	0.07	0.56	0.14	0.28	0.11	1.77	1.31	0.18	0.3	0.58	0.48	0.34	0.95	0.39	0.25	0.18	0.13	0.19	0.13	0.24	0.03	2.59	0	0.59	0.04	0.61	0.09	0
RP11-298I3.1	0.43	0.29	0.61	0.6	0.22	0.46	0.58	0.36	0.74	0.26	0.59	0.54	0.59	0.59	0.23	0.35	0.66	0.44	0.47	0.61	0.37	0.35	0.56	0.46	0.74	0.47	1.01	0.63	0.42	0.73	0.41	0.44	0.54	0.68	0.38	2.02	0.69	1.18	1.59	0.66	1.48	1.5	1.53	1.31	0.69	0.94	1.26	0.69	1.04
RP11-571M6.7	4.62	4.44	3.26	3.94	4.69	5.08	4.81	3.96	3.87	5.53	2.98	4.13	3.12	5.12	6.84	3.77	5.88	5.41	4.12	4.99	8.92	6.57	5.41	9.51	7.02	8.79	7.59	7.08	7.45	3.73	4.11	4.76	5.91	4.82	4.88	7.37	6.63	6.97	7.88	5	6.75	6.89	2.48	6.42	6.02	8.26	11.43	10.58	11.68
RP11-56G10.2	0.9	2.15	0.7	1.33	1.51	1.55	1.57	1.12	1.46	1.02	1.52	1.43	2.03	1.72	0.94	1.69	1.38	0.99	0.99	1.1	1.45	1.17	1.33	0.89	2.73	1.23	2.2	2.75	0.61	0.71	1.11	1.4	1.55	1.6	1.34	1.3	0.62	1.08	0.46	0.34	0.35	0.31	0.62	0.5	0.58	0.92	0.73	0.56	1.31
RP1-71H24.1	0.26	0.25	0.32	0.35	0.37	0.18	0.36	0.36	0.08	0.43	0.3	0.43	0.18	0.18	5.22	0.3	0.55	0.95	0.32	0.29	0.39	0.54	0.38	0.14	0.38	0.44	0.3	0.38	0.43	0.23	0.14	0.32	0.31	0.2	0.27	0.24	0.29	0.58	0.23	0.26	0.72	2.49	0.04	0.82	0.08	0.07	0.54	0.45	0.51
KRT73-AS1	0.27	0.28	0.4	0.62	0.24	0.28	0.49	0.25	0.27	0.03	0.19	0.42	0.65	0.21	0.05	0.86	0.11	0.69	0.28	0.36	0.1	0.15	0.14	0.02	0.44	0.2	0.32	0.52	0.36	0.31	0.31	0.43	0.34	0.21	0.25	0.11	0.08	0.1	0.12	0.04	0.06	0.02	0.19	0.15	0.03	0.21	0.22	0.03	0.04
RP11-449P15.1	0.3	0.89	0.27	0.3	0.34	1.48	0.58	0.62	0.45	0.65	0.4	0.38	0.75	0.56	0.78	0.43	3.68	0.62	1.01	1.27	0.84	2.68	0.66	1.65	1.61	0.49	1.15	0.81	0.86	0.38	0.43	0.42	0.91	0.22	1.07	0.59	1.66	2.23	0.21	0.5	0.36	0.44	0.9	1.18	3.83	0.52	1.34	1.78	0.87
RP11-341G23.4	0.24	0.07	0.37	0.31	0.35	0.1	0.36	0.1	0.17	0.32	0.47	0.28	0.29	0.36	0.13	0.14	0.46	0.27	0.27	0.66	0.09	0.16	0.37	0.39	0.37	0.3	0.47	0	0.13	0.21	0.15	0.34	0.15	0.28	0.22	0.08	0.37	0.4	0.94	0.08	0.31	0.11	1.19	0.18	0.17	0.24	0.05	0	0
RP11-256L6.3	7.55	7.25	10.83	14.51	8.61	13.06	5.42	6.86	17.82	10.28	10.65	10.35	4.5	19.03	12.08	12.97	18.59	8.88	13.66	7.85	14.35	4.95	11.51	7.81	15.89	20.8	15.12	13.58	13.03	12.39	15.53	12.61	8.39	12.14	10.3	10.16	12.72	15.49	9.17	18.06	27.61	18.39	6.32	15.17	7.02	2.62	8.21	2.92	5.85
RP11-443B7.3	0.67	0.9	0.99	0.56	0.86	1.47	0.36	0.47	0.91	0.59	0.67	0.49	0.45	0.97	0.44	0.54	0.54	0.44	0.75	0.44	0.29	0.28	0.38	0.2	0.92	1.33	0.56	0.73	0.4	0.76	0.68	1.13	0.45	1.15	0.69	2.15	0.94	0.79	1.9	3.65	2.09	1.53	1.66	0.89	1.69	1.22	0.43	1.08	1.74
RP11-394J1.2	0.64	0.27	0.5	0.62	0.26	0.1	0.83	0.24	0.3	0.39	0.71	0.23	0.58	0.25	0.11	0.58	0.24	0.26	0.23	0.35	0.14	0.31	0.29	0	0.33	0.13	0.57	0.41	0.4	0.17	0.2	0.26	0.47	0.4	0.3	0.15	0.4	0.18	0.25	0.04	0.04	0.09	0.18	0.45	0.08	0.04	0.14	0	0.66
RP11-493L12.4	1.19	0.84	0.72	0.98	1.05	0.84	0.91	1.11	1.25	0.44	0.97	0.58	2.04	0.5	0.61	0.64	0.89	0.11	1.37	0.85	0	0.32	0.42	0	0.77	0.05	0.69	0.46	0.67	0.56	2.51	1.65	1.49	0.41	0.23	0.27	0.46	0.28	0.3	0.25	0	0.09	0.14	0.56	0.09	0.42	1.01	0.32	0
RP11-478C19.2	30.28	26.24	24.09	25.09	26.98	27.28	22.03	20.67	25.33	25.67	28.13	27.51	23.86	28.12	27.23	19.88	37.61	26.44	28.94	32.26	27.42	16.33	28.55	26.52	22.55	21.29	25.89	26.16	19.95	32.61	29.95	29.75	25.85	32.33	24.95	44.57	37.86	33.97	38.88	42.67	41.98	29.74	36.01	37.38	43.93	50.26	31.54	42.98	39.24
RP11-161H23.5	0.49	1.18	0.77	0.48	0.67	1.38	0.87	1.02	0.74	0.86	0.66	0.68	0.75	0.95	1.84	1.22	1.36	0.8	0.88	1.64	1.38	1.8	1.37	2.2	0.79	1.46	1.18	1.07	1.17	0.49	0.84	1.11	1.02	0.65	0.77	1.16	0.59	1.09	1.31	1.14	0.45	0.2	1.45	0.97	1.52	1.11	1.24	2.06	1.3
RP11-603J24.5	0.97	1.57	1.16	1.18	1	1.12	1.29	0.99	0.65	1.01	1.17	1.11	1.2	0.78	0.68	1.21	0.8	1.07	0.76	1.02	1.37	1.75	0.67	0.32	0.92	1.14	1.18	0.81	0.9	0.85	0.65	0.77	1.4	0.84	0.88	0.34	0.43	0.65	0.22	0.11	0.17	0.27	0.36	0.91	0.19	0.47	0.28	0.23	0.34
RP11-651L5.2	0.27	0.15	0.17	0.16	0.34	0.16	0	0.2	0.07	0.14	0.16	0.16	0.33	0.08	0	0.28	0.35	0	0.33	0	0.24	0.12	0.07	0	0.47	0.15	0.16	0.06	0.12	0.28	0.08	0.29	0.14	0.07	0.25	0.09	0.15	0.15	0.35	0.61	0.77	0.52	0.97	0.91	0.21	0.62	0	0	0
LINC02207	0.21	0.08	0.26	0.15	0.19	0.4	0.08	0.19	0.5	0.36	0.37	0.18	0.18	0.26	0.14	0.18	0.61	0.09	0.37	0.39	0.21	0.05	0.29	0.24	0.59	0.32	0.17	0.29	0.34	0.21	0.41	0.43	0.24	0.4	0.31	0.29	1.03	0.31	0.64	0.42	2.63	1.14	0.18	0.36	1.15	0.82	0.07	0.32	0.24
LINC02295	3.03	1.96	1.89	3.21	1.73	1.56	2.33	0.84	1.64	0.18	2.12	1.83	2.1	1.03	1.94	3.15	0.59	2.97	2.36	2.65	0.2	0.98	1.62	0	1.76	1.17	1.74	1.5	0.76	1.18	2.65	2.44	2.33	1.73	1.81	0.65	0.63	0.38	0.17	0.11	0	0	2.13	1.01	0.12	0.4	1.91	0	0
LINC00239	0.56	0.59	0.37	0.51	0.25	0.32	0.16	0.56	0.32	0.5	0.31	0.34	0.36	0.12	0.4	0.61	0.47	0.12	0.35	0.65	0.23	0.11	0	0	0.11	0.11	0.39	0.06	0.24	0.86	0.16	0.32	0.52	0.51	0.46	0.21	0.7	0.52	0.44	0.1	0.68	0.33	0.22	0.22	0.62	0.61	0.52	0.73	1
RP11-1070N10.3	0.51	0.29	0.37	0.45	0.24	0.33	0.7	1.04	0.44	0.23	0.2	0.27	0.15	0.23	0.43	0.44	0.77	0.33	0.12	0.23	0.57	0.72	0.07	0.67	0.22	0.12	0.38	0.51	0	0.24	0.24	0.34	0.31	0.42	0.53	0.25	0.21	0.24	0.26	0.15	0.79	0	0.12	0.1	0.71	1.35	0.07	0.05	0.07
CTD-2325P2.3	0.23	0.26	0.06	0	0.17	0	0.06	0.18	0.05	0.05	0.22	0.21	0	0.34	0.09	0.47	0.17	0.17	0.18	0	0	0	0.19	0	0.21	0.05	0.11	0.08	0	0	0.34	0.15	0	0.15	0.08	0.24	0.51	0.1	0.52	0.27	0.9	0	0.46	0.1	0.67	0.33	0.12	0.35	0.85
RP11-638I2.8	0.98	0.68	0.82	0.71	1.19	0.66	1	0.87	1.06	0.53	0.9	0.89	0.92	0.8	0.87	0.85	0.49	1.11	0.53	0.91	1.47	1.14	1.18	0.86	2.22	1.67	0.65	1.69	1.73	0.63	0.68	0.95	0.81	0.6	0.65	0.92	0.73	0.31	0.57	1.26	0.68	0.66	0.43	1.23	0.57	0.5	3.67	1.82	3.9
RP3-414A15.2	0.28	0.87	0.76	0.29	0.62	0.29	0.2	0.4	0.48	0.65	0.48	0.19	0.49	0.3	0.45	0.29	0.66	0.19	0.55	0.04	0.14	0.6	0.33	0	0.38	0	0.29	0.59	0.44	0.09	0.2	0.26	0.34	0.04	0.15	0	0.05	0.14	0.13	0.12	0.04	0	0.05	0.18	0.04	0.04	0.14	0.09	0.14
LINC00638	0.37	0.67	0.6	0.44	0.36	0.27	0.64	0.57	0.55	0.36	0.62	0.59	0.62	0.33	0.17	0.68	0.21	0.36	0.7	0.5	0.22	0.18	0.48	0.49	0.27	0.47	0.48	0.14	0.54	0.17	0.52	0.54	1.01	0.42	0.35	0.04	0.5	0.29	0.39	0.03	0.01	0.05	0.34	0.45	0.16	0.22	0.09	0.24	0.56
LINC02328	0.51	0.37	0.32	0.44	0.45	0.38	0.42	0.44	0.43	0.39	0.59	0.47	0.59	0.47	0.3	0.59	0.53	0.56	0.54	0.58	0.18	0.31	0.37	0.33	0.37	0.22	0.56	0.19	0.32	0.54	0.37	0.51	0.45	0.46	0.38	0.12	0.45	0.28	0.22	0.12	0.16	0.18	0.29	0.36	0.1	0.08	0.83	0.15	0.45
RP11-73E17.2	2.87	2.72	3.27	3.15	2.79	4.2	3.46	3.07	3.91	2.9	3.26	3.95	3.01	3.75	2.82	2.79	2.64	2.87	3.45	2.49	2.25	2.29	1.99	1.88	3.37	2.71	2.25	2.7	2.41	3.22	3.44	3.82	2.88	3.78	2.92	5.49	3.5	3.74	4.56	4.4	6.07	6.59	3.59	2.7	7.31	5.66	3.96	2.16	3.14
RP11-218E20.5	1.06	1.2	1.13	1.17	1.06	1.75	1.01	1.22	1.36	1.48	1.25	0.91	0.81	1.97	0.99	0.77	1.79	1.46	0.65	0.96	1.24	0.89	1.5	3.73	2.78	4.26	1.5	2.68	1.42	1.28	1.61	2.26	1.71	1.77	1.7	7.75	3.37	3.75	6.67	4.29	7.1	4.07	2.23	1.85	5.53	5.88	2.53	4.45	7.63
RP11-841O20.2	0.65	0.77	0.32	0.26	0.42	0.44	0.71	0.65	0.23	0.19	0.43	0.25	0.26	0.35	0.51	0.56	0.59	0.34	0.46	0.39	0.55	1.23	0.86	0.57	0.34	1.07	0.78	0.41	0.69	0.76	0.85	0.75	0.58	0.76	1.47	0.51	0.52	1.48	1.2	0.94	1.58	0.72	0.72	0.98	1.06	0.93	0.66	1.12	1.4
RP11-24J19.1	0.47	0.53	0.15	0.65	0.45	0.33	0.48	0.35	0.68	0.55	0.46	0.36	0.47	0.43	0.51	0.61	0.15	1.23	0.38	0.57	0.59	0.31	0.48	0.31	1.04	1.49	1.02	0.84	0.99	0.33	0.19	0.47	0.37	0.51	0.22	0.65	0.52	0.53	0.77	0.62	0.32	1.07	0.48	0.44	0.85	1.08	1.36	1.08	0.64
HIF1A-AS1	0.32	0.44	0.36	0.35	0.37	0.54	0.51	0.32	0.59	0.17	0.42	0.37	0.27	0.32	0.9	0.57	0.29	0.48	0.38	0.25	0.34	0.48	0.3	0.25	0.67	0.95	0.42	0.83	0.55	0.44	0.36	0.59	0.1	0.71	0.33	0.79	0.57	0.4	0.7	1	0.74	0.71	0.86	0.43	0.57	0.36	0.25	0	0.87
LINC02289	1.88	1.1	1.96	2.43	1.21	2.65	1.16	1.54	3.24	1.38	0.58	1.46	0.77	2.13	0.7	2.68	1.73	0.64	1.05	1.79	2.64	0.78	2.4	1.38	2.45	2.87	2.73	1.26	3.92	1.06	2.3	1.01	1.13	2.2	2.28	2.21	1.44	3.32	1.7	5.37	5.6	6.52	0.79	1.98	2.27	1.56	0.25	0.31	0.73
CTD-2555O16.2	1.49	1.29	1.19	1.05	1.08	0.92	2.15	1.3	0.91	1.03	1.71	0.89	1.75	0.89	0.46	2.46	0.88	1.06	1.31	1.91	1.52	0.67	0.59	0.45	1.38	1.13	0.96	0.82	0.48	1.48	0.81	0.95	1.42	0.92	1.06	0.05	0.3	0.65	0.36	0	0	0.13	0.98	0.69	0.32	0.16	1.27	0.59	0.31
RP11-76E17.4	0.6	0.34	0.43	0.57	0.41	0.58	0.31	0.34	1.22	0.59	0.87	0.4	0.33	0.96	0.41	0.4	1.59	0.23	0.4	0.25	0.22	0.12	0.59	0.54	0.77	0.65	0.36	0.55	0.73	0.24	0.91	1.27	0.76	0.48	0.47	1.21	1.61	0.81	1.67	1.36	4.51	2.93	0.26	0.98	3.43	1.55	0.2	0.31	0.4
CTD-2547L24.3	4.49	2.99	5.09	5.01	2.24	2.24	3.72	4.05	3.47	3.28	3.56	3.2	3.66	3.53	3.19	3.55	2.98	3.78	2.75	3.9	3.61	5.33	2.96	2.71	2.61	3.6	3.47	3.81	3.39	5.19	2.95	3.78	2.48	2.77	3.62	1.46	1.99	1.79	2.88	1.27	1.03	2.54	1.13	2.76	0.74	0.46	11	2.2	3.96
RP11-1029J19.4	0.16	0.31	0.39	0.14	0.2	0.14	0.14	0.27	0.25	0.34	0.09	0.09	0.61	0.05	0	0.69	0.06	0	0.19	0.08	0.05	0.54	0.08	1.23	0.36	0.13	0.28	0.1	0.28	0.33	0.24	0.13	0.08	0.21	0.11	0.45	0.22	0.49	0.61	0.12	0.89	0.34	0.09	0.26	1.26	1.16	0.48	0.3	0
FOXN3-AS1	0.74	0.97	0.93	0.88	0.72	0.47	0.52	0.43	0.42	0.46	1.04	0.64	0.87	0.31	1.55	0.61	1.09	0.72	0.9	0.56	0.69	0.99	1.08	1.39	1.22	0.53	0.58	0.5	0.62	1.23	0.78	0.76	1.74	1.78	0.81	0.96	1.44	0.67	0.79	0.72	0.87	0.49	1.04	1.84	0.71	1.08	1.21	2.1	2.01
CTD-2313J17.1	0.32	0.2	0.23	0.86	0.29	0.71	0.39	0.32	0.69	0.63	0.37	0.84	0.16	0.39	0.38	0.52	0.17	0.5	0.84	0.27	1.06	0.2	0.7	0.36	0.21	1.49	0.49	0.31	0.16	0.86	0.51	0.59	0.39	0.5	0.63	0.41	1.41	0.51	0.47	0.73	1.32	1.6	0.55	1.12	1.13	0.6	0.51	1.56	2.28
CTB-96E2.3	0.64	1.2	1.07	1.07	1.56	0.58	1.08	1.02	0.89	0.95	0.97	1.28	1.21	0.52	0.88	1.33	0.45	0.61	0.88	1.02	0.92	1.8	0.76	0.55	0.74	0.28	1.05	0.33	0.49	0.76	0.65	0.89	0.77	0.62	0.83	0.1	0.27	0.39	0.37	0.04	0.1	0.07	0.6	0.9	0.13	0.1	0.3	0	0
RP11-407N17.5	0.45	0.14	0.41	0.2	0.34	0.07	0.15	0.25	0.17	0.12	0.35	0.32	0.28	0.38	0.45	0.16	0.27	0.43	0.14	0.33	0.15	0.12	0.21	0.24	0.09	0.14	0.02	0.29	0.1	0.08	0.12	0.3	0.03	0.19	0.2	0.18	0.14	0.4	0.37	0.26	0.5	0.27	0.15	0.38	0.68	0.49	0.15	0.27	0.31
RP4-647C14.3	2.86	1.89	0.98	1.64	1.28	1.47	1.42	1.51	2.08	1.19	1.53	1.29	1.14	2.19	0.61	1.63	1.27	1.4	1.11	1.06	1.55	0.61	1.39	1.39	1.95	1.6	1.77	2.08	1.54	1.82	1.51	1.32	1.18	2.02	1.45	1.26	1.99	2.83	1.96	3.41	1.85	2.32	2.05	1.7	6.46	2.63	2.69	1.86	1.9
RP11-934B9.3	5.17	6.37	7.08	6.16	6.04	6.21	5.24	5.8	5.8	6.13	5.44	5.18	4.8	5.21	5.54	5.41	6.1	7.85	6.14	6.43	5.78	5.71	6.51	7.42	6.72	5.35	4.71	5.59	7.52	6.15	5.61	5.32	5.38	5.79	5.46	7.64	7.66	8.71	7.68	10.56	10.59	10.35	5.03	6.7	10.24	15.85	8.45	12.1	10.45
RP11-638I2.4	0.57	0.5	0.48	0.6	0.41	0.92	0.54	0.7	0.41	0.48	0.37	0.74	0.38	0.47	0.83	0.4	0.85	0.88	0.62	0.25	0.6	1.11	0.46	0	0.89	0.42	0.45	0.44	0.92	0.47	0.87	0.69	0.4	0.63	0.47	0.16	1.56	1.37	0.39	0.76	0.59	0.28	0.78	0.86	1.06	0.65	1.99	3.24	0.89
RPPH1	0.59	1.15	0.74	0.31	0.38	0.36	0.4	1.97	0.57	0.64	2.68	0.65	0.4	2.7	0.15	1.02	2.04	0.67	2.45	1.36	1.85	0.92	1.29	0.65	0.99	0.58	1.18	1.56	0.33	1	0.9	1.32	0.46	0.69	0.79	1.87	12.19	1.69	1.23	0.59	1.23	1.41	5.76	1.78	2.2	1.79	5.89	1.17	0.35
LINC02285	0.26	0.27	0.52	0.08	0.28	0.32	0.16	0.17	0.4	0.35	0.41	0.38	0.42	0.29	0.18	0.36	0.72	1.5	0.43	0.41	0.26	0.11	0.11	0.26	0.08	0.31	0.26	0.32	0.36	0.34	0.19	0.38	0.16	0.38	0.5	0.54	0.27	0.35	0.38	0.42	0.23	0.29	0.29	0.39	0.89	0.54	0.15	0.61	0.2
RP11-589M4.1	0.44	0.6	0.28	0.35	0.43	0.37	0.45	0.26	0.59	0.33	0.3	0.39	0.6	0.07	0.33	0.72	0.29	0.11	0.75	0.56	0.1	0.18	0.26	0.29	0.41	0.29	0.53	0.32	0.25	0.53	0.2	0.46	0.45	0.47	0.38	0.13	0.23	0.39	0.12	0.06	0.03	0.05	0.28	0.2	0.15	0.05	0.24	0.08	0.07
RP11-424I19.2	0.3	0.37	0.21	0.66	0.67	0.23	0.24	0.41	0.51	0.59	0.62	0.67	0.5	1.05	0.69	0.43	0.56	0.64	0.62	0.11	0.29	0.55	0.23	0.22	0.16	0.48	0.23	0.33	0.45	0.43	0.55	0.54	0.29	0.3	0.51	2.56	1.08	1.19	2.63	4.42	3.18	2.13	2.95	1.49	1.38	1.33	0.87	0.74	2.91
RP11-64K12.8	0.14	0.55	0.83	0.27	0.41	0.38	0.39	0.32	0.5	0.31	0.41	0.3	0.63	0.14	0.27	0.48	0.37	0.53	0.25	0.34	0.44	0.5	0.12	0.23	0.47	0.32	0.76	0.3	0.47	0.45	0.21	0.81	0.49	0.32	0.51	0.26	0.39	0.13	0.24	0.06	0.12	0.13	0.1	0.13	0.06	0.12	0.15	0.1	0.37
RP11-605F22.2	1.51	0.02	0.01	2.38	0.82	1.3	0.65	0.01	0.03	0.03	2.45	0.03	0	1.89	0.11	0.01	1.04	0	0.01	0.03	1.15	0	0.01	0.75	1.29	0.13	0.06	0.01	0.07	0	0	0.03	0.73	0.05	0.01	0.33	0	0.06	0.01	0	0.01	0	0.02	0.03	0	0	1.27	0.4	0
RP11-361D15.2	1.15	2.12	1.3	0.62	1.07	0.57	0.96	1.25	1.19	0.39	1.54	1.4	0.88	2.11	1.46	1.63	2.03	2.04	1.12	1.9	1.9	0.87	0.91	1.03	2	1.66	1.12	1.04	1.13	1.59	1.95	1.47	1.83	1.21	0.96	2.77	2.1	2.2	1.62	1.88	1.47	0.58	2.74	1.53	3.71	2.47	1.55	1.45	3.06
AC007950.1	0.17	0.19	0.13	0.12	0	0.25	0.12	0	0.18	0.04	0.04	0.35	0.16	0.33	0.09	0.04	0.94	0.25	0.13	0.2	0	0	0.14	0.13	0.12	0.19	0.36	0.15	0.03	0	0.08	0.07	0.22	0.3	0.25	0.31	0.3	0.23	0.49	0.44	1.83	0.78	0.75	0.91	0.46	0.73	0.8	0.56	1.31
RP11-468E2.5	1.77	1.74	2.11	3.08	1.58	1.97	1.41	1.8	2.68	1.88	2.03	2.03	1.63	2.86	3.39	1.34	2.85	5.03	2.94	0.97	2.74	0.96	2.43	3.45	2.25	2.22	1.71	1.65	3.15	2.87	1.68	2.47	1.43	1.76	2.05	0.91	2.63	2.43	1.28	2.17	2.48	2.08	3.45	2.15	0.88	2.02	11.92	2.56	3.59
CTD-2054N24.2	0.47	0.32	0.42	0.49	0.15	0.47	0.46	0.77	0.49	0.63	0.5	0.54	0.57	0.16	0.48	0.3	0.53	0.41	0.45	0.16	0.3	0.35	0.23	0.38	0.2	0.16	0.37	0.25	0.31	0.81	0.11	0.52	0.63	0.37	0.43	0.18	0.21	0.23	0.02	0.05	0.09	0.07	0.24	0.12	0.14	0.13	0.52	0.1	0.1
CTD-2647L4.4	2.93	2.15	2.71	3.85	3.17	3.44	4.05	3.35	6.02	2.62	4.63	4.47	5.56	2.85	1.95	5.69	1.59	0.92	3.95	1.57	0.22	1.99	0.86	0	3.01	0.96	1.9	1.94	0.72	1.84	3.5	2.44	3.56	3.68	2.32	0.64	1.53	2.34	1.1	0.8	0.83	0.34	3.39	2.22	0.68	0.51	0.46	0.38	0.09
RP11-815J21.2	0.55	0.4	0.83	0.6	0.37	0.56	0.67	0.51	0.6	0.31	0.55	0.95	0.43	0.24	0.35	0.34	0.03	0.04	0.28	0.13	0.08	0.29	0.27	0	0.41	1.06	0.29	0.38	0.28	0.21	0.74	0.43	0.82	0.75	0.16	0.23	0.34	0.23	0.21	0.02	0.37	0.49	0.12	0.4	0.12	0.07	0.02	0	0.54
RP11-505E24.3	0.13	0.53	0.05	0.2	0.16	0.57	0.1	0.17	0.14	0.55	0.35	0.4	0.15	0.26	0.08	0.53	0.19	0.24	0.08	0.04	0.15	0.07	0.7	0.34	0.2	0.56	0.25	0.07	0.08	0.63	0.48	0.05	0.23	0.14	0.32	0.77	0.19	0.54	0.8	0.47	0.58	0.99	0.1	0.48	0.54	0.61	1.79	1.05	0.25
RP11-109D20.1	0.93	0.48	0.1	0.37	0.3	0.42	0.09	0.58	0.59	0.38	0.46	0.63	0.37	0.14	0.29	0.2	0.35	0.22	0.91	0.19	0	0.03	0.16	0	0.09	1.06	0.55	0.43	0.14	0.61	0.63	0.34	0.12	0.6	0.61	0.2	0.09	1.01	1.53	0.85	0.85	0.73	0.52	0.52	0.24	0	0.88	0.34	0.09
CTC-378H22.2	1.85	2.1	3.1	1.54	2.45	1.54	2.14	2.39	1.45	2.01	1.41	1.64	1.82	1.19	1.72	2.47	2.9	2.48	1.55	1.89	2.48	2.32	2.42	1.91	1.64	1.13	1.93	2.19	2.31	1.99	1.76	1.74	1.99	1.44	1.61	0.61	0.65	0.94	0.43	0.43	0.15	0.37	2.14	1.16	0.82	0.56	1.71	1.56	0.5
RP11-930O11.2	0.12	0.55	0	0.34	0.1	0.44	0.2	0.12	0.18	0.22	0.29	0.19	0.25	0.2	0.15	0.21	0.18	0.19	0.76	0.16	0.14	0.89	0.13	0	0.94	0.45	0.05	0.21	0.44	0	0.5	0.4	0.35	0.31	0.53	0	0	0.05	0.04	0.16	0.04	0.31	0.27	0	0	0.21	0.11	0	0
CTD-2651B20.1	0.56	0.56	1.01	0.76	0.81	0.13	1.21	0.92	0.65	0.68	0.79	0.37	0.77	0.39	0.13	0.62	0.55	0.13	0.41	0.8	0.12	0.31	0.55	0.28	0.21	0.12	0.71	0.3	0.26	0.37	0.57	0.5	0.94	0.62	0.46	0	0.16	0.04	0.44	0.07	0.11	0	0.51	0.16	0.18	0.04	0	0.51	0
RP11-158M2.2	0.3	0.54	0.37	0.7	0.9	0.58	0.72	0.66	0.6	0.6	0.96	0.43	0.98	0.72	0.21	0.73	0.19	0.45	0.61	0.18	0.78	0.77	0.3	0.44	0.43	0.57	0.35	0.57	0.5	0.58	0.69	0.56	1.45	0.73	0.61	0.1	0.12	0.29	0.31	0.15	0.46	0.94	0.08	0.25	0.08	0.15	0.19	0.04	0.78
RP11-38G5.2	0.39	0.26	0.39	1.11	0.1	0.47	0.19	0.16	0.34	0.34	0.41	0.18	0.56	0.33	0.33	0.36	1.22	0.04	0.5	0.42	0.23	0.17	0.28	0	0.27	0.77	0.7	0.4	0.35	0.16	0.68	0.3	0.17	0.64	0.4	0.2	0.22	1.42	0.61	0.51	0.36	0.56	1.04	0.79	0.49	0.04	0.2	0	0
ST20-AS1	2.01	1.51	1.81	2.35	2.08	1.73	1.56	1.62	2.2	1.33	1.81	1.7	1.27	2.24	1.43	1.94	2.86	1.86	1.92	1.84	1.81	1.35	1.72	2.36	2.25	2.52	2.46	1.71	1.87	2.09	2.21	1.97	1.82	2.65	1.66	2.72	2.65	2.86	2.87	3.43	2.41	2.13	2.64	2.24	3.55	1.43	1.74	1.17	1.4
RP11-151N17.1	0.39	0.25	0.52	0.65	0.41	0.23	0.31	0.8	0.21	0.76	0.38	0.71	0.19	0.35	0.27	0.37	0.6	0.15	0.54	0.19	0.19	0.7	0.36	0	0.71	0.07	0.23	0.5	0.2	0.54	0.76	0.52	0.38	0.39	0.3	0.04	0.18	0.26	0.23	0	0	0.11	0.29	0.36	0.27	0	0.08	0.29	0.23
AC068831.15	1.87	1.07	2.54	0.98	2.03	1.43	1.55	1.66	2.12	1.88	1.65	1.66	1.56	1.88	2.66	1.92	2.45	1.18	1.47	2.23	2.48	1.34	1.22	2.19	4.08	3.5	2.45	2.55	2.13	1.94	2.26	2.49	2.11	2.47	1.71	1.94	3.01	1.89	2.33	2.09	7.36	4.77	1.21	1.6	2.92	2.95	1.68	1.88	3.87
LINC01220	0.21	0.11	0.16	0.18	0.1	0.08	0.13	0.06	0.32	0.05	0.13	0.27	0.24	0.68	0.15	0.14	0.17	0.18	0.36	0.55	0.17	0.01	0.35	0.13	0	0.22	0.04	0.2	0.14	0.13	0.29	0.09	0.02	0.09	0.09	0.42	0.51	0.16	0.25	0.41	0.57	0.48	0.2	0.33	0.51	0.66	0.17	0.47	0.76
CTD-3094K11.1	0.28	0.25	0.62	0.81	0.56	0.69	0.19	0.79	0.54	0.87	0.55	0.72	0.26	0.61	0.48	0.15	0.86	0.63	0.79	0.41	0.31	0.38	0.27	0.61	0.58	1.02	0.56	0.59	0.77	0.44	0.69	0.83	0.23	0.46	0.55	1.66	1.65	1.24	1.95	1.93	2.5	2.04	2.23	1.92	3.16	2.58	0.72	2.57	3.2
RP11-505E24.2	0.41	0.49	0.04	0.24	0.22	0.46	0.04	0.29	0.32	0.22	0.24	0.37	0.35	0.18	0.11	0.18	0.15	0.16	0.46	0.23	0.31	0.15	0.48	0.35	0.61	0.9	0.14	0.28	0.24	0.21	0.29	0.28	0.22	0.35	0.4	0.64	0.33	0.37	0.97	0.23	0.3	0.67	0.13	0.26	0.43	0.6	1.04	0.23	0.55
RP11-90B9.2	0.23	0.1	0.06	0.28	0.18	0.39	0.28	0.32	0.25	0.4	0.71	0.38	0.56	0.23	0.43	0.58	0.24	0.17	0.41	0.27	0.22	0.16	0.1	0	0.43	0.25	0.22	0.24	0.04	0.49	0.63	0.85	0.49	0.2	0.26	0.06	0.52	0.53	0.1	0.09	0	0.15	0.26	0.21	0.05	0.05	0	0	0
RP11-507J18.2	0.48	0.39	0.26	0.33	0.62	0.33	0.59	0.69	0.6	0.59	0.65	0.48	0.5	0.25	0.58	0.86	1.34	0.38	0.95	1.15	0.32	1.02	0.64	0.27	0.96	0.98	0.99	0.95	0.38	0.65	0.51	0.75	0.73	0.61	0.64	0.8	0.77	0.63	1.5	1.04	0.86	0.38	0.77	0.31	1.8	1.63	0.48	0.54	1.7
RP11-114H24.6	0.35	0.2	0.16	0.26	0.06	0.68	0.43	0.26	0.47	0.19	0.36	0.51	0.37	0.37	0.65	0.14	0.23	0.52	0.13	0.43	0.92	0.15	0.27	1.38	0.4	0.91	0.93	0.53	0.28	0	0.22	0.24	0.14	0.29	0.44	0.51	0.68	0.2	0.14	0.26	0.18	0.43	0.19	0.2	0.23	0.36	2.31	0.29	0.25
RP11-96D1.3	0	0.44	0.49	0	0.19	0.41	0.18	0.64	0.05	0.26	0.64	0.17	0.3	0.24	0.41	0.31	0.29	0.23	0.53	0.53	0.29	0.34	0.15	0	0.57	0.48	0.23	0.3	0.27	0.41	0.49	0.43	0.21	0.16	0.09	0	0.16	0.28	0	0	0.15	0.54	0.11	0.33	0	0.05	0.13	0	0.17
CTD-2012K14.7	0.58	0.18	1.14	0.45	0.27	0.25	0.97	0.47	0.76	0.2	0.69	0.65	0.31	0.34	0.68	0.87	0.61	0.35	0.75	0.8	0.38	0.24	0.43	0.18	0.19	0.46	0.11	0.3	0.66	0.32	0.23	0.61	0.45	0.41	0.19	0.06	0.36	0.27	0.15	0.02	0.1	0.1	0.52	0.26	0.05	0.1	0.39	0.16	0.11
RP11-284N8.3	10.92	15.85	13.31	13.31	13.98	11.26	17.37	11.8	10.38	13.98	15.07	13.89	15.57	10.48	10.36	16.47	9.81	8.81	15.28	17.08	6.77	10.98	9.66	4.89	7.76	5.52	15.03	9.12	6.06	13.1	12.28	12.1	14.8	9.95	12.53	2.96	7.29	4.08	4.35	1.43	1.96	1.2	9.25	7.43	2.75	2.14	12.28	2.77	0.54
RP11-304L19.1	0.36	0.48	0.49	0.33	0.39	0.44	0.33	0.21	0.13	0.43	0.32	0.35	0.59	0.45	0.62	0.54	0.2	0.17	0.27	0.66	0.32	0.45	0.13	0.12	0.25	0.2	0.51	0.34	0.41	0.45	0.11	0.2	0.65	0.23	0.45	0.04	0.24	0.14	0.19	0.12	0.13	0.03	0.37	0.48	0.1	0.09	0.29	0.14	0.07
IL21R-AS1	0.5	0.54	0.73	0.47	0.28	0.3	0.42	0.5	0.24	0.31	0.43	0.45	0.49	0.19	0.61	0.75	0.26	0.55	0.33	0.61	0.47	0.78	0.31	0.38	0.63	0.28	0.58	0.36	0.68	0.29	0.26	0.33	0.64	0.3	0.61	0.05	0.15	0.17	0.12	0.17	0.09	0.14	0.21	0.23	0.06	0.2	0.64	0.5	0.1
CTC-527H23.3	0.04	0.04	0.1	0.05	0.1	0	0	0.08	0.13	0	0.09	0.09	0.19	0.38	0.07	0.16	0.2	0.22	0	0.11	0	0.41	0.16	0	0	0.43	0	0.03	0.11	0.16	0.15	0.08	0	0.26	0.11	0.55	0.26	0.04	0.48	0.62	0.16	0.21	0.43	0.18	0.53	0.4	0.1	0.48	0
RP11-182J23.1	0.63	0	0.48	0.21	0.19	0.36	0.11	0.3	0.29	0.22	0.28	0.21	0.32	0.18	0	0.56	0.09	0.39	0.41	0.5	0.28	0.18	0.55	0	0.9	0.26	0.5	0.64	0.54	0.13	0.41	0.42	0.06	0.49	0.25	0.12	0.56	0.17	0.59	0.06	0.15	0.07	0.17	0	0.22	0.52	0.05	0.46	0.7
RP11-42I10.1	0.21	0.13	0.09	0.18	0.12	0.1	0.12	0.12	0.13	0.18	0.09	0.12	0.12	0.13	0	0.05	0.17	0.06	0.14	0.18	0.12	0.12	0.19	0.07	0.05	0.23	0.09	0.21	0.14	0.14	0.13	0.16	0.07	0.14	0.19	0.33	0.21	0.3	0.16	0.32	0.22	0.24	0.18	0.24	0.39	0.38	0.09	0.24	0.25
RP11-529K1.4	2.53	2.81	2.62	2.2	2.92	2.36	2.31	2.35	2.01	3.45	1.81	2.57	2.41	3.4	3.32	2.07	2.9	1.62	2.72	3.77	3.05	4.13	2.86	3.24	6.25	4.1	3.56	4.82	4.32	2.17	3.01	3.21	3.78	3.29	2.86	5.42	3.89	3.36	4.83	5.63	4.37	4.63	3.17	3.12	4.01	3.98	2.52	2.53	5.21
RP5-1142A6.9	1.11	1.18	1.63	1.19	0.93	0.73	1.52	1.09	1.26	1.45	1.26	1.14	1.17	0.6	1.61	1.48	1.07	0.78	0.81	1.39	0.92	1.91	0.83	1.44	0.98	1.31	1.55	1.22	1.34	1.21	1.23	1.44	1.77	0.99	1.04	0.16	0.83	0.69	0.67	0.26	0.11	0.25	0.39	1.36	0.3	0.23	0.52	0.23	0.29
CTA-331P3.1	0.12	0.12	0.1	0.05	0.05	0.07	0.18	0.12	0.07	0.16	0.03	0.11	0.08	0.22	0.19	0.09	0.28	0.17	0.21	0.03	0.13	0.26	0.34	0	0.05	0.15	0.15	0.34	0.17	0.13	0.07	0.01	0.06	0.09	0.03	0.09	0.28	0.55	0.09	0.14	0.17	0.11	0.24	0.09	0.34	0.2	0.44	0.03	0.26
KDM7A-DT	1.72	3.52	2.97	2.53	3.39	6.54	2.31	3.23	2.64	3.24	2.17	2.71	3.33	2.72	4.27	3.07	4.95	2.88	3.15	2.53	2.69	2.78	3.35	2.4	4.1	1.07	2.38	4.32	3.62	3.4	3.85	2.16	2.3	3.72	2.85	3.33	7.06	6.56	2.58	3.63	2.47	2.63	4.01	3.69	5.99	2.21	3.65	2.53	3.37
AP001063.1	0.04	0.09	0.35	0.09	0.05	0	0	0.16	0.13	0.09	0.23	0.09	0.05	0.05	0.63	0.16	0.15	0	0	0.19	0	0.07	0	0	0.23	0.09	0.24	0.17	0	0.08	0.05	0.13	0.08	0.22	0.15	1.38	0.09	0.54	0.41	1.03	0.41	0.04	1.5	0.18	1.08	0.77	0.1	0	0
RP11-395I6.3	1.18	1	1.04	0.95	1.09	1.03	1.38	0.94	1.12	1.02	1.16	1.48	2.1	1.34	0.85	2.81	1.15	1.3	1.79	1.18	0.68	0.6	0.41	0.65	0.46	0.92	1.64	1.05	0.48	1.51	1.42	1.2	0.77	0.96	1.07	0.14	0.71	0.5	0.51	0.13	0.06	0.32	1.15	0.45	0.3	0.41	1.19	0.3	0
LINC01882	0.46	0.18	0.17	0.48	0.18	0.32	0.35	0.29	0.62	0.57	0.43	0.38	0.76	0.37	0.59	0.47	0.29	0.64	0.42	0.24	0.61	0.59	0.31	0.14	0.22	0.23	0.07	0.05	0.63	0.45	0.38	0.33	0.76	0.41	0.57	0.01	0.22	0.08	0.12	0.05	0.04	0.13	0.28	0.14	0.08	0.13	0.81	0.24	0.01
RP11-645C24.5	1.11	1.07	0.52	0.71	0.55	0.58	1.34	1.05	0.96	0.81	1.36	1.38	0.84	0.87	0.71	0.5	0.97	0.28	1.22	1.49	0.19	1.13	0.88	0.75	0.95	0.28	0.26	0.52	0.92	1.02	1.03	1.08	1.3	0.31	0.79	0.13	0.35	0.3	0.27	0.14	0.22	0.08	0.41	0.43	0.3	0.27	0.91	0.08	0
RP11-412D9.4	0.43	0.44	0.57	0.39	0.35	0.33	0.38	0.59	0.36	0.4	0.19	0.2	0.43	0.18	0.24	0.19	0.33	0.19	0.39	0.59	0.37	0.2	0.35	0	0.13	0.24	0.49	0.31	0.19	0.26	0.23	0.51	0.18	0.36	0.3	0.22	0.19	0	0.19	0	0	0	0.38	0	0.07	0.04	0.62	0	0
CTD-2313J17.5	0.52	0.46	1.01	0.63	0.53	0.69	0.67	0.88	0.68	0.95	0.73	0.97	0.56	0.9	1.39	0.51	0.45	0.61	0.77	0.74	0.58	0.37	0.83	0.96	1.41	0.91	0.84	0.74	1.18	0.92	0.69	0.7	0.62	1	0.84	1.76	0.76	1.45	1.48	1.58	3.65	2.01	1.33	2.07	1.88	0.92	2.01	1.45	2.64
CTD-2639E6.4	0.31	0.09	0.19	0.55	0.69	0.09	0.19	0.15	0.08	0.66	0.09	0.18	0	0	0.07	0.48	0.52	0.21	0.08	0.38	0.27	0.27	0.71	0	0	0.17	0.37	0.46	0.42	0.16	0	0.58	0.08	0.25	0.42	0.4	0.26	0.52	0.4	0.54	0.48	0.68	1.11	0.69	0.64	0.24	0.8	0.94	0.72
RP11-521I2.3	0.35	0.41	0.34	0.35	0.24	0.36	0.31	0.42	0.46	0.61	0.22	0.43	0.31	0.02	0.45	0.84	0.56	0.32	0.59	0.09	0.19	0.35	0.34	0	0.34	0.34	0.09	0.02	0.17	0.44	0.57	0.58	0.57	0.18	0.31	0.17	0.43	0.67	1.18	0.98	0.48	0.24	0.9	0.7	0.48	0.55	0.91	0.39	0.06
RP11-119F7.5	0.48	0.27	0.38	0.34	0.33	0.33	0.45	0.35	0.28	0.38	0.38	0.29	0.63	0.18	0.35	0.76	0.31	0.42	0.58	0.32	0.34	0.61	0.29	0.25	0.35	0.07	0.37	0.28	0.28	0.38	0.56	0.3	0.58	0.25	0.33	0.11	0.21	0.2	0.09	0.03	0.02	0.07	0.17	0.06	0.08	0.07	0.32	0.03	0.08
RP11-405F3.4	0.68	0.82	0.26	0.62	0.43	1.2	0.35	0.57	0.68	0.73	0.46	0.76	0.57	0.7	0.93	0.79	1.01	0.53	0.69	1.03	1.04	0.46	0.97	0.83	1.7	3.06	1.49	1.22	1.44	0.52	0.71	0.77	0.86	0.83	0.84	3.41	1.6	2.41	3.63	4.34	3.18	3.51	2.12	1.35	3.22	2.87	1.53	2	2.85
RP11-161M6.3	0.7	1.03	1.67	0.8	0.78	1.04	0.65	0.93	0.82	0.72	0.93	0.8	1.27	0.91	0.61	1.04	0.36	0.51	0.92	1.43	1.03	0.89	0.39	0.42	0.6	0.63	1.32	0.85	1.04	0.7	1.15	0.43	1.97	0.95	1.47	0.06	0.2	0.5	0.49	0.05	0.05	0.12	0.19	0.34	0.06	0.34	0.97	0.2	0.04
RP11-356C4.3	0.76	0.34	0.32	0.54	0.52	0.43	0.43	0.55	0.44	0.22	1.01	0.12	0.3	0.43	0.24	0.37	0.6	0.47	0.54	0.35	0.3	0.18	0.52	0	0.7	1.38	0.6	0.96	0.37	0.48	0.38	0.66	0.48	1.05	0.28	1.5	0.06	0.52	1.62	0.56	0.42	0.89	0.39	2.27	1	0.41	0.4	0.56	1.18
RP11-426C22.5	0.43	0.64	0.52	0.61	0.69	0.41	0.86	0.51	0.68	0.65	0.9	0.71	0.49	0.47	0.21	0.74	0.28	0.38	0.78	0.46	0.51	0.46	0.34	0.33	0.59	0.6	0.35	0.37	0.4	0.83	0.6	0.8	0.79	0.44	0.76	0.08	0.34	0.3	0.26	0.16	0.17	0.29	0.2	0.4	0.3	0.3	0.44	0.23	0.12
FAM157C	7.04	3.65	3.87	4.61	6.96	6.62	4.85	6.19	5.75	6.98	6.16	4.53	4.47	7.66	2.84	2.07	6.82	2.32	6.3	3.18	1.69	2.28	7.38	1.97	9.02	10.93	4.13	5.03	6.05	3.18	5.52	8.86	3.38	5.85	4.45	7.07	3.2	9.33	16	10.39	8.69	13.32	8.78	9.37	14.45	8.97	5.99	2.95	7.78
RP13-516M14.1	4.5	4.12	4.65	4.54	4.21	3.84	4.06	4.62	4.04	4.29	4.61	4.5	4.48	4.33	3.92	4.29	4.68	3.91	4.23	3.71	3.5	2.56	4.85	3.34	5	4.53	5.15	3.93	5.57	4.62	3.41	4.39	4.71	4.19	4.25	6.06	12.7	6.6	10.71	7.13	8.7	7.49	9.4	5.1	13.29	9.01	14.19	13.98	13.4
CTA-363E6.6	9.61	21.59	15.79	11.5	10.11	25.15	19.26	11.47	7.44	15.25	24.26	19.3	25.92	18.55	33.75	9.61	34.93	35.63	42.11	45.09	20.16	12.81	27.26	23.89	38.68	13.13	16.17	59.39	30.92	16.98	33.14	8.93	24.09	13.32	12.65	10.58	45.03	42.13	11.14	11.83	24.01	30.85	13.82	9.92	16.39	17.09	23.1	88.9	40.22
SNAI3-AS1	0.68	0.68	0.82	0.8	0.86	0.76	0.64	0.82	0.77	0.6	0.83	0.45	1.13	0.55	0.71	0.81	0.68	0.7	0.57	0.66	1.2	0.72	0.79	0.76	0.71	1.09	0.82	0.71	0.79	0.71	0.8	0.82	0.44	0.85	0.81	0.91	1.24	0.99	0.93	0.78	0.96	0.57	1.6	0.83	0.8	0.91	0.86	0.86	0.66
RP11-278A23.2	0.5	0	0.54	0	0.24	0.45	0.53	0.5	0.27	0	0.07	0.14	1.28	0	0.06	0	0.05	0.06	0	0	0	0.32	0	0	0.14	0.48	0.44	0.11	0	0.07	0	0.61	0.4	0	0.11	0	0.14	0.07	0.19	0	0.06	0	0.21	0	0	0	0	0.07	0
RP11-439E19.9	0.52	0.43	0.49	0.45	0.53	0.38	0.42	0.37	0.26	0.36	0.17	0.22	0.31	0.27	0.19	0.54	0.25	0.35	0.57	0.5	0.12	0.39	0.4	0	0.63	0.16	0.52	0.35	0.19	0.48	0.52	0.39	0.45	0.28	0.41	0	0.13	0.14	0.15	0.04	0.1	0.07	0.28	0.19	0.2	0.2	0.28	0.3	0
RP11-747H7.3	0.87	1.44	1.29	0.67	0.87	0.98	1.42	0.96	0.83	0.85	0.97	0.88	1.14	0.63	0.65	1.43	0.95	1	0.94	1.44	1.23	1.36	1.2	0.38	1.13	0.56	1.7	0.79	0.67	1.33	1.09	0.81	1.11	0.94	0.74	0.18	0.73	0.49	0.51	0.12	0.11	0.15	0.41	0.63	0.22	0.3	1.5	0.3	0.02
AC009133.17	4.21	5.75	4.42	3.35	3.57	3.84	5.52	4.56	3.7	4.08	3.59	3.85	4.53	1.57	2.89	5.44	3.23	2.59	4.94	4.47	2.38	3.23	2.94	2.41	3.24	2.31	4.12	2.8	2.94	4.77	4	4.14	4.68	3.7	4.29	0.87	1.44	2.08	1.53	0.53	1	0.59	2.5	1.34	0.69	1.12	2.91	0.48	0.43
CTD-2196E14.6	0.68	0.39	1.05	0.66	0.71	0.47	0.55	0.55	0.76	0.55	0.68	0.36	0.79	0.18	1.44	1.17	0.51	0.63	0.7	0.26	0.19	0.68	0.99	0.49	0.31	0.22	0.66	0.51	0.56	0.93	0.74	0.76	0.65	0.77	0.3	0.05	0.11	0.51	0.13	0.06	0.09	0.18	0.55	0.6	0.19	0.34	0.57	0.21	0
RP11-403P17.3	0.57	0.23	0.31	0.44	0.63	0.2	0.5	0.53	0.22	0.58	0.19	0.29	0.4	0.2	0.96	0.47	0.46	1.03	0.56	0.61	0.39	0.86	0.38	0.33	1	0.32	0.83	0.35	0.3	0.3	0.31	0.8	0.31	0.77	0.3	0.96	0.55	0.23	0.85	0.74	0.77	0.59	0.27	0.83	0.52	0.34	0.29	1.05	0.87
Z84812.4	1.85	1.04	1.97	1.36	0.31	1.77	0.73	1.71	2.18	0.88	0.58	1.07	0.33	1.07	0.63	2.03	0.83	0.81	1.2	1.04	1.12	0.76	0.42	0.97	0.25	1.01	1.07	1.1	1.18	1.23	0.74	1.27	0.29	1.14	0.48	0.11	0.61	0.28	0.65	0.3	0.37	0.18	1.7	0.24	0.26	0.17	0.28	0.03	0
CEROX1	1.15	2.21	1.63	1.04	1.38	1.37	1.39	0.8	0.77	0.49	1.6	1.8	1.57	0.46	1.42	1.13	0.88	1.21	3.1	1.81	0.91	0.75	0.98	1.55	1.18	0.92	1.51	0.76	1.81	1.07	2.43	0.75	2.24	0.68	2	0.24	0.65	0.88	0.28	0.02	0.01	0.09	0.71	0.39	0.11	0.71	0.97	0.43	0.01
CTD-2547L24.4	0.77	0.44	1.04	0.57	0.42	0.76	0.8	0.89	0.87	0.83	0.84	0.59	0.58	0.44	0.61	0.37	0.65	1.05	0.55	1.11	1.01	0.78	0.58	0.47	0.21	0.78	0.53	1.13	0.59	1.22	0.67	0.48	0.51	0.59	0.85	0.27	0.83	1.12	1.2	0.3	0.25	0.49	0.17	0.94	0.12	0.18	4.52	1.49	1.33
RP11-254F19.2	0.73	0.46	0	0.48	0.31	0.78	0.49	0.48	2.71	0.78	1.05	0.66	0.49	1.09	0.15	0.17	0.84	0.67	0.95	0.16	0.47	0.84	1.33	0.32	1.69	2.39	0.38	0.14	0.07	0.68	1.61	0.26	0.6	1.42	0.37	0	1.98	1.38	1.26	1.7	0.92	2.94	1.89	0.36	1.27	0.91	0.63	0.81	1.32
LINC00565	1.14	0.69	0.56	0.72	0.67	0.72	1.34	0.56	0.84	0.94	1.06	0.57	0.61	0.56	0.77	0.9	1.64	0.62	1.01	1.26	0.36	0.53	0.84	0.71	0.46	0.47	1.33	0.45	0.86	0.63	0.72	0.68	0.54	0.29	0.75	0.07	0.38	0.25	0.19	0.1	0.17	0.09	0.2	0.32	0.02	0.38	2.02	0.11	0
LINC02193	0.39	0.14	0.08	0.17	1.17	0.68	0.3	0.22	0.62	1.2	0.7	0.27	0.63	0.44	0.09	0.04	2.16	0.4	0.58	0.26	0.07	0.31	0.4	0.37	0.39	0.72	0.63	0.82	0.21	0.51	0.37	0.34	0.15	0.22	0.89	0.59	0.39	0.91	2.02	3.86	0.87	0.85	0.27	1.73	3.52	0.55	2.21	0.47	1.47
CTA-363E6.7	0.12	0.56	0.26	0.44	0.42	0.45	0.4	0.37	0.31	0.27	0.15	0.62	0.2	0.15	0.69	0.04	0.86	0.34	0.6	0.77	0.24	0.57	0.42	1.3	0.91	0.36	0.78	0.82	0.3	0.26	0.31	0.4	0.83	0.27	0.53	1.22	0.92	0.33	0.64	0.58	1.41	0.45	0.55	0.74	0.77	0.59	0.25	0.5	0.58
LINC02555	0.79	0.67	0.43	1.72	0.61	0.51	0.42	0.22	1.68	0.54	1.7	0.81	0.88	0.46	0.97	0.28	0.68	1.89	0.85	0.89	0.68	0.33	0.51	1.41	1.73	0.67	0.63	0.8	0.42	1.2	1.03	0.65	0.35	1.21	0.83	1.24	1.13	1.18	1.38	2.2	5.41	4.7	1.85	1.96	0.52	0.81	4.24	1.89	9.32
RP11-552M11.8	0.63	0.9	0.6	0.62	0.58	0.75	0.76	0.69	0.83	0.45	0.71	0.57	0.59	0.38	0.41	0.86	0.41	0.54	1.19	0.61	0.68	0.17	0.42	0.62	0.43	0.27	0.79	0.45	0.5	0.34	0.54	0.55	0.68	0.55	0.49	0.03	0.29	0.26	0.17	0.05	0.09	0.07	0.35	0.21	0.05	0.11	0.58	0.08	0.07
USP7-AS1	0.25	2.66	1.47	0.7	0.82	2.2	1.02	1.72	0.91	1.01	0.81	0.63	1.72	1.99	1.7	0.51	2.53	2.37	1.83	2.17	0.69	15.05	1.82	1.75	2.86	1.46	0.94	2.76	1.69	0.67	2.44	1.01	0.47	1.68	1.32	1.52	3.89	4.76	0.61	1.43	0.51	2.28	1.37	0.44	2.77	1.36	2.7	8.85	0.58
DOCK9-DT	0.81	0.5	0.85	1.08	0.6	0.41	0.51	0.75	0.65	0.73	0.37	0.48	0.57	0.16	0.68	0.7	0.84	0.41	0.74	1.07	0.76	0.41	0.38	0	0.91	0.17	0.68	0.56	0.47	0.85	1	0.71	1.05	1.06	0.43	0.03	0.26	0.38	0.22	0.05	0.14	0.09	0.29	0.53	0.27	0.29	0.57	0.17	0.03
RP11-264B17.3	15	19.75	18.36	15.93	15.92	12.74	20.29	17.2	12.61	17.07	15.38	15.6	17.87	11.24	14.07	15.46	13.52	17.24	15.65	19.48	15.96	20.92	17	14.95	12.63	10.16	19.06	13.05	15.7	20.07	13.86	14.22	17.38	12.69	16.81	3.97	6.59	8.83	5.49	2.18	3.45	3.15	7.44	9.02	4.29	5.49	17.1	12.59	1.82
RP11-819C21.1	0.32	0.42	0.46	0.53	0.44	0.41	0.47	0.71	0.61	0.46	0.96	0.74	0.81	0.47	0.42	0.89	0.48	0.43	0.73	0.65	0.21	0.47	0.37	0.18	0.41	0.31	0.53	0.47	0.21	0.8	0.59	0.62	0.53	0.59	0.28	0.01	0.21	0.32	0.23	0.12	0.04	0.15	0.44	0.3	0.16	0.1	0.36	0.14	0.15
RP11-304L19.3	0.28	0.12	0.26	0.29	0.59	0.09	0.47	0.81	0.42	0.15	0.46	0.16	0.51	0.26	0.13	0.4	0.34	0.26	0.34	0.31	0.79	0.37	0.51	0.84	0.16	0.39	0.67	0.27	0.51	0.33	0.53	0.19	0.52	0.16	0.16	0.14	0.16	0.08	0.04	0	0.15	0	0.04	0.16	0.18	0.14	0.12	0	0
RP11-356C4.5	0.53	0.35	0.17	0.37	0.73	0.53	0.38	0.4	0.31	0.31	0.34	0.39	0.27	0.51	0.49	0.27	0.72	0.02	0.58	0.37	0.16	0.37	0.77	0.79	1.46	1.69	0.97	0.55	0.96	0.21	0.38	1.34	0.38	0.51	0.43	0.74	0.25	0.7	2.04	1.06	0.89	1.12	0.54	1.09	1.91	1.27	1.6	0.71	0.88
RP1-80N2.3	0.2	0.13	0.09	0.3	0.11	0.22	0.17	0.32	0.42	0.2	0.38	0.27	0.18	0.19	0.27	0.07	0.13	0.15	0.28	0.18	0.19	0.14	0.19	0.05	0.19	0.05	0.13	0.17	0.07	0.31	0.11	0.33	0.05	0.26	0.26	0.17	0.44	0.22	0.69	0.64	0.79	0.43	1	0.43	0.49	0.71	0.82	0.38	0.5
RP11-960L18.1	1.55	2.71	2.75	2.72	2.38	3.83	1.38	1.68	4.22	3.39	2.17	2.73	1.49	4.09	2.42	1.53	2.39	3.34	1.83	1.78	2.41	2.19	3.28	2.88	4.06	4.61	2.28	2.87	2	2.7	2.86	1.41	1.43	3.09	2.19	3.77	2.16	2.29	3.2	2.58	3.66	3.77	1.44	1	3.24	3.68	0.9	2.27	2.48
ST3GAL1-DT	3.18	2.72	1.93	1.8	1.66	1.23	1.81	2.84	1.94	1.43	1.53	1.4	1.98	1.4	1.93	2.63	2.79	2.67	1.73	1.12	2.21	1.38	2.23	3.67	0.9	1.46	2.03	1.84	3.08	3.02	1.96	3.42	1.68	1.19	2.57	0.6	2.73	1.62	1.54	1.05	0.84	1.53	2.45	1.6	2.07	2.89	2.86	5.12	2.54
CTD-2006K23.1	1.34	1.66	2.55	2.15	1.9	1.12	2.96	1.67	0.73	2.82	4.04	0.74	1.49	1.72	2.38	4.27	1.8	1.01	1.26	3.2	4.53	3.76	1.93	2.38	2.05	2.08	0.93	0.83	5.18	1.41	3.51	1.88	2	0.86	2.3	1.36	1.33	1.67	1.15	1.93	0.65	0.23	0.57	2.02	0.27	0.41	0.67	0.52	0.61
RP11-389C8.2	0.62	0.3	0.8	0.43	1.23	0.43	0.65	0.28	0.35	0.76	0.45	0.49	0.39	0.46	0.36	0.27	0.3	0.54	0.41	0.27	1.04	0.55	0.64	1.1	0.4	0.61	0.7	0.61	0.6	0.61	0.3	0.28	0.52	0.5	0.59	0.38	0.99	0.54	0.65	0.31	0.4	0.87	0.29	0.7	1.1	0.42	0.66	0.46	0.37
LINC01355	1.14	0.95	1.05	0.93	0.97	0.96	1.28	1.17	0.92	0.94	1.28	1.05	1.21	0.83	0.63	1.58	0.8	1.05	1.24	0.93	0.51	0.6	0.92	0.59	0.86	0.45	0.75	0.83	0.77	1.16	1.08	1.05	1.28	0.73	0.78	0.18	0.68	0.57	0.48	0.09	0.2	0.08	1.08	0.62	0.29	0.22	0.81	0.07	0.09
PYCARD-AS1	8.43	5.36	7.95	4.61	6.51	5.46	4.83	7.47	5.57	5.57	5.55	5.49	5.72	6.56	13.8	5.12	12.2	10.94	6.49	13.99	11.54	9.38	12.42	20.03	16.21	14.04	10.69	11.48	10.6	7.64	5.72	8.26	7.04	6.77	7.44	15.67	11.76	12.11	9.74	9.34	11.72	11.52	5.21	11.51	14.12	14.23	8.95	25.11	22.94
MANEA-DT	0.23	0.33	0.27	0.28	0.12	0.25	0.29	0.3	0.3	0.12	0.56	0.48	0.58	0.24	0.7	0.49	0.39	0.21	0.3	0.43	0.02	0.23	0.12	0.22	0.1	0.07	0.26	0.09	0.08	0.71	0.35	0.35	0.25	0.54	0.1	0.13	0.12	0.28	0.13	0.06	0.08	0.02	0.31	0.1	0.09	0.06	0.1	0.09	0
VPS9D1-AS1	1.15	1.92	1.59	0.97	1.1	0.97	1.32	1.56	1.19	0.93	1.13	1.32	1.69	0.57	1.34	1.43	1.14	1.14	1.29	1.42	0.79	1.55	1.32	1.47	1.38	1.38	1.71	1.64	1.14	1.26	1.12	1.39	1.63	1.29	1.06	2.03	1.51	1.61	2.07	2.41	1.43	1.98	3.07	2.34	2.89	1.87	2.95	0.76	5.51
CTD-2576D5.4	0.46	0.07	0.45	0.59	1.26	0.59	0.32	0.39	0.35	0.35	0.43	0.38	0.51	0.2	1.04	0.37	0.46	0.21	0.64	0.55	0.27	0.26	0.27	0	0.34	0.18	0.43	0.59	0.8	0.48	0.45	0.25	0.56	0.43	0.51	0.08	0.33	0.22	0.17	0.03	0.03	0.07	0.22	0.15	0.51	0.07	0.29	0.04	0
RP11-61F12.1	2.91	2.12	2.11	2.83	2.22	3.8	2.04	2.06	4.41	2.2	3.36	2.48	1.91	3.05	1.59	2.27	4.32	1.6	2.79	1.67	1.8	1.56	2.27	0.68	2.61	3.32	1.84	1.76	3.01	1.77	3.85	2.57	1.67	3.05	2.83	1.66	4.72	2.3	4.56	5.19	5.3	5.1	3.11	2.5	3.63	1.16	1.98	0.58	2.12
RP11-46D6.1	7.69	7.19	7.14	7.42	7.62	7.46	8.41	8.12	6.84	7.86	7.22	7.74	7	8.66	7.17	6.75	9.27	7.36	8.63	8.01	8.18	6.7	7.99	2.35	7.9	10.17	7.38	8.95	7.56	6.94	4.31	7.99	7.9	7.17	9.14	12.22	5.21	10.03	10.18	21.77	11.66	15.56	11.16	7.8	10.86	10.94	7.42	6.18	7.72
RP11-264B17.5	1.99	1.98	1.91	1.27	1.36	1.56	2.49	2.4	1.55	1.49	1.09	1.45	1.34	0.85	1.34	2.06	2.21	1.72	1.99	2.82	1.95	2.74	1.9	2.01	1.56	2.38	3.8	2.27	2.34	2.19	1.44	2.06	2.56	1.48	1.54	0.18	0.57	0.58	0.96	0.09	0.48	0.05	0.98	1.25	0.87	1	1.74	2	0.38
CTB-31N19.3	6.11	3.78	3.42	4.41	4.22	4.78	3.78	4.66	5.66	3.88	4.61	3.63	4.99	8.52	5.37	4.66	9.94	5.01	7.99	4.76	2.14	3.27	4.41	4.92	5.54	4.89	5.89	4.73	3.26	7.38	4.76	5.64	5.34	6.19	6.3	14.31	15.67	19.28	18.28	31.86	17.83	7.68	53.16	11.57	15.65	7.57	11.24	20.55	15.36
CTD-3064M3.3	0.71	0.51	1.38	1.82	0.9	0.19	1.82	0.63	1.04	1.29	0.95	0.66	0.75	0.42	0.39	0.17	1.37	0.12	1.01	0.99	0.16	1.31	0.82	1.52	0.88	0.42	0.42	0.3	0.92	0.34	0.92	0.8	0.49	0.61	0.9	0.22	0.14	0.35	0.93	0.12	0	0.04	0.07	0.14	0.01	0.04	0.35	1.46	0.54
RP11-304L19.11	0.11	0.33	0.07	0.32	0.24	0.32	0.13	0.29	0.2	0.46	0.03	0.12	0.13	0.26	0.15	0.06	0.14	0.25	0.31	0.29	0.22	0.44	0.49	0.21	0.22	0.32	0.38	0.09	0.27	0.36	0.1	0.09	0.31	0.23	0.17	0.07	0.42	0.27	0.28	0.03	0.06	0.09	0.3	0.48	0.14	0.22	0.74	0.27	0.62
CTD-2358C21.4	0.43	0.59	0.24	0.28	0.18	0.17	0.29	0.29	0.21	0.15	0.11	0.44	0.35	0.12	0.09	0.44	0.25	0.18	0.51	0.51	0.34	0.08	0.25	0.19	0.22	0.16	0.57	0.41	0.22	0.45	0.12	0.47	0.76	0.16	0.18	0.06	0.16	0.33	0.2	0	0	0	0.11	0	0	0.05	0.17	0.05	0
CLCA4-AS1	0.28	0.35	0.27	0.39	0.5	0.5	0.43	0.63	0.57	0.31	0.26	0.64	0.58	0.35	0.12	0.73	0.41	0.12	0.45	0.15	0.33	0.13	0.27	0	0.08	0.34	0.86	0.38	0.4	0.73	0.3	0.21	0.3	0.55	0.24	1.3	1.05	0.52	0.34	1.44	1.2	0.63	1.7	0.25	1.3	1.39	0.65	0.63	0.54
CTC-523E23.1	0.52	0.72	0.61	0.96	0.35	0.42	0.44	0.58	0.62	0.69	0.65	0.53	0.85	0.46	0.41	0.84	0.27	0.35	0.63	0.47	0.43	0.52	0.33	0.24	0.38	0.22	0.47	0.26	0.52	0.66	0.3	0.49	0.34	0.38	0.79	0.13	0.25	0.09	0.09	0.02	0.1	0.11	0.14	0.29	0.03	0.05	0.49	0.07	0.08
RP11-22P6.2	0.42	0.17	0.48	0.28	0.4	0.14	0.52	0.23	0.25	0.37	0.18	0.18	0.37	0.52	0.36	0.28	0.2	0.64	0.08	0.04	0.41	0.37	0.2	0	0.18	0.04	0.32	0.4	0.07	0.73	0.34	0.25	0.12	0.47	0.21	0.1	0.13	0.22	0.12	0.08	0.08	0.21	0.17	0.52	0.12	0.04	0.37	0	0
RP11-252K23.2	0.06	0.13	0.14	0.2	0.22	0.14	0.27	0.11	0	0.06	0.13	0.13	0.34	0	0	0.06	0.04	0.21	0.22	0	0	0.29	0.23	0	0	0.43	0	0.05	0.1	0.06	0.07	0.12	0.24	0.25	0	0	0	0	0.12	0	0.29	0.06	0.06	0.13	0.06	0	0.54	0	0.53
RP11-44F14.2	6.88	6.05	4.8	3.59	4.07	6.86	3.44	2.38	11.65	3.91	3.83	6.89	3.46	15.5	5.58	2.49	2.76	2.5	5.35	3.77	2.92	2.39	3.57	2.09	4.94	8.14	1.62	7.06	2.45	5.86	8.76	2.93	3.28	7.74	3.96	1.79	1.81	4.17	2.92	2.41	2.57	3.32	0.65	4.67	0.16	0.88	1.46	0.84	1.59
RP11-67A1.2	5.31	5.13	6.02	7.61	5.14	5.59	5.89	4.4	6.01	5.19	5.42	5.83	7.3	4.22	3.25	6.15	1.54	3.02	4.01	2.63	2.42	4.8	3.31	1.82	2.49	2.89	3.01	4.32	3.22	4.22	5.13	3.98	6.35	3.79	3.81	0.74	2.01	2.35	1.15	0.77	2.03	1.26	1.62	1.72	0.64	1.57	0.73	0.34	0.4
AC144831.1	0.47	0.48	0.91	1.59	0.81	0.84	0.62	1.12	0.61	0.91	0.57	0.45	0.9	0.65	0.38	0.57	0.49	0.59	0.77	0.56	1.28	1.03	0.51	1.38	0.33	0.58	0.6	0.48	1.19	0.62	0.68	0.67	0.69	0.52	0.93	0.41	0.84	0.53	0.44	0.4	0.3	0.26	0.21	0.25	0.54	0.92	0.39	0.5	0.82
RP11-314A20.5	0.39	0.84	0.05	0.21	0.22	0.58	0.43	0.44	0.14	0.24	0.52	0.46	0.42	0.38	0.98	0.45	0.59	0.32	0.34	0.73	0.41	0.5	0.32	0.35	1.17	0.53	0.63	0.64	0.36	0.46	0.71	1.09	0.65	0.87	0.61	0.56	1.07	0.35	0.95	0.61	0.64	0.14	0.54	0.69	0.73	0.54	0.92	0.73	1.23
MMP25-AS1	14.91	10.24	11.7	9.35	9.66	11.35	9.28	12.72	11.83	8.8	12.75	9.92	13.09	12.11	12.13	11.04	12.2	8.93	14.07	9.73	10.87	8.35	13.74	8.93	17.55	18.8	18.94	15.47	15.95	10.22	13.24	14.26	15.99	12.1	12.06	19.02	18.59	16.43	27.12	24.8	26.68	22.65	18.35	13.87	19.73	23.05	13.65	10.35	22.59
CTC-281F24.1	0.55	0.7	0.15	0.34	0.83	0.92	0.29	0.29	0.98	0.21	0.37	0.81	0.35	1.11	0.16	2.01	0.36	1.93	0.89	0.49	0.67	0.56	0.32	0.76	0.03	0.1	0.51	0.12	0.43	0.55	0.59	0.36	0.66	0.76	0.44	0	0.48	0.41	0.15	0.12	0.15	0.08	1.09	0.32	0	0.29	0.48	0.32	0
DLGAP1-AS2	0.87	0.85	1.33	1.3	1.16	1.05	0.63	1.22	2.03	1.2	1.51	1.42	1.45	1.48	1.35	0.95	1.36	0.79	1.19	0.81	0.57	0.69	1.13	1.7	1.39	1.23	1.46	0.94	1.28	2.05	0.98	0.91	0.83	1.01	0.97	1.33	1.65	1.3	2.33	2.2	1.27	1.23	2.63	1.74	1.42	1.47	3.67	1.44	1.29
RP11-670E13.5	2.03	1.19	1.46	1.16	1.3	1.98	1.38	1.17	1.95	1.97	1.57	1.77	1.18	2.87	2.4	1.42	2.19	1.16	2.22	1.76	1.74	1.05	1	2.16	3.31	2.7	2.14	2.12	1.38	1.76	1.99	2.41	3.03	1.93	1.69	3.58	1.52	4.53	3.97	4.03	2.8	4.21	2.39	3.69	3.26	2.08	2.93	2.13	5.12
RP5-1050D4.5	2.21	2.75	4.24	2	1.9	1.47	2.61	2.48	2.11	1.81	1.8	3.24	1.84	1.59	0.75	2.45	1.11	1.73	1.98	2.13	0.72	1.33	1.14	0.9	1.2	0.92	1.59	1.08	1.17	1.76	1.61	2.32	2.59	1.47	1.27	0.54	0.89	1.04	0.83	0.5	0.59	0.42	1.53	1.8	0.84	0.63	0.73	0.04	0.09
LA16c-380H5.2	0.31	0.12	0.09	0.25	0.4	0.29	0.38	0.31	0.15	0.11	0.12	0.16	0.13	0.42	0.16	0.04	0.28	0.1	0.54	0.27	0.04	0	0.28	0.41	0.8	0.61	0.21	0.21	0.13	0.33	0.39	0.15	0.29	0.27	0.03	0.45	0.27	0.67	0.61	0.07	0.25	0.23	0.38	0.16	0.65	0.43	0.39	0.08	0.49
LA16c-321D4.2	0.04	0	0.05	0.05	0	0.05	0	0.12	0.04	0.04	0.1	0.05	0.1	0	0	0.04	0.06	0	0.12	0.04	0	0	0	0	0	0.14	0.05	0.07	0.04	0.04	0.05	0	0	0.18	0	0	0	0	0	0	0	0	0.5	0	0.22	0	0	0	0
RP11-96D1.9	0.28	0.42	0.95	0.36	0.39	0.21	0.56	0.67	0.65	0.46	0.63	0.49	0.75	0.39	0.23	0.88	0.13	0.59	0.54	0.69	0.95	0.42	0.09	0	0.27	0.37	0.65	0.23	0.27	0.58	0.42	0.33	0.58	0.56	0.52	0	0.47	0.22	0.09	0	0.09	0.27	0.24	0.28	0.09	0.15	0.28	0	0
RP11-334C17.5	3.67	4.72	4.58	3.55	2.7	3.87	5.17	3.84	2.62	2.72	5.9	2.94	3.19	2.77	1.94	3.26	2.7	2.04	3.89	2.5	2.38	3.81	2.3	2.66	3.43	4.23	4.9	3.08	2.87	4.35	2.98	4.26	5.22	4.21	3.49	1.22	3.08	2.26	2.43	1.28	1.27	0.87	7.24	2.34	1.33	3.8	3.08	5.38	1.73
RP11-497H17.1	0.5	0.61	0.31	0.3	0.11	0.1	0.51	0.54	0.18	0.36	0.54	0.29	1.21	0.31	0.27	0.17	0.12	0.31	0.2	0.65	0.24	0.65	0.47	1.32	0.48	0.09	1.04	0.04	0.34	0.57	0.21	0.27	0.93	0.18	0.54	0	0.19	0.24	0.09	0.13	0	0.41	0.23	0.28	0.04	0.13	1.75	0.23	0
RP11-44F14.8	6.92	4.74	4.75	4.04	5.06	6.88	4.46	2.32	12.13	3.92	3.21	6.24	3.47	14.64	4.65	2.74	2.28	3.06	4.12	4.15	4.03	2.91	3.12	3.96	4.64	9.33	1.93	6.33	2.89	4.9	7.08	2.73	3.51	6.56	4.18	1.75	2.35	4.56	2.8	3.13	1.89	2.61	0.86	3.61	0.1	0.76	1.78	1.06	0.84
RP11-961A15.1	0.82	0.62	0.69	0.44	0.82	0.66	0.78	0.78	0.4	0.39	0.38	0.69	0.55	0.73	0.85	0.62	0.2	0.25	0.85	0.4	1.5	1	0.8	1.63	0.69	0.95	1.36	0.91	1.24	0.53	0.51	0.74	0.78	0.5	0.68	0.06	0.51	0.78	0.28	0.18	0.33	0.2	0.25	0.82	0.38	0.42	1.08	1.93	0.38
RP13-580F15.2	3.01	3.11	3.34	2.64	2.62	2.9	3.47	2.71	3.07	2.39	2.79	2.17	2.35	1.48	1.11	2.39	1.67	2.21	2.74	2.55	3.33	4.86	2.61	2.9	3.8	1.22	2.62	2.69	3.18	2.33	2.32	1.51	3.08	2.12	2.51	0.64	0.62	0.68	0.56	0.3	0.49	0.63	0.93	1.56	0.7	1.46	1.04	0.93	0
RP11-156P1.3	0.92	1.11	1.24	1.2	1.14	0.71	1.34	1.03	1.16	0.93	1.34	1.3	1.54	0.72	0.65	1.85	0.54	0.63	1.09	0.85	0.5	0.84	0.62	0.57	0.63	0.49	0.91	0.62	0.47	0.87	1.12	1.26	1.14	0.96	0.94	0.17	0.51	0.36	0.43	0.17	0.14	0.14	0.74	0.61	0.16	0.23	0.31	0.18	0.13
RNF213-AS1	0.4	0.61	0.45	0.43	0.3	0.52	0.58	0.4	0.47	0.31	0.57	0.42	0.5	0.32	0.52	0.54	0.21	0.41	0.5	0.33	0.25	0.66	0.33	0.28	0.46	0.46	0.49	0.43	0.44	0.31	0.44	0.45	0.46	0.29	0.38	0.09	0.26	0.29	0.29	0.06	0.41	0.78	0.18	0.39	0.11	0.1	0.23	0.09	0.61
RP11-420A6.2	0.2	0.51	0.87	0.24	0.37	0.4	0.3	0.12	0.13	0.18	0.34	0.24	0.35	0.25	0	0.85	0.49	0.3	0.6	0.28	0.19	0.46	0.25	0	0.1	0.4	0.54	0.11	0.3	0.22	0.46	0.53	0	0.36	0.23	0	0.46	0.19	0.17	0.29	0	0.05	0.37	0.18	0.13	0.04	0.36	0	0
RP11-461A8.4	0.26	0.58	0.17	0.35	0.68	0.12	0.65	0.39	0.49	0.13	0.63	0.27	0.14	0.34	0.15	0.29	0.06	0.57	0.38	0.19	0.02	0.21	0.2	0.23	0.18	0.34	0.26	0.32	0.27	0.5	0.32	0.38	0.36	0.37	0.16	0.05	0.15	0.2	0.27	0.16	0.02	0.04	0.31	0.27	0.16	0.02	0.51	0.15	0.3
GTSCR1	0.67	0.5	0.67	0.64	0.34	0.16	0.33	0.36	0.87	0.05	0.05	0.62	1.03	0.44	0.54	0.79	0.23	0.62	0.92	2.02	0	0.08	0.23	0.71	0.31	0.24	0.16	0.46	1.46	0.56	0.44	0.34	0.05	0.2	0.54	0	0.45	0.15	0.28	0	0	0.1	0.5	0.1	0	1.05	1.05	0.15	0
PPP4R1-AS1	0.11	0.19	0.21	0.2	0.21	0.07	0.14	0.17	0.18	0.06	0.26	0.19	0.13	0.48	0.21	0.23	0.21	0.36	0.22	0.44	0.59	0	0.17	0.22	0.26	0.61	0.07	0.24	0.15	0.17	0.28	0.18	0.35	0.24	0.15	0.36	0.37	0.32	0.29	0.5	0.4	0.49	0.31	0.62	0.75	0.23	0.24	0.62	0.45
KPNB1-DT	2.13	1.72	1.37	1.39	1.32	1.8	1.51	1.64	2.45	1.22	1.98	1.69	1.14	2.11	3.38	1.46	2.05	2.63	1.7	1.83	1.86	1.3	1.86	1.14	2.32	2.89	2.07	2.51	1.48	2.47	2.21	1.76	1.67	1.79	1.62	2.73	1.75	2.98	2.95	3.76	6.96	5.72	1.87	2.74	1.61	1.72	3.75	3.68	3.82
RP11-649A18.4	1.17	0.73	0.95	0.98	1.01	1.34	1	1.23	1.14	1.23	1.76	0.95	0.74	1.04	1.28	1.7	0.92	1.2	2.21	0.29	0.62	0.2	1.27	0.81	0.85	1.48	0.98	1.59	0.58	1.14	1.71	1.97	1	1.35	1.03	1.51	1.86	2	2.98	1.7	0.73	1.65	1.73	1.12	1.71	1.23	1.15	0.88	0.24
RP11-227G15.9	0.15	0.25	0.09	0.04	0.29	0.09	0.18	0.22	0.12	0	0.13	0.22	0.09	0.32	0.21	0.43	0.14	0.14	0	0.11	0	0	0	0	0.26	0.12	0.04	0.19	0.07	0.12	0.05	0.12	0.04	0.12	0.28	0.1	0.12	0.17	0.35	0	0.35	0.37	0.54	0.25	0.08	0.31	0.85	0.12	0.26
MYL12-AS1	1.46	1.52	1.43	0.87	1.14	1.43	1.09	1.07	1.24	1.28	1.03	1.1	1.03	0.82	2.18	1.35	1.99	1.14	1.24	2.29	1.76	1.45	2.12	2.5	1.68	1.73	2.8	1.58	1.54	1.72	0.81	1.35	1.64	1.33	1.19	3.06	2.03	1.98	2.03	2.06	3.22	1.92	1.69	2.22	2.79	3.45	2	3.82	4.1
CTD-2514K5.4	0.49	0.23	0.1	0.2	0.31	0.2	0.5	0.08	0.04	0.66	0	0.14	0.35	0.15	0.31	0.42	0.4	0.27	0.4	0.2	0	0.54	0.51	0	0.29	0.31	0.83	0.25	0.81	0.22	0.1	0.31	0.65	0.41	0.11	0.32	0.37	0.05	0.04	0.12	0.09	0	0	0.09	0.21	0	0.32	0.82	0.86
RP11-68I3.4	1.13	0.56	1.07	0.91	0.98	1.47	1.05	1.67	0.83	1.26	0.8	0.74	1.75	0.94	1.01	1.59	1.11	0.54	0.97	1.15	0.53	0.67	0.88	0.71	0.31	0.5	0.7	0.43	0.74	1.42	0.84	0.98	1.44	0.79	0.88	0.12	1.31	0.31	0.66	0	0.19	0.3	0.65	0.51	0.24	0.23	0.39	0.75	0.21
RP11-20B24.7	0.22	0.21	0.42	0.22	0.24	0.36	0.18	0.56	0.53	0.44	0.35	0.13	0.32	0	0.1	0.5	0.17	0.21	0.55	0.18	0.04	0.13	0.23	0.44	0.35	1.06	0.22	0.32	0.24	0.16	0.19	0.73	0.75	0.33	0.21	0.05	0.63	0.3	0.39	0.26	0.66	0.99	0.5	0.67	0.94	0.35	0.39	0.33	0.26
NCMAP-DT	0.23	0.51	0.8	0.38	0.33	0.35	0.53	0.22	0.22	0.33	0.31	0.44	0.61	0.37	0.16	0.68	0.24	0.27	0.27	0.46	0.34	0.2	0.48	0.17	0.34	0.1	0.81	0.59	0.28	0.73	0.32	0.61	0.88	0.4	0.43	0.06	0.15	0.07	0.03	0.01	0.03	0.08	0.34	0.52	0.09	0.03	0.28	0.08	0.02
CTD-2006K23.2	0.39	0.27	0.51	0.42	0.48	0.34	0.26	0.34	0.6	0.36	0.53	0.46	0.31	0.53	0.61	0.47	0.37	0.39	0.34	0.4	0.09	0.27	0.24	0.17	0.52	0.35	0.32	0.61	1.26	0.24	0.41	0.36	0.3	0.57	0.21	0.22	0.62	0.45	0.71	0.13	0.34	0.91	0.22	0.57	0.7	1.26	0.76	0.57	0.88
RP11-498C9.12	0.34	0.5	0.79	0.62	0.43	0.45	0.27	0.41	0.12	0.32	0.53	0.43	0.23	0.27	0.21	0.35	0.56	0.42	0.47	0.22	0.53	0.55	0.31	0.44	0.3	0.53	0.4	0.64	0.44	0.63	0.28	0.24	0.36	0.62	0.52	0.48	0.75	0.68	0.35	0.49	0.62	0.37	1.41	0.59	1.01	0.99	0.13	0.41	0.39
SP2-DT	0.28	0.23	0.3	0.22	0.24	0.28	0.23	0.21	0.32	0.24	0.17	0.12	0.21	0.14	0.12	0.21	0.34	0.23	0.19	0.23	0.12	0.14	0.23	0	0.07	0.17	0.35	0.16	0.11	0.25	0.28	0.18	0.22	0.28	0.15	0.13	0.32	0.24	0.21	0.14	0.13	0.09	0.25	0.24	0.28	0.08	0.19	0.16	0.27
TSPOAP1-AS1	8.62	10.33	10.08	9.29	9.51	8.89	11.15	11.58	7.97	8.68	9.36	9.69	12.49	6.07	8.63	11.34	7.31	10.7	9.65	10.6	10.18	11.26	10.96	8.34	8.88	6.47	10.31	6.41	7.31	10.01	7.63	8.1	9.79	7.25	9.33	1.83	3.79	4.47	3.14	2.2	2.16	2.11	4.38	2.86	2.93	2.92	5.06	5.22	2.69
RP11-192H23.5	0.56	0.72	0.53	0.17	0.18	0.34	0.69	0.56	0.15	0.38	0.17	0.25	0.43	0.17	0.39	0.73	0.89	0.98	0.55	1.45	0.74	0.74	0.51	2.51	1.56	0.85	0.92	0.73	0.57	0.59	0.26	0.54	0.45	0.23	0.46	0.36	0.08	0.24	0.07	0.14	0.22	0.08	0.16	0.48	0.66	0.29	0.8	0.86	0.25
RP11-21J18.1	0.86	1.06	0.97	1.02	1	0.39	0.78	0.84	1.28	0.58	1.09	1.49	1.16	0.76	0.26	1.27	0.19	0.24	1.06	0.49	0.38	0.47	0.27	0	0.37	0.39	0.55	0.57	0.16	0.44	0.99	1.09	0.66	0.86	0.66	0.34	0.45	0.23	0.39	0.06	0.31	0.26	0.47	0.18	0.13	0.08	0.07	0.04	0.26
CTD-2517M22.17	1.43	0.49	0.47	1.33	0.72	0.9	0.76	1.61	0.67	0.8	0.81	1.01	1.2	0.61	0.52	1.16	1.07	1.61	0.55	0.73	0.8	1.03	1.15	0.49	0.43	0.34	1.26	0.8	0.79	1.04	0.46	0.88	1.12	0.62	0.57	0.08	0.28	0.28	0.19	0.25	0.06	0.48	0.76	0.84	0.13	0.25	0.7	0.35	0.51
RP11-138I1.4	44.93	71.41	49.5	44.92	51.62	124.32	47.88	42.47	37.51	57.96	40.51	43.36	43.07	41.84	98.73	74.42	124.12	93.16	50.91	187.47	98.66	170.45	68.52	96.96	98.28	52.98	138.89	122.25	103.71	74.29	54.95	60.35	100.36	40.94	66.93	52.11	183.56	341.1	49.74	57.9	30.26	65.55	59.08	76.08	153.86	65.76	205.18	110.88	49.2
RARA-AS1	5.62	3.93	5.61	4.79	4.18	7.21	3.94	4.69	6.47	4.19	5.68	6.05	4.18	8.86	11.94	4.59	8.66	7.41	5.46	6.53	6.1	3.64	6.55	7.8	6.93	9.05	6.54	8.48	6.48	6.89	5.96	6.96	5.46	6.94	6.58	15.21	12.06	14.15	12.24	17.69	19.39	13.79	10.78	10.13	12.2	18.09	8.68	15.56	17.26
RP11-799B12.4	0.26	0.19	0.07	0.14	0.55	0.1	0.28	0.09	0.19	0.43	0.3	0.23	0.31	0.32	0.29	0.09	0.53	0.34	0.17	0.17	0.2	0.2	0.29	0	0.3	0.25	0.37	0.2	0.28	0.24	0.11	0.53	0.39	0.13	0.37	0.85	0.99	0.23	0.8	0.34	0.92	0.63	0.38	0.45	0.72	0.35	0.4	0.16	0.13
ZNF516-AS1	0.13	0.03	0.05	0.11	0.14	0.14	0.07	0.08	0.14	0.07	0.11	0.28	0.06	0.13	0.19	0.15	0.21	0.2	0.2	0.1	0	0.13	0.04	0.63	0.74	0.19	0.11	0.12	0.17	0.27	0.35	0.04	0.18	0.15	0.2	0.19	0.31	0.09	0.25	0.23	0.18	0.24	0.34	0.12	0.29	0.18	0.37	0.34	0.75
RP11-649A18.5	2.36	1.66	1.7	1.56	1.28	2.15	0.77	2.36	1.59	1.81	2.05	1.04	1.71	1.16	1.72	0.87	1.33	1.02	1.18	1.34	0.8	1.51	1.57	2.7	0.55	2.7	0.75	1.86	1.47	2.15	1.76	2.28	2.07	2.19	1.99	1.29	2.46	3.05	3.16	2.52	1.36	2.31	3.1	2.48	2.52	1.62	1.47	1.87	0.68
RP11-737O24.2	0.11	0.28	0.26	0.18	0.19	0.22	0.13	0.09	0.24	0.16	0.23	0.22	0.2	0.17	0.17	0.2	0.06	0.32	0.16	0.15	0.12	0.12	0.17	0	0.24	0.16	0.17	0.25	0.1	0.12	0.22	0.11	0.22	0.19	0.16	0.3	0.3	0.25	0.55	0.12	0.34	0.27	0.26	0.22	0.68	0.28	0.62	0.1	0.87
CTB-41I6.2	2.64	2.47	2.78	1.71	2.41	3.78	2.86	2.07	2.21	3	1.78	2.63	2.09	3.01	3.03	2.03	2.76	2.06	1.55	3.04	3.36	2.3	1.75	3.73	2.54	4.22	2.92	2.31	3.96	1.98	3.14	1.06	2.57	3.44	3.86	3.46	2.44	3.69	2.89	7.36	3.37	4.65	3.65	2.97	2.56	2.05	1.48	1.47	2.38
CTD-2267D19.3	0.44	0.34	0.7	0.33	0.45	0.44	0.5	0.72	0.43	0.64	0.4	0.26	0.4	0.32	0.91	0.36	0.73	0.47	0.29	0.05	0.81	0.65	0.64	0.48	0.16	0.15	0.29	0.35	0.57	0.35	0.39	0.48	0.51	0.53	0.45	0.25	0.81	0.48	0.51	0.53	0.38	0.25	0.21	0.23	1.02	0.38	0.39	0.62	1.02
NARF-IT1	1.61	1.29	0.61	1.76	1.57	1.65	1.64	2.51	1.78	2.38	1.45	1.59	1.48	2.41	0.79	1.96	1.79	0.66	1.84	1.66	1.22	1.48	2.31	1.3	1.43	3.38	1.46	2.19	1.66	2.61	1.83	1.54	0.99	1.98	1.44	1.45	2.31	0.87	3	4.29	1.31	2.11	3.59	1.84	3.22	1.74	3.41	1.12	1.54
RP11-385D13.3	0.79	0.37	0.17	0.79	0.59	0.56	0.81	1.19	0.79	0.14	0.86	0.77	0.8	0.16	1.36	1.31	0.35	0.37	1.43	0.13	0.31	1.16	0.55	0	0.69	0.29	0.95	0.34	0.6	0.63	0.66	1.22	1.41	0.36	0.24	0.17	0.3	0.23	0	0.07	0.34	0.36	0.22	0.15	0.14	0	0.4	0	0
RP11-20B24.4	0.81	0.58	0.6	0.44	0.55	0.64	0.3	0.63	0.52	1	0.53	0.66	0.58	0.39	1.54	0.95	1.22	0.74	0.59	0.59	0.96	0.59	0.67	2.1	0.75	1.8	1.94	1.62	0.77	0.93	0.43	0.97	1.01	0.9	0.91	3.84	1.95	2.57	3.41	3.79	3.64	2.75	1.31	1.27	4.16	2.1	1.51	4.78	3.83
LINC00663	0.69	0.66	1.02	0.56	0.65	0.42	0.68	0.9	0.4	0.36	0.45	0.59	0.49	0.34	0.28	0.94	0.39	0.58	0.55	0.58	0.49	0.4	0.37	0.29	0.38	0.3	0.46	0.48	0.45	0.64	0.55	0.7	0.4	0.47	0.63	0.14	0.38	0.31	0.18	0.06	0.09	0.17	0.37	0.37	0.05	0.19	0.5	0.09	0.03
RP11-693J15.4	1.76	1.62	2.11	0.78	1.74	1.11	0.83	0.7	1.21	0.82	0.71	0.96	0.9	0.77	2.67	5.6	2.06	0.46	2.1	2.54	0.43	0.35	0.6	1.52	0.17	0.12	2.14	0.86	0.26	0.93	0.86	2.04	0.48	1.84	0.87	0.12	0.52	0.9	0.79	0.27	0.44	0.04	4.11	0.19	0.95	0.05	0.93	0.24	0.17
RP11-799D4.4	1.98	2.18	1.84	2.08	1.19	1.6	1.27	1.82	1.38	0.89	1.86	1.62	2.33	1.14	1.02	2.45	1.02	1.59	2.51	2.13	0.84	0.85	1.33	1.54	1.12	0.83	1.42	0.98	1.18	1.74	1.82	1.72	2.02	1.86	1.5	0.6	0.88	0.65	0.54	0.43	0.5	0.28	1.21	1.48	0.36	0.57	1.45	0.21	0.15
SOCS3-DT	0.11	0.06	0	0.15	0.07	0.21	0.02	0.04	0.13	0.17	0.19	0.06	0.06	0.09	0.48	0.11	0.32	0.2	0.38	0.02	0.06	0.05	0.04	0	0.12	0.04	0.21	0.37	0.05	0.2	0.18	0.19	0.04	0.19	0.11	1.28	0.61	1.75	1.08	1.77	1.87	1.19	1.99	1.27	1.35	1.65	0.89	0.83	0.85
RP11-566K11.7	0.83	0.76	1.08	0.85	0.53	0.05	0.64	0.9	1.14	0.57	0.62	0.61	2.81	0.51	0.07	2.38	0.45	0.63	1.03	0.15	1.1	1.34	0.62	0.59	0.92	0.41	0.67	1.94	0.88	0.51	0.65	1.22	1	0.41	1.6	0.05	0.21	0.38	0.74	0.64	0.12	0.04	0.21	0.08	0.35	0.42	1.28	0.04	1.23
CTD-2659N19.10	2.06	3.28	1.51	1.27	2.27	2.65	2.17	1.91	0.77	1.37	1.17	1.32	2.14	1.48	1.72	2.28	3.28	1.58	2.22	3.14	2.25	3.65	1.68	3.65	2.8	1.56	4.31	3.12	2.5	1.42	1.94	2	1.74	1.4	2.75	1.01	4.04	4.04	1.32	0.5	0.59	0.55	1.74	1.59	2.45	2.62	5.82	3.47	1.33
RP11-1094M14.5	12.85	14.62	15.29	10.13	8.17	7.67	17.32	9.66	12.14	13.47	14.46	11.14	22.31	8.34	9.7	16.28	9.44	9.09	13.05	11.73	7.14	12.94	7.79	6.56	8.25	6.94	12.52	6.51	6.18	17.96	10.17	12.64	11.99	8.3	11.92	1.63	7.83	6.25	4.8	1.31	1.93	1.85	5.71	5.78	1.34	1.07	11.27	2.42	0.46
RP11-127I20.5	0.09	0.07	0	0.14	0.07	0	0.11	0.2	0.03	0.13	0.03	0.14	0.07	0.07	0	0	0	0.05	0.03	0.46	0	0.05	0.12	0	0.31	0.26	0	0.08	0.32	0.03	0.11	0.25	0.06	0.38	0.11	0	0.1	0.13	0.3	0.23	0.06	0.06	0.39	0.13	0.88	0.6	0.08	0.1	0.99
CTD-3113P16.5	1.28	0.7	0.58	0.69	0.6	0.51	1.52	1.43	0.67	0.79	0.64	0.95	0.84	0.24	1.34	0.56	1.04	0.43	0.34	0.91	0.64	0.95	0.8	0.15	1.44	0.85	1.2	1.04	1.86	0.94	0.53	0.84	0.62	0.68	1.07	0.85	0.43	0.48	0.52	0.58	0.44	0.38	0.26	1.65	0.36	0.64	0.57	0.99	0.86
AC005262.3	0.19	0.73	0.58	0.17	0.12	0.06	0.57	0.14	0.25	0.1	0.22	0.05	0.34	0.28	0.09	0.1	0.07	0.22	0.05	0	0.05	0.08	0	0.18	0	0.25	0.22	0.08	0.08	0.34	0.35	0.2	0.15	0.2	0.17	0.12	0.41	0.74	0.34	0	0.1	0	0	0.52	0.53	0.62	0.77	0.26	1.31
CTD-2528L19.6	1.71	1.9	2.58	2.28	1.98	1.71	1.66	2.67	1.17	1.48	1.81	2.03	2.35	1.17	1.51	3.08	1.78	1.59	2.74	3.05	0.89	1.13	1.49	1.65	1.74	1.07	1.77	1.44	1.22	2.3	2.07	2.25	2.59	1.38	1.51	0.3	1.41	0.76	0.69	0.37	0.21	0.1	1.69	0.97	0.52	0.43	1.77	0.76	0.09
CTC-510F12.4	21.84	10.61	13.13	6.24	6.48	28.72	9.67	13.48	17.97	19.74	13.58	15.95	9.14	23.38	6.01	8.75	29.94	17.83	6.21	14.87	8.02	11.65	13.83	29.35	18.25	9.81	17.86	15.74	30.6	24.07	28.75	12.11	19.82	12.14	18.88	32.77	32.93	19.57	34.9	24.93	11.25	27.83	21.08	7.99	9.93	28.53	18.92	38.67	41.05
CTD-2659N19.9	0.11	0.18	0.14	0.19	0.21	0.07	0.4	0.27	0.12	0.06	0.06	0.44	0.2	0.13	0	0.34	0.24	0.2	0.16	0.21	0.38	0.09	0.33	0	0.38	0.3	0.06	0.14	0.05	0.63	0.27	0.29	0.06	0.3	0.15	1.05	0.6	0.43	0.62	1.19	0.11	0.24	1.15	0.49	0.51	0.28	0.09	0	0.63
MALT1-AS1	0.28	0.31	0.52	0.5	0.51	0.52	0.64	0.35	0.24	0.3	0.43	0.4	0.52	0.3	0.18	0.49	0.32	0.19	0.34	0.36	0.12	0.21	0.29	0.76	0.18	0.15	0.19	0.46	0.09	0.47	0.32	0.36	0.59	0.23	0.26	0.27	0.19	0.18	0.07	0.09	0.11	0.15	0.33	0.2	0.05	0.05	0.14	0.06	0.04
RP11-75C10.7	1.09	0.71	0.96	1.24	0.53	0.96	1.34	1.69	1.24	0.88	1.32	0.92	1.12	0.74	0.31	1.93	0.39	0.51	0.99	0.35	0.55	1.38	0.59	0.65	0.83	0.93	0.78	0.85	0.37	0.89	0.99	1.48	1.42	1.08	0.93	0	0.82	0.25	0.17	0.08	0.09	0.06	0.61	0.55	0.06	0.03	0.05	0.21	0.67
MAP3K14-AS1	1.43	1.36	1.81	1.29	1.16	1.18	1.43	1.34	1.01	0.89	1.31	1.19	1.16	1.09	0.67	1.81	0.92	1.28	1.21	1.28	0.91	1.1	1.24	1.22	1.25	0.95	1.47	1.4	1.11	1.37	1.73	1.53	1.89	1.1	1.17	0.27	0.67	0.65	0.47	0.13	0.24	0.4	0.86	0.52	0.34	0.49	1.08	0.24	0.21
CTB-129P6.4	0.1	0	0	0.29	0	0.18	0.3	0.05	0	0.37	0	0	0.18	0.12	0	0	0.33	0.37	0.24	0	0.06	0.21	0	0	0.29	0	0.06	0	0	0.05	0.24	0	0.31	0.11	0.09	0.25	0.05	0	0.61	0.1	0	0.16	0.49	0.11	0.1	0.56	0	0.33	0.58
MAP4K1-AS1	1.42	1.79	2.19	1.02	1.62	1.67	1.74	2.16	1.32	1.93	0.96	1.28	1.18	0.95	2.13	2.15	1.82	2.38	1.08	2.32	3.2	3.73	1.97	3.06	2.32	1.52	2.91	2.07	2.69	1.8	1.01	1.46	1.86	1.34	1.73	0.11	0.73	1.11	0.76	0.29	0.59	0.31	0.77	1.56	0.47	0.58	2.2	1.36	0.24
ZNF566-AS1	0.68	1.19	1.28	1.37	1.6	1.04	0.87	1.28	0.83	0.63	0.5	0.86	1.62	0.5	0.73	1.02	0.39	0.36	0.52	1.04	0.64	1.1	0.67	0.42	0.72	0.28	0.65	0.83	0.55	0.97	0.9	1.01	0.9	0.73	0.81	0.08	0.52	0.15	0.42	0.33	0.17	0.1	0.87	0.34	0.22	0.17	0.82	0.07	0.32
RP11-1094M14.12	0.14	0.41	0.57	0.77	0.35	0.5	0.73	0.28	0.55	1.09	0.71	0.91	0.94	0.17	0.6	1	0.38	0.3	0.58	0.45	0.7	0.52	0.14	0	0.37	0	0.49	0.32	0.46	0.77	0.51	0.6	0.54	0.51	0.64	0.06	0.36	0.1	0.05	0.18	0.19	0.15	0.2	0.41	0.29	0.38	0.36	0.05	0
KCNJ2-AS1	0.75	0.45	0.63	1.11	0.99	1.1	0.55	0.63	1.42	0.69	1.43	1.06	0.62	0.9	0.76	1.23	0.98	1.21	1.06	0.67	0.66	0.64	0.87	0.68	0.78	0.4	0.96	1.34	0.44	1.1	1.1	1.23	0.49	1.3	0.85	2.63	2.46	1.07	1.88	3.44	3.85	2.87	5.93	2.92	2.94	1.65	1.64	1.02	2.44
CTD-2240E14.4	0.41	0.69	0.47	0.43	0.64	0.32	0.5	0.59	0.46	0.49	0.33	0.58	0.47	0.57	1.34	0.74	0.82	1.03	0.44	0.61	0.57	0.92	0.4	0.49	0.69	0.72	0.89	0.39	0.88	0.59	0.35	0.63	0.85	0.36	0.32	0.1	0.37	0.46	0.44	0.19	0.55	0.88	0.28	0.46	0.29	0.32	0.86	0.19	0.64
AC002398.11	0.43	0.5	0.39	0.32	0.46	0.51	0.26	0.35	0.22	0.25	0.3	0.34	0.34	0.37	0.4	0.36	0.43	0.39	0.28	0.58	0.64	0.57	0.39	0.49	0.43	0.7	0.56	0.59	0.62	0.22	0.2	0.45	0.43	0.41	0.36	0.53	0.33	0.35	0.33	0.48	0.49	0.34	0.32	0.65	0.55	0.49	0.62	1.3	0.57
ZNF582-DT	0.29	0.63	0.61	0.46	0.48	0.37	0.37	0.59	0.42	0.3	0.29	0.7	0.61	0.37	0.36	0.75	0.45	0.3	0.76	0.75	0.1	0.37	0.4	0.32	0.26	0.19	0.48	0.38	0.73	0.32	0.33	0.42	0.56	0.27	0.62	0.01	0.34	0.21	0.2	0.13	0.04	0.02	0.52	0.43	0.14	0.14	0.81	0.33	0
CTC-425F1.4	3.03	2.98	2.53	1.67	2.49	1.5	3.52	3.65	1.69	2.85	1.65	2.53	2.25	1.34	4.57	2.58	2.85	3.17	1.83	3.97	6.75	6.24	3.84	4.92	2.26	2.64	4.54	4.09	3.87	2.7	1.64	1.77	4.3	2.91	3.52	1.61	1.91	2.57	3.55	3.66	3.48	1.8	2.43	4.72	2.03	1.68	5.84	6.57	4.83
NUDT19-DT	0.59	0.71	1.02	1.1	0.95	0.98	0.54	0.52	0.64	1.19	0.61	0.43	0.4	0.41	0.48	0.58	0.44	0.45	0.65	1.05	1	0.81	0.57	0	1.55	0.16	0.75	0.64	0.7	0.58	0.73	0.4	1.42	1.22	0.41	0.81	0.82	0.59	0.61	0.67	0.46	0.33	1.11	0.83	1.27	1.14	0.45	1.07	0.22
CTC-518P12.6	0.7	0.46	0.72	0.73	1.21	1.88	0.7	1.89	0.53	1.24	0.73	0.72	0.74	1.11	2.57	0.47	1.5	0.72	1.13	0.97	1.78	1.58	1.14	0.65	1.43	1.76	1.27	2.45	1.71	0.99	0.66	1.34	1.84	0.86	1.06	4.51	1.24	2.24	2.73	6.17	3.38	2.81	1.14	2.4	5.79	3.96	1.83	3.24	3.71
RP11-666A8.8	0.35	0.63	0.63	0.33	0.45	0.48	0.34	0.39	0.59	0.41	0.75	0.44	0.48	0.84	0.34	0.36	0.69	0.48	0.7	0.41	0.38	0.36	0.42	0.22	0.1	0.35	0.84	0.4	0.36	0.64	0.58	0.75	0.66	0.54	0.56	0.49	0.71	0.58	0.76	0.84	0.95	0.48	1.25	0.47	0.75	0.69	0.8	0.56	0.81
RP11-686D22.4	0.94	1.23	0.63	0.84	2	1.65	2.15	0.51	0.76	2.27	1.89	2.23	1.56	2.11	3.29	0.89	1.58	1.89	0.96	0.58	1.79	1.74	2.25	2.01	1.68	1.03	0.84	1.65	1.84	1.19	0.97	1.53	0.71	2.32	1.55	1.67	2.31	1.16	1.22	0.74	1.59	2.59	1.22	2.11	0.2	1.69	1.37	2.56	0.69
CTC-510F12.6	2.94	2.77	1.85	2.51	2.05	3.58	1.87	2.06	2.16	2.79	1.53	2.7	1.23	2.84	5.69	1.49	2.53	3.35	2.04	3.48	6.61	3.29	5.58	11	7.22	6.91	3.98	4.96	5.5	2.75	3.34	4.02	3.5	3.57	3.72	6.52	3.31	6.49	4.9	3.99	7.3	7.36	1.86	3.6	4.58	4.49	4.57	10.69	8.91
CTD-2540B15.11	0.99	1.55	2.47	1.14	1.8	1.12	1.64	1.78	1.24	1.96	1.51	0.78	1.5	1.17	2.44	1.69	2.9	2.69	1.9	1.47	3.48	1.25	2	3.78	3.48	2.34	2.2	2.69	2.05	1.14	1.23	2.49	1.97	2.14	1.27	4.4	2.91	3.63	3.27	2.68	3.08	2.53	1.21	3.44	4.23	3.96	2.59	5.49	3.77
RP11-323N12.5	8.58	8.13	8	8.86	6.45	8.63	8.32	5.83	9.11	6.65	8.65	7.99	5.11	12.07	14.53	7.19	10.43	11.52	6.83	9.05	12.02	12.37	12.49	15.62	18.29	23.21	16.23	16.83	14.29	6.67	7.75	9.87	8.88	10.13	10.67	18.03	11.17	13.35	17.15	9.28	20.17	21.56	6.06	15.82	18.59	21.49	14.03	28.24	28.22
CTD-2369P2.8	0.44	0.14	0.24	0.23	0.18	0.35	0.18	0.26	0.2	0.32	0.12	0.31	0.35	0.23	0.27	0.18	0.42	0.38	0.2	0.34	0.65	0.4	0.3	0.57	0.32	0.72	0.31	0.26	0.37	0.32	0.21	0.34	0.35	0.15	0.33	0.4	0.52	0.31	0.18	0.52	0.05	0.29	0.41	0.54	0.67	0.46	0.64	0.65	1.15
CTD-3220F14.2	0.45	0.63	0.7	0.73	0.14	0.47	0.96	0.9	0.49	0.42	0.33	0.52	0.81	0.96	0.21	1.28	0.17	0.42	0.38	0.11	0	0.34	0	0	0.2	0.43	0.73	0	0.66	0.41	0.42	0.79	0.89	0.55	0.36	0	0.06	0.45	0.17	0	0.17	0	0.12	0.13	0	0.06	0.15	0.12	0
RP11-686D22.5	0.27	0.48	0.47	0.32	0.34	0.32	0.2	0.16	0.06	0.17	0.19	0.37	0.39	0.13	0.3	0.28	0.8	0.79	0.73	0.21	0	0	0.22	0	0.06	0.35	0.32	0.32	0.1	0.62	0.4	0.4	0.34	0.59	0.49	0.48	0.71	0.55	0.94	0.11	0.5	0.59	0.18	0.72	0.28	0.05	0.19	0.36	0.81
CTD-2540B15.7	8.97	8.89	8.71	4.98	6.25	4.84	5.59	8.27	5.29	5.68	4.07	4.56	6.63	8.23	8.87	5.2	11.45	5.82	6.69	9.28	9.51	11.02	6.91	13.96	11.8	10.75	8.67	7.14	9.26	4.49	5.74	11.06	10.33	7.81	7.04	19.91	13.02	15.76	12.33	9.6	12	10.18	5.1	14.69	13.1	13.59	8.78	9.3	10.16
RP11-147L13.8	0.92	0.71	1.52	1.47	1	0.81	1.13	0.83	1.37	1.16	2.01	1.04	3.16	0.98	0.79	1.82	1	0.79	1.3	0.72	0.33	0.5	0.66	0.2	0.26	0.33	1.39	0.4	0.44	1.98	0.93	1.69	1.04	1.08	0.98	0.35	0.61	0.42	0.34	0.1	0.12	0.19	0.19	0.39	0.23	0.03	0.92	0.15	0
AC061992.2	0.05	0.27	0.18	0.07	0.16	0.09	0.09	0.22	0.24	0.12	0.17	0.21	0.22	0.13	0.07	0.08	0.18	0.05	0.13	0.23	0.09	0.21	0.21	0.22	0.19	0.08	0.2	0.05	0.32	0.13	0.18	0.2	0.04	0.1	0.15	0.83	0.41	0.4	0.49	0.68	0.46	0.16	1.12	0.37	2.03	2.24	0.11	0.53	1.07
BSG-AS1	1.24	1.42	1.61	0.84	0.68	0.94	1.19	0.97	0.84	0.94	1.32	0.93	0.76	1.82	0.29	0.81	1.18	1.49	1.5	0.83	1.17	0.59	0.27	0.38	1.33	1.44	0.61	0.44	1.1	0.97	1.06	1.03	0.93	0.37	1.46	1.25	2.6	1.91	1.41	1.95	1.82	0	0.14	1.58	2.13	0.87	0.59	3.21	0.63
RP11-154H12.3	0	0	0.15	0	0	0.24	0	0.32	0	0	0	0	0.05	0.05	0	0	0	0	0.19	0	0	0	0	0	0	0.04	0	0.1	0.22	0	0	0	0	0	0	0	0.09	0	0.33	0.32	0.41	0.44	0.09	0	0.79	0.94	0.1	0.09	0.33
RP11-727F15.11	0	0.34	0.59	0.21	0.06	0.1	0.21	0.39	0.19	0.32	0.31	0.15	0.42	0.26	0	0.13	0.1	0.04	0.25	0.08	0.1	0.56	0.36	0.17	0.25	0	0.05	0.07	0.12	0.27	0.16	0.14	0.14	0.28	0.12	0.06	0.19	0.2	0.36	0	0.09	0.24	0.1	0	0.05	0	0.53	0.96	0.15
CTD-2540F13.2	0.33	0.51	0.58	0.33	0.43	0.18	0.37	0.39	0.26	0.21	0.17	0.28	0.14	0.34	0.27	0.65	0.34	0.14	0.05	0.61	0.33	0.38	0.26	0.05	0.22	0.07	0.63	0.22	0.26	0.43	0.21	0.36	0.27	0.26	0.12	0.02	0.07	0.02	0.1	0.01	0.08	0.03	0.24	0.12	0.17	0.18	0.32	0	0.06
RP11-290F24.6	2.02	1.37	1.84	1.46	1.23	1.72	1.52	1.4	1.73	1.55	1.37	1.61	1.5	2.25	0.62	1.72	2.01	2.23	1.43	1.49	1.75	1.34	1.65	2.46	1.79	1.36	1.68	0.67	1.74	1.92	1.6	1.68	1.5	1.33	1.56	1.52	2.99	2.72	3.25	1.57	3.39	1.8	1.28	1.81	2.45	2.71	3.83	3.05	2.91
CTD-2616J11.9	4.6	5.08	5.75	2.74	3.68	3.59	4.45	3.93	1.66	4.44	2.27	2.45	3.13	2.35	5.19	4.28	6.59	5.07	4.6	5.65	7.2	8.44	5.73	6.07	6.02	3.36	6.51	5.63	6.59	3.02	3.45	5.62	4.18	4.43	4.78	4.09	3.64	4.91	3.68	4.03	3.39	1.58	3.1	4.53	4.61	4.23	8.79	12.15	8.76
CARD8-AS1	15.59	13.46	15.17	13.97	13.1	12.41	11.62	13.84	15.91	13.05	13.37	13.86	15.69	13.92	13.91	11.93	21.08	11.34	17.94	12.33	9.66	5.38	7.96	11.1	7.89	8.62	11.6	12.06	6.98	14.96	13.66	19.67	12.53	21.6	13.69	19.38	18.46	11.46	13.76	12.54	14.25	14.27	16.05	10.96	17.88	11.48	13.8	9.07	10.98
AC006129.2	9.59	8.17	8.69	7.22	5.9	4.81	6.97	6.57	5.51	5.16	7.99	7.81	10.5	3.67	4.78	13.59	8.36	5.53	12.8	9.37	3.99	4.35	5.08	4.1	4.78	3.56	8.67	6.05	4.38	10.62	7.75	8.15	8.75	8.15	5.39	1.75	5.11	2.12	3.51	0.85	1.15	0.93	8.81	4.2	2.53	1.68	6.69	2.03	0.36
RP11-678G14.2	0.14	0.16	0.29	0.11	0.24	0.28	0	0.47	0.2	0	0	0.27	0.45	0.12	0.18	0.39	0.35	0.17	0.18	0.23	0.06	0.12	0.19	0	0.22	0.21	0.45	0.04	0.38	0.15	0.41	0.1	0.25	0.78	0.13	0	0.58	0.16	0.05	0.19	0.49	0.41	0.05	0.21	0.05	0.05	0.08	0	0
RP11-91G21.1	0.04	0.04	0	0.09	0.24	0	0.14	0.37	0.04	0.04	0	0.13	0.23	0.09	0.1	0.39	0.08	0	0.15	0.07	0	0.1	0.15	0	0	0.29	0.09	0	0.24	0.12	0.05	0.16	0.12	0.25	0.24	0.05	0.33	0.21	0.23	0	0.12	0	0.21	0.42	0.08	0.23	0.13	0.46	0
RP11-556I13.2	0.98	0.75	0.87	1.14	0.79	0.93	0.54	1.28	1.34	1.51	1.85	1.09	0.58	0.93	0.71	0.91	1.62	0.42	1.83	0.4	0.56	0.4	0.68	0.09	0.58	0.93	0.86	1.25	0.5	1.84	0.81	2.14	0.68	1.76	0.88	6.69	4.07	2.16	6.47	4.24	2.41	2.03	2.87	2.12	6.37	2.37	2.95	1.36	0.92
RP11-678G14.4	0.58	0.25	0.99	0.53	0.29	1.55	0.18	0.23	1.81	0.2	0.09	0.59	0.29	0.62	0.42	1.18	0.6	0.13	0.4	0.69	0.19	0.08	0.18	0.1	0.17	0.86	0.76	0.24	0.57	0.31	0.3	0.4	0.5	1.11	0.1	0.02	0.35	0.54	0.3	0.14	1.24	0.31	0.09	0.51	0.14	0.02	0.53	0.12	0.51
RP11-98D18.16	0.29	0.23	0.46	0.44	0.21	0.1	0.55	0.33	0.13	0.44	0.24	0.24	0.34	0.3	0.34	0.21	0.06	0.11	0.52	0.12	0.24	0.46	0.34	0.48	0	0	0.29	0.28	0.3	0.51	0.25	0.35	0.43	0.18	0.45	0	0.14	0	0.17	0.12	0.04	0	0.14	0	0	0	0	0.14	0.24
AC006547.15	1.37	1.54	2.74	1.93	1.94	2.09	1.89	2.05	1.95	2.21	1.45	1.68	2.09	1.86	4.2	2.32	3.04	2.04	2.29	2.69	3.89	2.26	3.37	2.42	3.31	1.78	2.79	3.36	3.62	2.61	1.92	2.62	3.03	2.22	2.53	2.33	3.13	2.7	2.32	1.66	2.1	1.31	1.57	3.56	3.54	2.59	4.31	3.28	3.46
CTC-435M10.6	1.89	1.45	0.76	1.02	1.72	1.69	1.64	1.1	1.65	1.58	1.44	1.28	1.11	2.4	3.25	1.39	3.15	1.53	0.96	1.62	2.29	2.24	2.33	2.42	4.54	4.62	2.33	2.58	2.54	1.54	0.99	1.66	0.97	1.75	1.86	3.78	2.38	2.15	2.6	3.42	4.57	2.82	0.88	2.61	4.34	5.57	3.14	7.67	4.65
CTD-2545M3.8	0.17	0.45	0.54	0.68	1.25	0.32	0.98	0.67	0.33	0.65	0.91	1.17	0.69	0.45	0.75	0.63	0.5	1	0.98	0.66	0.83	0.88	1.14	1.99	0.43	0.96	0.88	0.96	1.34	0.6	0.42	1.24	1.64	1.14	0.53	0.39	0.67	1.83	0.9	0.37	0.45	0.44	0.45	1.06	0.63	0.45	1.84	2.2	1.49
RP11-678G14.3	1.6	2.48	1.83	2.6	1.37	5.69	3.01	2.1	2.83	1.62	0.13	1.46	1.08	1.56	3.87	0.63	2.19	2.7	0.36	5.08	2.53	2.19	1.24	1.07	2.34	2.39	0.5	1.67	4.23	1.46	3.53	1.2	2.18	2.03	0.16	0.72	5.84	7.67	0.2	0.11	2.2	1.8	1.24	2.78	4.6	1.62	7.79	3.98	2.94
RP11-65J3.15	0.89	0.17	0.74	0.35	0.19	0.36	0.18	0.6	0	0.16	0.7	0	0.18	0.18	0	1.08	0.22	0	0.15	0	0	0.26	0.31	0	0.17	0.49	0	0	0.13	0.16	0.37	0.81	0	0.16	0.41	0.58	1.33	0	1.08	0.75	0.62	0.49	0.33	0.33	1.56	0.92	0.65	0.17	1.74
LINC02132	0.5	0.98	1.61	0.7	0.32	0.81	0.41	1.31	0.67	0.81	0.46	0.65	0.68	0.38	1.49	2.5	0.33	1.38	0.74	1.4	0.85	0.78	0.89	0.44	0.42	0.15	0.63	0.87	0.84	0.38	1.01	0.73	1.88	0.37	0.98	0.04	0.16	0.22	0.46	0.03	0.35	0.09	0.75	0.31	0.53	0.11	0.12	0.09	0
AC011513.4	0.3	0.17	0.19	0.18	0.24	0.13	0.14	0.04	0.24	0.24	0.09	0.13	0.09	0.18	0.07	0.19	0.22	0.03	0.07	0	0.09	0	0.34	0.29	0	0.57	0.18	0.73	0.17	0.04	0.09	0.04	0.04	0.57	0.03	0.29	0.12	0.21	0.61	0.26	0.58	0.33	3.76	0.25	1.62	0.38	0.55	0.41	0.3
CTD-2616J11.14	1.16	1.74	1.36	1.03	0.96	1.04	0.83	1.39	1.06	0.73	1.11	1.09	3.27	0.55	0	1.29	0.31	0.66	0.99	0.15	0.26	1.31	0.46	0.3	0.57	0.25	0.22	0.52	0.37	1.97	0.89	0.77	0.64	1.28	0.83	0	0.59	0.04	0.7	0.19	0.43	0.12	0.17	0.25	0	0.15	0.26	0.46	0
AC005387.3	0.24	0.07	0.22	0.14	0.46	0.14	0.22	0.24	0.32	0.19	0.21	0.14	0.07	0.07	0.22	0.37	0.67	0.17	0.23	0.18	0.42	0.16	0.31	0.24	0.55	0.65	0.28	0.57	0.59	0.19	0.22	0.13	0.32	0.2	0.06	0.23	0.2	0.75	0.43	0.18	0.06	0.2	0.2	0.27	0.31	0.37	0.26	0.66	0.77
CTD-3187F8.14	0.32	0.31	0.15	0.28	0.2	0.24	0.22	0.24	0.17	0.18	0.21	0.19	0.32	0.15	0.36	0.3	0.25	0.39	0.21	0.33	0.48	0.2	0.27	0.33	0.37	0.59	0.31	0.44	0.66	0.3	0.46	0.27	0.48	0.33	0.23	0.78	0.29	0.24	0.56	0.42	0.24	0.16	0.21	0.11	0.51	0.39	0.18	1.38	0.88
CTD-2620I22.1	0.19	0.86	0.57	0.54	0.34	0.05	0.23	0.46	0.53	0.29	0.13	0.53	0.37	0.56	0.25	0.32	0.14	0	0.19	0.07	0.04	0.17	0.16	0	0.4	0.21	0.59	0.1	0.03	0.88	0.14	0.7	0.36	0.17	0.28	0	0.08	0.04	0.12	0	0	0	0.04	0	0.04	0.12	0.03	0	0.09
CTD-2619J13.23	0.51	0.23	0.83	0.18	0.33	0	0.31	0.36	0.39	0.22	0.42	0.6	0.25	0.06	0.58	0.91	0.04	0.05	0.45	0.61	0.12	0.36	0.85	0	0.66	0.06	0.18	0.31	0.42	0.32	0.13	0.5	0.11	0.79	0.43	0	0	0.23	0	0.05	0	0.17	0.34	0	0.05	0.05	0	0.23	0
LINC00528	4.69	4.67	4.26	7.61	4.74	5.57	4.67	5.17	6.72	5.2	5.82	5.06	4.87	5.79	4.53	4.17	6.09	6.32	5.3	4.38	5.12	3.63	5.3	3.62	4.81	3.62	4.47	4.82	4.62	7.42	5.66	4.25	4.42	6.52	5.38	4.64	8.26	5.31	5.34	7.82	5.85	4.73	8.19	5.18	7.03	5.73	6.86	8.72	7.33
CTC-246B18.10	0	0.55	1.06	0.29	0.31	0.29	0	0.12	0.26	0	0	0.28	0	0	0	0.25	0.36	0	1.31	0	0	0	0	0	0.56	0	0	0.21	0.22	0.38	0	0.26	0	0.8	0.22	0.16	0.68	0	0	0.49	0.13	0.53	0.27	0.27	0.51	0.5	0.85	0	0
RP11-727F15.13	0.05	0.25	0.89	0.46	0.42	0.13	0.13	0.6	0.06	0	0.39	0.19	0.46	0.4	0.1	0.17	0.25	0	0.16	0.32	0.19	0.24	0.28	0	0.32	0.42	0.07	0.24	0.4	0.46	0.34	0.06	0.18	0.36	0.2	0.92	0.25	0.75	0	0.39	0	0.06	0.12	0.12	0.23	0.45	1.06	0.55	0.45
CTB-83J4.1	0.12	0	0	0.21	0.15	0.71	0.07	0	0.06	0	0.69	0.54	0	0	0.27	0.3	0.09	0.11	0.11	0.11	0.07	0.1	0.06	0	0.14	0.06	0.21	0.05	0.42	0.18	0.07	0.25	0	0.58	0.22	0	0.2	0.2	0.42	0.12	0.24	0.52	0.39	0.26	0.49	0.36	0	0.39	0.27
U62631.5	3.09	3.48	6.81	1.9	5.87	2.91	3.42	4.34	3.14	1.77	2.17	3.31	1.69	1.78	4.1	14.68	3.6	1.66	5.24	4.31	1.13	1.73	2.39	2.67	1.63	1.38	3.28	2.33	2.01	1.07	4.14	2.67	2.77	3.24	1.43	0.81	1.67	1.7	1.2	0.44	0.35	0.05	9.09	0.76	1.36	0.2	1.39	0	0.96
AC008753.4	0.22	0.12	0.34	0.13	0.21	0	0.13	0.11	0.18	0.06	0.26	0.06	0	0.07	0.25	0.06	0.2	0	0	0	0	0	0.28	0	0.44	0.48	0	0.23	0.44	0	0.07	0	0.17	0	0.1	0	0.36	0.12	0.73	0	0.17	0.06	0	0	0.57	0.45	0.09	0.18	0
CTD-3128G10.6	2.63	1.31	1.07	1.2	0.78	0.78	1.83	1.93	1.43	0.96	1.7	1.75	0.78	0.83	1.03	2.7	0.5	1.25	1.98	2.98	0.29	0.59	0.72	0.12	0.71	1.17	1.42	0.69	0.86	1.77	1.37	1.69	1.6	0.84	1.27	0.4	0.68	1.29	0.76	0.46	0.25	0	1.84	1.17	0.35	0.31	1.47	0.2	0.07
AC005614.5	4.73	4.98	3.7	2.77	4.67	4.01	6.74	4.42	5.68	3.19	3.66	3.45	6	4.52	5.1	6.29	6.09	2.07	5.35	4.16	3.05	3.02	5.53	7.57	3.71	3.6	3.64	4.36	3.63	7.13	4.53	4.6	3.73	4.86	4	4.35	7.21	4.46	2.55	5.02	5.21	3.16	5.38	2.97	7.99	10.23	3.98	7.59	2.24
ZNF528-AS1	0.68	0.45	0.34	0.68	0.53	0.51	0.48	0.7	0.59	0.26	0.27	0.46	0.64	0.26	0.27	0.89	0.44	0.33	0.52	0.61	0.1	0.16	0.35	0.56	0.24	0.21	0.68	0.29	0.31	0.69	0.47	0.47	0.68	0.37	0.39	0.11	0.34	0.15	0.61	0.06	0.06	0.09	0.42	0.31	0.13	0.05	0.42	0.21	0.03
CTD-3022G6.1	0.94	0.8	1.41	0.67	1.15	0.74	0.52	0.99	0.56	0.46	0.56	1.04	0.63	0.92	0.92	0.93	0.35	0.96	0.83	0.69	0.44	0.29	0.34	0	1.75	0.52	0.73	0.81	0.38	0.99	0.53	1.02	1.35	0.67	1	1.76	1.42	1.02	2.69	1.37	1.13	1.4	0.42	0.11	2.66	3.62	1.52	0.42	1.88
RP11-477H21.2	0	0.43	0	0.31	0.26	0.11	0.04	0.12	0.25	0.44	0.03	0.07	0.18	0.5	0.63	0.21	0.86	0.11	0.23	0.72	0.1	0.03	0.39	0	0.14	0.13	0.03	0.2	0.08	0.34	0.18	0.25	0.12	0.13	0.35	0.04	1.28	0.97	0.24	0.12	0.12	0.23	0.33	0.2	1.04	0.63	1.31	0.75	0.28
AF131215.9	1.97	1.85	2.1	1.56	1.58	1.25	1.84	1.22	1.19	1.31	1.44	1.87	1.61	1.32	1.14	2.23	1.51	2.07	1.61	1.49	1.63	1.65	2.05	1.98	1.05	1.01	1.93	1.83	1.8	2.52	1.55	1.26	2.08	1.31	1.51	0.59	0.93	1.04	0.88	0.25	0.28	0.23	1.46	0.96	0.33	0.32	2.58	0.64	0.28
MKNK1-AS1	0.1	0.07	0.03	0.06	0.07	0.09	0.06	0.06	0.05	0.07	0.12	0.12	0.1	0.06	0.18	0.13	0.17	0.08	0.11	0.08	0.1	0.17	0.09	0.26	0.23	0.31	0.31	0.17	0.19	0.1	0.05	0.21	0.07	0.1	0.16	0.78	0.23	0.24	0.46	0.42	0.5	0.31	0.17	0.19	0.63	0.48	0.22	0.16	0.46
RP5-940J5.9	34.21	37.49	38.84	23.29	43.27	34.06	40.21	42.21	28.63	42.91	26.1	30.63	30.53	33.26	60.57	35.74	66.14	42.69	33.36	55.61	68.66	67.68	50.93	90.57	59.87	66.6	80.28	67.57	61.87	39.06	23.99	51.29	48.68	43.95	45.17	111.67	69.54	61.04	72.29	62.35	53.03	39.53	48.74	79.98	132.69	132.94	75.83	207.18	167.47
RP3-449M8.9	0.15	0.38	0.12	0.06	0.25	0	0.54	0.05	0.16	0.05	0.23	0.06	0.12	0.66	0.27	0	0.65	0.81	0.43	0	0	0.21	0.4	0	0.23	0.27	0	0.42	0.13	0.26	0.24	0.42	0.1	0.21	0.22	0.38	0.43	0.22	0.25	0.05	0.1	0.43	0.16	0.33	0.1	0.05	0.77	0.22	1.14
RP11-218C14.8	0.43	0.24	0.85	0.51	1.2	0.46	0.63	0.94	0.32	0.32	0.3	0.6	0.26	0.26	0.16	0.18	0.32	0.24	0.29	0.17	0.75	0.19	0.13	0	0.25	0.09	0	0.3	0.23	0.4	0.48	0.28	0.59	0.52	0.36	0	0.33	0.19	0.04	0.09	0.04	0	0.1	0.48	0.18	0	0	0.24	0
RP11-298P3.4	0.74	0.37	0.65	0.75	0.42	0.66	0.64	0.52	0.71	0.62	0.71	0.64	0.76	0.64	0.9	0.46	1.07	0.64	0.94	1.03	0.77	0.43	0.57	0.54	0.35	1.14	0.72	0.52	0.55	0.81	0.79	1.01	0.44	0.6	0.58	0.35	1.78	0.81	1.08	0.96	0.77	0.97	1.59	1.24	1.58	0.99	3.96	2.38	0.9
RP11-214K3.19	0.24	0.27	0.15	0.56	0.15	0	0.07	0.18	0.58	0.19	0.7	0	0.86	0	0.33	1.23	0.18	0.05	0.64	0.23	0	0.15	0.43	0	0	0.32	0.28	0.05	0	0.44	0.29	0.45	0.13	0.26	0.55	0	0.07	0	0	0	0	0.2	0.13	0	0	0.06	0.1	0	0.07
RP1-257I20.14	1.16	0.83	0.79	0.94	0.47	0.76	1.09	1.16	0.68	1.13	1.12	0.92	1.53	0.71	1.67	0.87	0.9	0.93	2.37	1.29	0.43	0.6	0.92	0.21	2.14	0.81	0.75	0.64	0.52	1.16	0.92	0.4	1.06	1.22	1.36	0.27	0.18	0.48	0.22	0.11	0	0	0.88	1.3	0.11	0.22	0.41	0.53	0
RP5-894A10.6	1.18	1.46	1.53	1.95	1.25	1.21	1.69	0.88	2.58	1.17	2.65	2.06	3.18	0.84	0.72	3.44	0.68	0.63	1.89	0.89	0.11	0.24	0.44	0	0.79	0.75	0.62	0.53	0.68	1.5	1.04	2.09	1.64	2	1.05	0.09	0.23	0.36	0.33	0.09	0.07	0.08	1.14	0.51	0.17	0.05	0.2	0	0
RP11-159N11.4	1.08	2.37	0.94	1.33	2.06	0.99	0.88	1.28	1.71	0.64	1.59	1.07	2.3	1.05	0.46	2.69	0.98	1.1	2.41	1.87	0.89	0.72	1.28	0.26	0.76	0.79	1.02	1.47	1.66	1.79	1.35	1.32	2.34	1.08	1.03	0.21	0.7	0.49	0.2	0.36	0.17	0.51	0.58	1.11	0.45	0.5	0.8	1.31	0.5
RP11-373D23.3	2.22	1.13	1.69	1.65	2.05	1.7	1.62	1.06	2.47	2.25	2.24	2.21	1.47	2.56	1.8	2.87	2.95	1.88	1.8	1.86	1.46	1.37	0.67	3.32	3.24	2.85	2.74	1.99	2.45	2.48	2.59	2.91	1.47	1.19	2.43	3.43	5.14	4.29	7.33	3.47	3.21	4.54	6.37	2.44	8.18	5.09	3	6.63	3.87
RP11-65L3.2	1.56	1.48	1.3	1.25	1.23	2.97	1.43	1.46	2.63	1.37	1.86	1.36	1.14	2.32	1.85	1.12	1.45	1.07	2.01	0.88	0.85	0.8	1.3	1.89	1.72	2.88	1.13	1.14	1	1.37	1.18	1.75	1.13	1.66	1.23	2.68	1.99	1.73	2.36	2.36	4.41	1.42	5.19	1.55	2.5	2.01	1.47	1.4	1.22
CAHM	1.62	1.14	1.2	1.4	1.17	1.08	0.72	0.42	0.51	1.08	0.75	1.2	1.08	0.66	0.35	0.88	1.66	1.02	1.51	0.85	2.34	0.51	0.65	1.02	0.84	0.9	0.84	0.95	1.4	1.45	0.93	1.27	0.82	1.31	1.21	1.24	1.8	0.51	0.73	0.33	0.63	0.77	0.76	1.48	1.25	1.27	2.27	0.96	1.4
RP11-326I11.5	2.11	1.8	1.15	1.64	1.84	1.66	1.5	1.99	2.75	1.88	2.82	1.85	1.96	1.91	0.94	3.3	2.61	2.33	2.25	1.77	1.36	1.36	2.52	1.57	2.74	2.68	2.26	1.87	2.13	2.19	2.09	2.16	1.82	2.76	1.81	1.82	3.07	1.43	2.82	3.56	2.36	2.53	3.41	3.3	2.49	1.6	4.73	3.84	2.51
PKD1P6-NPIPP1	2.79	2.39	2.72	2.33	2.81	2.28	3.45	2.84	2.2	2.69	3.51	3.06	3.75	1.72	2.31	2.87	2.38	2.11	2.4	3.12	1.5	2.24	1.9	1.12	1.91	1.39	2.2	1.61	2.65	2.26	2.62	2.13	3.34	1.76	2.36	0.49	1.37	1.53	0.75	0.41	0.5	0.18	1.46	2.56	0.67	0.76	1.99	0.22	0.22
RP11-373D23.2	0.28	0.48	0.44	0.34	0	0.43	0.35	0.28	1.08	0.15	0.42	0.25	0.51	0.96	0	0.37	0.48	0.33	0.42	0.07	0.42	0.19	0.37	1.12	0.16	0.78	0.76	0.37	0.71	0.07	0.97	0.31	0.98	0.78	0.79	0.37	0.87	0.08	1.03	0.71	0.81	1.02	0.63	0.64	0.3	0.66	0.06	0.71	0
YTHDF3-DT	0.09	0.07	0	0.17	0.07	0.35	0.18	0.09	0.1	0.06	0.35	0.24	0.39	0.04	0	0.21	0.46	0.08	0.29	0.75	0.1	0.28	0.03	0.58	0	0.03	0.17	0.23	0.21	0.25	0.25	0.29	0.16	0.13	0.57	0	0.07	0.2	0.03	0.41	0	0	0.23	0.33	0.15	0.18	0.2	0.23	0.27
RP11-138E2.1	0.28	0.83	0.21	0.14	0.44	0.07	0.07	0.28	0.18	0.18	0.47	0.33	0	0.77	0.42	0.12	0.47	0.05	0.17	0.34	0	0.3	1.11	0	0.07	0.44	0.41	0.49	0.26	0.12	0.28	0	0.42	0.44	0.37	0.07	0.13	0.65	1.3	0.34	0.95	0.5	0.13	0.38	0.83	1.34	0.1	0.25	0.93
RP1-309F20.4	0.11	0.3	0.2	0.13	0.69	0.19	0.2	0.27	0.06	0.29	0.45	0.06	0.39	0.2	0.05	0.17	0.12	0	0.37	0.69	0.63	0.38	0.22	0	0.19	0	0.06	0	0.19	0.34	0.27	0.18	0.52	0.12	0.25	0	0.18	0.18	0.11	0	0.06	0.06	0.24	0	0.17	0	0.52	0	0
RP11-65L3.4	1.15	1.23	0.82	0.96	1.31	1.99	1.22	1.46	2.33	0.97	2.28	1.96	1.58	1.45	0.7	1.1	1.86	1.27	1.31	1.04	1.75	0.98	1.38	0.86	2.31	1.84	0.59	0.89	1.07	1.47	1.43	1.62	1.59	1.44	1.55	2.53	1.67	0.64	2	2.84	1.49	1.06	3.67	1.19	2.27	1.56	0.73	1.69	1.64
LPP-AS2	0.42	0.33	0.48	0.53	0.53	0.6	0.34	0.61	0.35	0.55	0.39	0.64	0.52	0.4	0.44	0.55	0.7	0.63	0.43	0.41	0.29	0.37	0.54	0.47	0.65	0.26	0.51	0.76	0.45	0.36	0.59	0.46	0.36	0.75	0.39	1.6	0.76	0.54	0.73	2	0.87	0.54	1.36	0.73	1.16	1.37	0.34	0.97	0.69
RP11-326C3.15	2.87	3.24	3.43	2.37	0.11	3.01	2.01	2.53	2.84	5.05	7.19	4.62	2.81	0.1	6.03	2.54	2.05	15.05	2.48	0.79	1.64	2.73	3.22	2.34	1.13	1.85	0.4	1.86	3.67	3.02	3.73	0.55	7.37	0.46	3.94	4.69	9.8	14.33	9.9	11.34	53.07	39.8	3.63	7.31	16.55	18.47	19.03	10.57	21.28
CTD-2527I21.14	0.28	0.14	0.05	0.14	0.26	0.14	0.15	0.08	0.17	0.21	0.14	0.14	0.1	0	0.37	0.08	0.12	0.19	0.16	0.08	0.05	0.17	0.12	0	0.32	0.39	0.29	0.17	0.11	0.21	0.1	0.17	0.42	0.04	0.22	0.1	0.27	0.27	0.79	0.36	0.12	0.44	0.58	0.36	0.67	0.37	0.1	0.13	0.28
CTC-523E23.11	4.29	7.14	6.84	3.91	4.66	4.74	6.03	4.83	4.01	4.33	4.87	5.02	5.37	4.38	4.35	6.05	3.79	5.33	6.51	8.75	4.05	5.43	4.82	4	3.9	2.6	6.66	4.74	5.68	4.97	5.61	4.95	6.75	3.8	4.43	1.07	2.39	2.53	1.47	0.64	0.58	0.74	1.75	2.46	0.93	1.47	4.79	2.77	0.26
RP11-394I13.2	1.16	0.75	0.86	1.01	0.76	1.09	0.53	0.79	0.66	1.02	0.79	0.76	0.97	1.74	0.44	0.78	0.92	1.9	0.9	0.42	0.39	0.43	0.71	0.31	1.33	0.37	0.45	0.76	1.19	1.43	0.81	0.81	0.67	1.15	0.8	1.07	1.56	1.21	1.37	1.81	1.33	0.76	1.38	0.88	1.62	1.11	2.33	0.33	1.06
RP11-1109F11.5	0.27	0.26	0.87	0.42	0.45	0.61	0.29	0.19	0.38	0.59	0.32	0.32	0.19	1.05	0.44	0.52	0.2	0.47	0.46	0.27	0.14	0	0.16	0.15	0.45	0.3	0.09	0.27	0.28	0.53	0.58	0.93	0.37	0.26	0.4	0.55	0.48	0.4	0.81	0.66	0.49	0.04	0.48	1.31	0.28	0.64	0.31	0.04	0.87
RP11-274B21.9	0.23	0.11	0.35	0.41	0.32	0.82	0.55	0.36	0.38	0.93	0.18	0.5	0.18	0.43	0.17	0.4	0.57	0.25	0.42	0.36	0.31	0.42	0.48	1.31	0.85	0.84	0.49	0.76	0.69	0.35	0.49	0.23	0.46	0.44	0.6	0.15	0.7	1.19	0.34	0.4	0.31	0.47	0.52	1.19	1.35	0.54	1.19	1.14	1.15
RP11-342K6.2	0.41	1.07	0.45	0.59	0.63	0.11	0.55	0.72	0.29	0.82	1.06	0.94	0.82	0.61	0.97	1.17	0.87	0.21	0.26	0.84	0.11	1.02	1.44	0.18	0.31	0.94	0.43	0.47	0.29	0.47	0.95	0.64	0.38	0.2	0.46	0.29	0.25	0.15	0.23	0	0.05	0.1	0.2	0	0.09	0.18	0.39	0.05	0.26
RP4-665N4.8	0.22	0.18	0.24	0.23	0.04	0.08	0.47	0.1	0.66	0.1	0.19	0.15	0.08	0.63	0.18	0.07	0.24	0.41	0.41	0.03	0.15	0.14	0.1	0	0.04	0.63	0.19	0.11	0.17	0.17	0.32	0.1	0.03	0.21	0.15	0	0.07	0.04	0.1	0	0.07	0.14	0.18	0.21	0.03	0.03	0.11	0.04	0.11
IRF2-DT	1.95	2.17	2.9	2.3	2.19	1.83	1.87	2.98	2.15	1.83	2.85	2	2.12	1.68	1.98	2.73	1.77	1.49	1.93	2.28	1.51	1.14	2	0.5	1.7	1.74	1.66	1.75	2.41	2.41	1.94	2.25	1.98	2.62	1.77	3.66	2.17	2.44	2.64	3.93	2.81	1.83	4.4	3.68	3.43	2.57	2.72	2	3.39
LINC02772	0.2	1.44	0.37	0.24	0.29	0.45	0.09	0.06	0.37	0.34	0.11	0.19	0.46	0.38	0.25	0.03	0.48	0.21	0.54	0.1	0.25	0.26	0.17	0.86	0.49	0.04	0.39	0.33	0.39	0.27	0.92	0.18	0.2	0.31	0.2	0.05	1.62	0.96	0.09	0.17	0.21	0.34	0.34	0.17	1.13	0.37	0.85	1.23	0.42
CTC-251D13.1	0.53	0.42	0.31	0.35	0.53	0.42	0.38	0.43	0.36	0.33	0.41	0.28	0.37	0.45	0.33	0.39	0.39	0.23	0.25	0.39	0.17	0.42	0.33	0.35	0.13	0.22	0.29	0.49	0.44	0.4	0.39	0.43	0.42	0.48	0.39	0.22	0.71	0.42	0.39	0.47	0.58	0.31	0.3	0.54	0.69	1.41	0.61	0.77	0.36
LINC01215	6.36	6.94	8.39	6.23	7.25	5.42	6.34	6.63	5.64	4.33	5.28	5.62	7.67	4.49	4.44	11.14	5.31	4.07	10.32	7.78	3.14	3.21	4.33	3.97	2.8	2.44	6.81	4.9	2.4	7.25	7.48	6.59	4.91	5.24	5.13	1.1	2.76	2.39	1.66	1.87	0.92	0.7	8.33	2.31	3.98	1.45	5.06	1.71	0.59
CYB561D2	1.5	2.58	2.2	2.04	1.66	2.07	2.5	2.08	1.74	1.34	2.19	2.26	2.09	1.2	1.27	2.01	1.77	1.85	2.31	2.74	1.52	1.22	1.28	1.87	1.58	1	1.77	1.36	1.77	2.35	2.11	2.27	1.88	1.84	2.08	0.68	0.7	0.68	0.65	0.16	0.64	0.23	0.76	1.41	0.35	0.56	2.15	0.78	0.16
DCTN6-DT	1.56	1.88	0.91	0.99	1.87	1.38	1.34	2.6	0.62	1.29	0.68	1.33	0.44	1.09	1.02	1.46	1.6	1.59	1.22	0.87	1.59	0.32	1.23	0.82	1.64	0.97	1.74	2.16	2.83	1.53	1.23	0.96	1.39	1.6	1.35	0.94	2.15	3.44	0.81	0.73	1.57	1.26	1.63	1.52	5.66	1.34	2.05	31.91	1.4
CTD-2228A4.1	0	0.11	0	0	0.06	0.29	0	0.15	0.16	0	0.06	0	0	0	0.23	0	0.04	0	0.05	0	0	0	0.1	0	0	0	0	0	0.18	0	0	0	0	0	0	0	0.27	0.17	0.41	0.05	0.3	0.54	0.44	0.11	0.15	0.1	0.17	0	0.92
RP11-415F23.2	3.29	5.87	4.87	5.24	3.53	4.76	7.48	3.17	3.69	1.69	6.82	4.94	4.02	2.91	2.29	5.48	1.51	3.48	6.55	5.97	3.23	3.7	3.39	1.51	2.71	2.35	3.92	1.88	2.15	5.15	5.8	4.9	6.51	2.99	2.93	0.3	2.05	2.05	1.59	0.19	0.44	0.04	2	1.98	0.72	1.45	3.1	0.85	0.72
RP11-134K13.4	0.43	0.79	0.24	0.37	0.54	0.19	0.33	0.19	0.42	0.21	0.46	0.68	0.7	0.14	0	0.12	0.29	0.11	0.34	0.84	0.14	0.24	0.16	0	0	0	0.51	0.1	0.17	0.2	0.19	0.67	0.53	0.17	0.07	0	0.04	0.13	0.16	0.08	0.04	0.04	0.22	0	0.16	0	0.27	0	0
RP3-337O18.9	1.4	1.42	1.06	1.23	1.56	1.47	1.58	1.73	0.88	1.55	1.44	1.29	0.62	1.4	2.69	1.3	1.46	2.43	1.08	0.98	2.51	3.22	2.17	5.11	3.9	3.4	1.89	2.64	2	0.93	0.69	1.16	1.92	1.06	1.09	2.72	1.65	3.11	2.64	1.18	2.65	1.91	0.74	2.57	2.43	3.48	4.32	5.54	5.45
CTA-363E19.2	0.93	0.99	0.78	0.88	0.98	0.92	0.93	0.28	1.44	0.3	2.04	0.86	1.23	0.87	0.18	1.44	0.4	0.32	1.22	0.58	0.63	0.22	0.67	0	0.39	0.19	0.4	0.78	0.23	1.1	0.56	1.14	1.38	1.18	0.34	0.15	0.44	0.26	0.26	0.09	0.15	0.06	0.44	0.19	0.41	0	0.54	0.25	0.03
RP5-1126H10.2	2.44	2.65	2.48	2.18	2.89	2.5	2.9	2.54	2.11	2.7	2.07	2.13	2.36	2.35	2.1	1.79	2.65	3.26	1.81	1.79	2.93	2.57	2.99	4.1	3.01	2.65	2.47	2.25	4.04	2.88	1.99	2.13	2.02	2.26	2.68	3.18	2.4	3.26	3.12	3.1	2.72	2.52	2.79	3.43	3.49	4.16	4.3	6.08	2.83
GOLPH3-DT	0.47	0.47	0.88	1	1.01	0.95	0.86	0.94	0.62	1.35	0.46	0.61	1.01	0.87	0.39	0.76	1.39	1.07	0.61	1	1.6	0.43	1.35	1.04	0.37	0.89	0.47	0.79	0.95	0.74	0.46	0.82	1.14	1.18	0.89	1.35	1.2	0.42	1.09	0.29	0.74	0.75	0.67	0.94	1.01	1.45	1.21	1.46	1.29
ARF4-AS1	0.28	0.35	0.15	0.17	0.09	0.17	0.06	0.19	0.03	0.1	0.22	0.17	0.29	0.2	0	0.12	0.21	0.07	0.56	0.37	0.17	0.08	0.15	0	0	0.03	0.23	0.23	0.11	0.12	0.3	0.28	0.08	0.39	0.13	0.03	0.21	0.41	0.27	0.12	0.15	0	0.48	0.27	0.2	0.02	0.27	0.21	0.17
RP11-840I19.5	0.33	0.05	0.12	0.06	0.12	0	0	0.14	0.36	0	0.22	0.17	0.11	0.06	0.4	0.05	0.11	0.09	0.05	0.19	0	0.08	0	0	0	0.31	0	0.08	0	0.15	0	0.51	0.05	0	0	0.8	0.37	0	0.29	0.19	0.05	0	0	0.21	0.25	0.24	0.62	0.05	0
RP11-245J9.6	0.8	0.45	0.75	0.72	0.71	1.03	0.43	0.55	0.65	0.49	1.31	0.64	0.55	1.29	0.42	0.42	0.98	1.12	1.33	1.18	1.59	0.83	0.21	0.2	0.35	2.31	0.66	1.26	1.09	0.9	1.31	0.44	0.64	0.72	0.7	0.52	1.4	1.66	1.41	1.46	0.73	1.44	0.84	0.79	1.15	0.88	5.74	1.56	1.24
RP11-802O23.3	2.21	1.31	2.85	1.38	2.59	2.12	1.74	2.66	2.03	2.7	1.11	1.79	1.9	3.21	2.55	1.83	2.21	3.09	1.94	1.98	2.15	1.83	1.7	2.22	3.87	2.5	3.48	2.62	2.54	2.24	1.3	2.68	1.83	1.98	1.83	2.85	3.38	2.64	2.45	3.3	3.31	1.9	3.38	2.1	3.48	4.26	3.43	3.66	3.07
RP11-523H20.3	0.1	0.29	0.48	0.39	0.5	0.16	0.75	0.94	0.39	0.28	0.34	0.87	1.02	0.08	0.45	0.91	0.75	0.48	0.38	0	1.14	0.96	0.2	1.02	0.11	0.14	0.42	0.33	0.56	0.71	0.24	0.14	0.41	0.28	0.33	0	0.18	0.37	0.2	0.13	0.37	0.07	0	0.29	0.14	0	0.31	0.18	0
CTD-3224K15.3	0.31	0.61	0.05	0.05	0.5	0.19	0.33	0.77	0.17	0.08	0.09	0.05	0.14	0.19	0.22	0.52	0.23	0.11	0.08	1.14	0	0.2	0.52	0.46	0	0	0.28	0.1	0.38	0.24	0.19	0.29	0.12	0.17	0.29	0	0	0	0.08	0.04	0.12	0	0.43	0	0.48	0.04	0.14	0	0.09
RP11-92K15.3	0.36	0.08	0.95	0.39	0.23	0.48	0.36	0.33	0.32	0.47	0.39	0.34	0.48	0.98	0.31	0.72	0.49	0.14	0.71	1.04	0.6	0.67	0.11	1.3	0.08	0	0.17	0.35	0.59	0.31	0.23	0.28	0.31	0.28	0.77	0.14	0.24	0	0.45	0.07	0.11	0.12	0.53	0.08	0.08	0	0.57	0.2	0
IER3-AS1	0.08	0.36	0.25	0.47	0.15	0.91	0.68	0.68	0.52	0.43	0.56	0.74	0.43	0.83	1.23	0.87	0.86	0.37	0.39	0.43	0.51	0.49	0.74	0.16	1.3	1.14	0.85	0.24	0.83	0.38	0.74	0.82	0.55	0.92	0.7	0.87	1.07	1.27	0.7	1.68	0.29	0.4	1.33	0.99	1.29	1.88	1.15	3.45	1.77
LINC02084	2.45	4.58	4.45	5.18	1.99	1.6	3.35	3.35	3.32	4.04	3.49	3.59	6.5	1.6	2.9	2.31	3.39	2.81	2.38	4.82	3.39	4.33	2.64	5.15	1.76	2.12	2.37	1.55	4.49	6.38	0.9	2.1	3.99	2.3	3.73	0.45	1.37	3.01	1.19	0.44	1.12	0.8	0.32	1.42	0.58	0.55	3.49	3.98	0.43
XXbac-BPGBPG55C20.2	0.51	1.03	0.59	0.86	0.69	0.63	0.76	0.59	0.85	0.5	1.08	0.68	1.03	0.37	0.55	1.54	0.87	0.54	1.12	0.91	0.29	0.36	0.45	0.37	0.53	0.18	0.72	0.46	0.23	0.82	0.91	0.63	0.61	0.68	0.63	0.09	0.31	0.31	0.25	0.08	0.07	0.06	0.64	0.47	0.13	0.12	0.65	0.07	0
RP11-129K12.1	0.23	0.3	0.8	0.45	0.44	0.55	0.23	0.38	0.37	0.28	0.18	0.4	0.41	0	0.11	0.67	0.23	0.39	0.63	0.26	0.13	0.4	0.62	0	0.4	0.17	0.5	0.2	0.17	0.56	0.23	0.7	1.12	0.33	0.35	0.15	0.17	0	0.04	0.08	0.08	0	0.34	0.34	0.12	0.15	0.23	0	0.31
RP11-53O19.3	1.78	2.27	1.51	1.77	1.5	1.95	1.82	2.11	1.73	1.33	2.41	1.75	2.81	1.63	2.1	2.72	1.84	1.44	2.09	1.88	1.36	1.6	1.48	1.49	1.51	1.02	2.1	1.39	1.1	2.14	2.09	2.03	2.21	1.57	1.77	0.6	1.14	1.39	0.86	0.53	0.41	0.09	1.86	1.14	0.69	0.26	2.26	0.6	0.23
RP11-722E23.2	0.73	0.62	1.77	0.61	0.65	1.32	0.58	0.36	0.32	1.06	0.39	0.38	0.31	0.71	0.99	0.49	0.11	1.45	1.03	1.25	1.62	1.11	0.97	0.14	0.17	0.88	0.78	0.38	0.82	1.49	0.81	1.42	1.08	0.64	0.84	0	0.37	0.17	0.19	0.04	0.08	0.2	0.08	0	0.42	0.15	0.32	0.49	0
RP1-30M3.5	1.63	1.42	1.98	2.03	2.67	1.49	1.94	1.56	2.21	2.68	2.18	2.4	2.23	2.32	3.12	1.72	2.39	2.02	1.85	2.3	2.39	2.11	1.46	2.25	0.8	2.36	2.37	1.88	1.74	2.39	1.91	1.88	1.64	1.69	1.6	3.33	2.51	1.97	1.74	2.02	1.7	2.27	2.14	2.71	2.55	2.26	3.91	3.13	3.19
CTC-490G23.4	0.05	0	0	0	0	0.06	0	0.05	0	0	0.11	0	0.11	0	0.09	0.09	0.07	0	0.09	0	0.11	0.08	0	0.18	0.53	0	0	0.36	0	0.1	0	0.05	0	0.05	0	36.15	0.92	15.2	22.53	8.98	36.91	2.67	5.2	0.51	5.35	8.26	0.24	25.02	23.74
CTD-2081C10.7	0.17	0.03	0.24	0.33	0.21	0.43	0.1	0.17	0.06	0.51	0.2	0.19	0.23	0.14	0.03	0.29	0.19	0.62	0.11	0.22	0.13	0.43	0.26	0	0.16	0.06	0.4	0.24	0.38	0.17	0.34	0.21	0.24	0.15	0.18	0.21	0.65	0.06	0.17	0.14	0.06	0.12	0.06	0.19	0.32	0.06	0.1	0.09	0
RP3-465N24.6	0.09	0.05	0.27	0.15	0	0	0.05	0.22	0	0.09	0.15	0.1	0.42	0	0.4	0.09	0.23	0	0.13	0	0	0	0.09	0	0	0	0.26	0.04	0.08	0.55	0.11	0.14	0.41	0.05	0.12	0.22	0	0	0.04	0.13	0	0.1	0.1	0	0.36	0.04	0	0	0.66
RP1-86C11.7	0.93	0.67	0.05	0.49	0.9	0.54	0.68	0.26	0.24	0.44	0.22	0.52	0.04	0.77	1.42	0.58	0.31	0.79	0.44	0.77	0.7	0.68	0.15	1.76	0.82	1.63	0.44	0.96	1.04	0.62	0.69	0.2	0.55	0.33	0.55	1.25	0.75	2.5	0.54	0.93	1.47	0.66	0.79	1	0.43	0.72	1.2	3.3	1.18
RP11-169K17.3	0.11	0	0.09	0.21	0.59	0.09	0.26	0.04	0.08	0.11	0.33	0.12	0.04	0.22	0.26	0.04	0	0.42	0.31	0.17	0.12	0.03	0.11	0.56	0.08	0.15	0.21	0.27	0.03	0.33	0	0	0.15	0.12	0.2	0.09	0	0.2	0.22	0.14	0.04	0.35	0.12	0	0.33	0.33	0.18	0.35	0.08
RP5-1024N4.4	0.14	0.16	0.24	0.33	0.13	0.32	0.2	0.28	0.26	0.2	0.13	0.2	0.12	0.15	0.18	0.13	0.12	0.48	0.12	0.26	0.28	0.08	0.26	0	0.51	0.08	0.06	0.1	0.56	0.11	0.22	0.15	0.21	0.06	0.14	0.29	0.38	0.24	0.08	0.06	0.33	2.23	0.06	0.25	0.34	0.22	0.05	0.21	0.13
RP11-415F23.3	1.9	2.56	1.49	2.04	0.76	0.9	3	0.56	1.69	1.04	3.08	3.47	3.06	0.87	1.08	1.55	0.44	1.21	1.79	2.3	0.17	1.04	1.23	0.15	1.43	1.51	0.84	0.9	0.98	1.21	2.08	2.14	1.74	0.98	1.38	0	0.25	0.47	0.5	0	0.15	0.29	1.2	0.75	0.39	0.31	1.04	0	0
XXbac-BPG299F13.17	7.13	9.41	9.82	9.46	8.14	10.86	7.48	7.29	12.26	6.86	8.51	10.19	10.06	11.33	7.82	9.22	14.69	5.8	11.72	13.35	7.32	4.46	7.74	6.44	7.96	7.45	8.69	7	6.78	9.42	11.67	7.28	7.66	12.09	9.18	9.7	16.15	10.7	14.6	10.52	14.7	11.43	12.92	8.32	10.7	9.97	12.5	5.78	9.2
RP11-713M15.2	0.99	1.91	1.77	1.67	1.39	1.44	1.35	1.64	0.92	1.01	1.98	1.54	1.53	1.22	1.22	1.57	0.89	2.03	0.85	1.63	1.27	2.39	1.67	1.17	1.11	0.73	0.83	1.52	1.52	1.33	1.65	1.14	1.64	1.03	1.6	0.55	0.8	0.4	0.76	0.17	0.17	0.37	0.88	0.54	0.17	0.34	2.57	0.84	0.17
RP11-981G7.6	0.31	0.29	0.39	0.15	0.67	0.43	0.44	0.49	0.26	0.31	0.6	0.49	0.46	0.39	0.26	0.58	0.71	0.1	0.38	0.71	0.16	0.24	0.34	0.41	1	0.76	0.42	0.17	0.23	0.29	0.32	0.22	0.41	0.31	0.24	0.68	0.7	0.66	0.93	0.75	0.59	0.38	0.61	0.13	0.77	0.58	0.28	0.06	0.38
RP4-680D5.8	0.36	0.48	0.45	0.22	0.54	0.29	0.07	0.18	0.26	0.13	0.57	0.28	0.44	0.22	0	0.06	0.23	0.39	0.42	0.89	0.07	0.26	0.75	0.24	0.35	0.13	0.36	0.52	0.16	0.64	0.68	0.26	0.97	0.27	0.45	0.24	0.07	0.55	0.44	0.06	0.13	0.07	0.14	0	0.06	0.25	0.64	0.27	0.14
RP11-415F23.4	3.85	4	3.47	2.36	1.37	1.7	4.33	0.99	3.3	1.72	4.37	5.28	3.77	2.2	2.42	3.09	2.36	3.99	5.52	4.53	0.45	1.26	3.34	1.96	3.63	2.01	3.36	2.01	3.69	3.16	3.46	4.63	4.21	2.18	2.71	0.74	2.13	1.39	1.23	0.08	0.2	0.5	1.87	0.77	0.84	1.76	5.29	1.4	0.76
RP11-73K9.3	0.66	0.2	0.23	0.14	0.08	0.15	0.07	0.36	0.26	0.19	0.36	0.49	0.51	0.3	0.56	0.31	0.58	0.28	0.12	0.12	0.21	0.05	0.31	0.24	0	0.46	0.5	0.36	0.16	0.82	0.6	0.07	0.06	0.2	0.28	0.54	0.13	0.41	0.56	1.15	0.5	0.46	1.01	0.95	0.88	1.11	2.21	1.47	0.7
RP11-344P13.6	0.63	0.77	0.79	0.16	0.46	0.49	0.66	0.63	0.15	0.63	0.21	0.47	0.87	0.17	0.42	0.85	0.27	0.08	0.35	0.44	1.01	0.24	0.47	0	0.11	0.1	0.75	0.27	0.57	0.1	0.39	0.39	0.58	0.45	0.17	0.18	0.05	0.36	0.14	0	0.19	0	0.15	0.1	0.28	0.19	0.55	0.2	0
ZSWIM8-AS1	4.56	3.97	5.28	3.53	3.83	3.47	3.85	4.43	4.32	3.89	4.03	4.08	3.8	5.34	3.58	3.18	4.02	4.39	4.22	3.9	2.73	3.79	4.44	3.07	4.77	4.32	4.15	4.33	5.74	4.87	4.32	4.28	6.04	3.69	4.1	3.83	4.04	6.17	5.19	9.39	4.34	3.33	7.66	5.11	6.32	7.72	8.27	4.83	6.98
RP11-737O24.5	1.28	1.18	0.29	0.87	1.61	0.7	1.07	1.11	1.17	1.44	1.27	1.36	1.3	0.72	0.3	0.79	1.05	0.87	0.8	0.66	0.82	1.5	1.26	1.15	0.31	1.28	0.73	0.83	1.19	0.77	1.05	1.36	1.43	1.41	0.73	1.17	0.49	1.29	2.27	1.02	1.82	0.9	1.2	3.41	1.68	2.51	3.41	1.23	2.29
PPP1R21-DT	0.23	0	0	0.09	0	0.18	0.05	0	0.12	0.08	0.18	0.04	0	0	0.11	0	0.37	0.18	0.04	0	0.53	0.1	0.31	0	0	0	0	0	0.34	0	0.14	0	0	0.12	0	0	0.04	0	0	0	0.12	0.08	0.25	0.26	0.16	0.19	0	0.55	0
KLHDC7B-DT	0.84	0.94	0.04	0.71	0.49	0.51	0.81	1.19	0.94	0.23	0.95	0.93	0.38	0.38	2.47	0.36	0.7	1.16	0.79	0.96	1.6	0.36	0.5	0.55	0.61	0.88	0.66	0.75	0.38	1.17	0.91	0.72	0.52	0.61	0.1	0.5	0.66	0.95	0.8	1.26	1.34	1.65	1.13	1.96	0.36	0.32	2.1	3.68	2.66
RP11-190A12.10	0.15	0.33	0.83	0.32	0.16	1.01	1.23	0.69	1	0.77	0.36	1.34	0.93	0.11	0.31	0.8	0.63	0.1	1.1	0.66	0.35	0.4	0.43	0.24	0.39	0.31	0.64	0.12	0.24	0.18	0.48	0.81	0.33	0.94	0.48	0.07	0.32	0.12	0.25	0.11	0.04	0.01	0.18	0.26	0.15	0.02	0.29	0.02	0.02
RP3-508I15.21	8.98	8.59	4.54	9.52	4.49	11.41	5.49	6.75	9.08	6.12	8.28	6.82	5.53	11.17	14.09	7.9	11.24	10.59	8.66	6.72	9.99	4.7	7.93	14.89	5.57	14.06	6.52	7.79	9.09	11.28	10.1	8.82	7.23	9.64	8.22	10.66	12.5	24.23	14.1	49.27	16.54	27.76	48.61	15.58	23.54	12.99	33.85	39.5	23.15
HNRNPD-DT	1.13	0.58	1.1	0.77	0.98	0.42	0.62	1.27	0.48	0.62	0.55	0.76	0.7	0.65	0.82	1.08	1.02	0.45	0.66	0.96	0.33	0.32	0.67	0	0.3	0.58	0.94	0.28	0.36	0.61	0.4	0.53	0.22	0.92	0.92	0.48	1.03	0.24	0.43	0.77	0.27	0.15	0.72	0.78	0.82	0.29	0.63	0.49	0.33
RP11-797D24.4	0.38	0.12	0.6	0.06	0.14	0.45	0.53	0.27	0.06	0.4	0.06	0.13	0.13	0.13	0	0.06	0.36	0.25	0.05	0.63	0.25	0.37	0.28	0	0	0.41	0.38	0.14	0.19	0.45	0.6	0.58	0.11	0.3	0.25	0.62	0.3	0	0.06	0.05	0	0.12	0.18	0	0	0.11	0.09	0	0
SLC30A6-DT	0.21	0.03	0.11	0.53	0.23	0.07	0.04	0.5	0.06	0.13	0.24	0.21	0.07	0.04	0.36	0.15	0.24	0.57	0.26	0	0	0.05	0.03	0.47	0.27	0.26	0.39	0.38	0.19	0.09	0.15	0.16	0.53	0.1	0.38	0	0.49	0.23	0.09	0.09	0.15	0.03	0.39	0.33	0.55	0.12	0	0.2	0.41
CTB-161C1.1	0.33	0.14	0.31	0.19	0.42	0.3	0.2	0.45	0.22	0.44	0.24	0.09	0.3	0.2	0.53	0.13	0.27	0.26	0.4	0.24	0.29	0.18	0.76	0.48	0.66	0.18	0.53	0.07	0.85	0.51	0.25	0.35	0.35	0.67	0.08	0.79	0.77	0.32	0.38	0.74	0.68	0.45	1	0.18	2.68	1.46	1.35	1.5	1.05
EIF2B5-DT	0.76	0.18	0.48	0	0.35	0.72	0.2	0.43	0.06	0.41	0.13	0.51	0.2	0.07	0.05	0.51	0.16	0.25	0.69	0.11	0.26	0.14	0	0	0	0.24	0.45	0.14	0.34	0.51	0.07	0.53	0.23	0.3	0.25	0.07	0.06	0.19	0.06	0.05	0	0	0.06	0	0	0	0.09	0.24	0
ADIRF-AS1	0.57	0.55	0.62	0.32	0.31	0.39	0.54	0.45	0.36	0.37	0.33	0.37	0.45	0.35	0.36	0.5	0.29	0.35	0.63	0.38	0.09	0.69	0.41	0.4	0.55	0.41	0.41	0.39	0.47	0.74	0.45	0.23	0.83	0.53	0.39	0.08	0.35	0.3	0.07	0.11	0.09	0.04	0.16	0.65	0.14	0.23	0.33	0.18	0.05
AL133245.2	0.09	0.17	0.1	0.35	0.33	0.2	0.11	0.28	0.27	0.07	0.27	0.13	0.22	0.08	0.07	0.46	0.25	0.01	0.18	0.26	0.27	0.09	0.21	0	0.11	0.44	0.24	0.58	0.28	0.24	0.11	0.37	0.28	0.17	0.18	0.34	0.27	0.39	0.41	0.18	0.22	0.12	0.39	0.28	0.4	0.65	0.16	0.36	0.18
RP11-155D18.12	6.64	8.88	8.34	7.09	9.34	8.67	10.42	8.63	6.57	8.64	6.08	8.58	8.25	6.78	7.74	9.16	6.77	8.4	6.61	8.26	9.28	12.02	8.54	6.08	6.6	6.52	9.51	8.01	9.55	7.38	5.72	6.46	9.19	5.83	6.67	2.73	4.07	3.54	2.59	1.12	1.84	1.18	3.25	4.4	2.41	3.47	5.13	3.84	3.15
U91328.22	0.49	0.18	0.1	0.24	0.36	0.88	0.74	0.53	0.31	0.35	0.29	0.33	0.25	0.3	0.42	0.46	0.3	0.6	0.16	0.24	0.1	0.07	0.42	0.16	0.61	0.58	0.58	0.84	0.7	0.55	0.56	0.31	0.26	0.31	0.38	0.37	0.41	0.46	0.25	0.33	0.34	0.31	0.54	0.64	0.3	0.21	2.94	0.63	0.24
LL21NC02-1C16.2	4.57	4.21	5.55	3.34	4.45	3.15	3.27	3.54	2.23	3.19	1.6	3.26	2.72	4.23	5.2	3.91	4.16	1.97	5.58	2.53	4.04	2.08	2.45	3.82	2.62	2.75	3.68	2.95	2.24	3.18	2.72	4.05	2.6	4.85	3.21	6.03	5.42	5.09	5.91	9.42	5.42	2.41	6.89	5.86	9.18	5.42	9.67	15.39	2.68
RP11-792A8.4	5.54	5.1	4.05	3.95	4.44	2.37	2.9	4.11	2.9	3.65	3.79	4.48	3.37	3.79	5.95	6.53	6.31	3.64	3.14	5.81	3.45	2.96	6.25	5.37	3.86	2.73	5.57	4.98	4.13	5.71	3.93	3.52	3.73	6.59	4.35	5.11	9.5	7.08	6.02	6	6.43	4.24	5.67	9.07	7.52	9.48	5.76	10.85	9.8
RP11-452C13.1	0.88	1.34	0.6	1.54	1.22	1.73	0.5	1.16	0.85	0.99	0.92	0.4	0.53	1.25	0.76	0.49	0.97	1.8	0.4	0.3	2.56	1.34	0.39	1.48	2.57	0.97	0.69	1.61	2.06	1.04	1.06	0.63	1.81	1.09	0.41	0.88	0.34	0.89	1.09	1.02	0.99	0.41	0.38	0.92	1.07	1.82	0.36	1.17	1.83
RP11-801F7.1	0.3	0.63	0.19	0.22	0.1	0.22	0.18	0.15	0.12	0.16	0.04	0.22	0.13	0.18	0.21	0.04	0.44	0.35	0.07	0.26	0.04	0.16	0.04	0	0.22	0.04	0	0.16	0.13	0	0.14	0.2	0.16	0.33	0.28	0.19	0.66	0.3	0.23	0.04	0.15	0.12	0.29	1.17	0.54	0	0.19	0.29	0.22
CTA-292E10.8	0.5	0.47	0.11	0.27	0.47	0.44	0.72	0.73	0.43	1	0.73	0.75	0.2	0.34	0.1	0.81	0.17	0.91	0.55	0.19	0.16	0.54	0.55	0.33	1.08	0.25	0.43	0.1	0.46	0.21	0.45	0.58	0.89	0.56	0.39	0	0.41	0.22	0.32	0.06	0.03	0	0.34	0.06	0.38	0.14	0.27	0.28	0
RP11-332H14.1	0.05	0.61	0	0.06	0	0	0.13	0	0.23	0.06	0.19	0	0	0	0.5	0.33	0.12	0	0.05	0.37	0	0.14	0	0	0	0.18	0.06	0.05	0.24	0.17	0.07	0.12	0.17	0.06	0.05	0.14	0	0	0.11	0	0.11	0	0.24	0.6	0	0	0.05	0	0
RP11-121A8.1	3.65	2.78	2.81	4.64	3.87	3.66	3.34	4.05	3.76	4.35	5.72	4	6.7	2.15	2.6	5.32	1.31	3.65	1.39	1.97	4.39	2.07	2.43	1.77	1.05	1.37	2.12	1.79	2.61	3.88	2.6	1.54	1.93	1.4	2.65	0.66	1.43	1.24	1.94	0.59	0.75	0.65	0.23	0.79	0.41	0.21	0.92	0.37	0.59
CTD-2555O16.4	1.23	1.28	1.75	0.84	0.81	0.64	1.18	1.34	1.11	0.87	0.92	1.11	1.19	0.96	0.65	1.55	0.78	0.81	1.13	0.95	0.57	0.94	0.79	0.62	0.78	0.87	0.72	0.92	0.62	1.23	1.12	1.54	1.19	0.96	0.76	0.01	0.55	0.38	0.33	0.16	0.02	0.11	0.65	0.61	0.41	0.23	0.93	0.16	0.3
RP11-74E22.6	0.9	0.08	0.95	0.58	0.27	0.84	0.51	0.69	0.3	0.45	0.25	1.86	0.75	0.34	0.65	0.43	0.41	1.09	1.09	1.09	1.06	0.97	0.29	0.27	0.73	0.3	0.5	0.36	0.56	0.87	0.77	0.6	0	0.53	0.45	0.45	1	1.1	0.79	1.04	0.5	1.22	1.08	0.93	0.87	0.71	1.94	0.31	0.65
RP11-440D17.3	0.46	0.58	0.46	0.33	0.32	0.46	0.35	0.68	0.36	0.57	0.25	0.29	0.8	0.18	0.31	0.29	0.11	0.61	0.37	0.22	0.2	0.51	0.28	1.04	0.14	0.27	0.35	0.31	0.5	0.42	0.33	0.4	0.24	0.42	0.63	0	0.16	0.18	0.05	0.18	0.01	0	0.31	0.18	0.14	0.03	0.47	0.06	0.26
RP11-330O11.3	0.44	0.58	0.67	0.51	0.72	0.65	0.66	0.2	0.74	0.75	0.78	0.52	0.55	0.48	0.5	0.52	0.71	0.79	0.51	0.25	0.25	0.42	0.51	0.48	0.53	0.24	0.72	0.42	0.46	0.59	0.67	0.56	0.79	0.52	0.68	2.22	1.05	0.95	2.16	3.34	1.37	1.28	1.86	1.54	3.39	2.9	4.55	1.03	2.71
RP11-47A8.5	2.18	2.18	1.91	1.76	1.61	1.92	1.69	2.43	1.55	1.84	1.75	1.68	1.8	1.99	2.79	1.94	2.66	2.05	2.38	2.19	3	3.08	2.9	1.91	2.7	2.2	2.06	2.94	2.79	2.31	2.38	2.89	2.57	2.5	2.86	3.62	3.07	3.15	2.84	3.48	3.09	3.65	1.91	4.58	3.58	3.74	2.07	2.01	4.69
RP11-134L10.1	11.4	6.56	7.74	11.25	9.37	15.92	9.71	10.21	11.47	10.9	12.67	9.01	6.07	11.78	17.92	6.91	13.26	19.29	11.92	9.24	12.93	6.04	17.17	19.52	13.37	15.26	10.73	15.98	13.21	9.02	10.12	8.88	8.25	9.46	9.93	12.83	11.03	13.31	10.67	25.72	19.56	36.19	19.43	19.67	9.06	5.17	33.24	23.56	21.61
RP11-307C18.1	0.04	0.04	0	0.17	0.19	0	0.27	0.04	0	0.08	0.21	0	0.18	0.09	0.03	0.04	0	0	0.36	0.14	0	0.1	0.07	0.57	0	0.2	0	0.06	0.2	0.19	0.05	0.47	0	0.2	0.07	0.23	0.04	0.12	0.79	0.04	0.3	0.28	0.28	0.16	0.53	1.57	0.25	0.2	0.09
RP11-1275H24.2	1.49	1.65	1.58	1.74	1.45	1.52	0.97	1.29	1.62	1.5	1.57	0.93	1.69	2.24	1.15	0.72	3	1.33	2.31	0.85	1.36	0.64	1.37	4.86	2.59	0.76	1.35	2.26	1.38	2.55	2.35	2.27	0.88	2.45	1.07	1.84	5.41	2.04	2.79	2.7	2.52	2.71	2.67	1.49	3.33	2.15	2.38	1.66	2.8
RP11-517H2.6	2.52	3.47	4.44	2.58	5.73	2.82	3.6	3.03	2.82	3.81	2.38	2.87	3.73	2.42	5.27	6.58	2.65	3.03	2.63	3.84	3.28	3.59	3.22	3.41	2.87	1.95	3.3	3.18	2.12	2.8	3.16	2.75	3.33	2.58	2.57	0.87	1.39	1.3	1.15	0.48	0.62	0.29	4.6	1.64	1.53	0.46	2.79	0.7	0.2
AP000240.9	1.16	0.58	1.45	1.05	1.73	1.01	0.62	1.44	1.06	0.95	0.93	1.51	0.79	1.88	1.34	1.74	1.77	1.51	1.45	1.09	1.2	0.53	1.39	1.47	0.76	1.38	0.83	1.16	1.05	2.25	0.98	1.87	0.74	0.66	1.03	1.08	2.18	2.27	2.55	2.7	1.21	0.92	2.23	1.04	2.14	2	4.34	1.91	1.2
RP11-422P24.10	0.3	0.11	0	0.12	0.13	0	0.19	0.35	0.33	0.33	0.42	0.18	0.18	0.19	0.9	0.42	0.11	0.28	0.15	0	0.3	0.22	0.16	0	0.12	0	0.42	0.09	0.23	0.21	0.25	0.16	0.16	0.28	0.42	1.18	0.51	0.46	0.52	0.05	0.16	0.45	0.39	0.11	1.11	0.26	0.13	0.28	0.12
LINC02035	5.2	4.72	4.02	3.86	3.87	5.21	3.82	3.69	4.39	4.7	4.86	4.07	4.27	5.05	3.59	4.25	4.26	3.25	4.73	3.45	3.51	2.65	3.79	4.23	3.76	5.65	3.46	4.44	3.28	4.27	4.84	5.27	4.37	3.92	3.86	5.79	8.21	5.52	11.18	7.74	5.76	4.41	6.39	4.89	8.19	7.67	4.32	2.69	5.29
CTB-13F3.1	0.13	0.08	0.34	0.44	0.39	0.16	0.25	0.2	0.36	0.4	0.08	0.2	0.08	1.11	0.53	0.1	0.18	0	0.39	0.07	0.12	0	0.17	0.13	0.12	0.29	0.32	0.2	0.15	0.04	0.29	0.26	0.21	0.15	0.19	0.26	0.22	0.11	0.31	0.27	0.73	0.41	0.3	0.15	1.16	0.45	0.88	0.26	0.2
XXyac-YX155B6.7	0.83	0.5	0.06	0.41	0.44	0.18	0.18	0.63	0.11	0.37	0.23	0.34	0.24	0.06	0.55	0.41	0.22	0.32	0.38	0.24	0	0.34	0.15	0.19	0	0.05	0.12	0.55	0.22	0.46	0.12	0.53	0.26	0.21	0	0	0.93	0.06	0.2	0	0	0.22	0.05	0.55	0.26	0.1	0.17	0.05	0.11
RP3-508I15.22	1.06	0.97	1.13	1.56	0.78	0.55	0.43	1.31	1.53	0.92	1.19	0.76	0.37	1.42	1.32	1	2.15	0.37	0.89	0.59	0	0.7	0.47	0	0.35	0.89	1.02	1.18	0.78	0.85	1.76	1.04	0.64	2.05	0.65	1.24	1.24	2.64	3.72	3.64	1.52	3.62	8.49	1.59	4.17	1.66	1.19	1.57	1.06
RP11-301O19.1	0.18	0.67	0.51	0.38	0.41	0.11	0.73	0.32	0.35	0.1	0.59	0.43	0.28	0.5	0.81	0.47	0.14	0.13	0.27	0.58	0.16	0.04	0.42	0	0.37	0.15	0.27	0.08	0.45	0.48	0.28	0.25	0.24	0.35	0.17	0.41	1.07	0.47	0.14	0.27	0.24	0	0.15	0.1	0.33	0.42	0.24	0.25	0
RP11-1275H24.3	0.45	0.35	0.22	0.08	0.29	0.32	0.27	0.36	0.19	0.26	0.16	0.1	0.48	0.05	0.29	0.05	0.33	0.29	0.11	0.35	0.18	0.04	0.76	0	0.13	0.2	0.27	0.54	0.2	0.45	0.17	0.39	0.21	0.34	0.35	0.23	0.75	0.38	0.28	0.33	0.12	0.22	0.3	0.1	0.91	0.39	0.18	0.27	0.21
RP11-78I14.1	0.31	0.1	0.27	0.1	0.28	0.42	0.11	0.13	0.1	0.52	0.42	0.31	0.16	0.16	0	0.18	0.07	0	0.3	0	0	0.08	0	0.17	0	0	0	0.38	0.24	0.32	0.05	0.24	0.37	0.1	0.16	0.11	0.24	0.3	0.09	0.04	0.05	0.19	0	0.4	0.37	0.18	0.35	0	0.62
RP11-532L16.3	0.24	0.04	0.25	0.05	0	0.14	0	0	0.13	0.13	0	0	0.05	0.05	0.04	0	0.26	0.07	0	0	0.32	0.03	0.12	0	0	0.22	0	0	0.11	0.08	0.05	0.09	0.08	0.13	0	0.2	0.53	0.09	0.04	0.04	0.12	0.09	0.18	0	0.41	0.08	0.69	0.31	0.05
RP11-350G8.9	0.43	0.35	0.35	0.44	0.36	0.3	0.34	0.37	0.63	0.37	0.29	0.29	0.26	0.91	0.35	0.03	0.3	0.8	0.3	0.85	0.04	0	0.6	0	0.11	0.57	0.33	1.22	0.92	0.55	0.42	0.5	0.56	0.54	0.37	1.15	0.45	0.6	0.99	0.19	0.32	1.12	0.27	0.21	1.29	0.35	0.73	0.82	0.9
RP11-799M12.2	0.91	0.43	0.28	0.63	0.97	0.36	0.83	0.87	1.02	1.14	1.16	1.14	0.82	1.62	1.52	0.31	0.9	0.7	0.55	0.67	0.44	1.09	1.05	0	0.18	1.9	0.36	0.52	0.34	0.52	0.61	0.74	0.6	0.58	0.38	2.58	1.47	1.5	3.92	2.61	2.08	0.96	2.23	1.95	1.3	1.9	3.2	2.69	3.98
RP11-820I16.4	0.25	0.23	0.41	0.15	0.42	0.1	0.4	0.37	0.18	0.18	0.39	0.76	0.3	0.4	0.23	0.13	0.34	0.38	0.28	0.28	0.05	0.32	0.34	0	0.52	0.45	0.64	0.04	0.26	0.13	0.46	0.22	0.22	1.04	0.49	0.9	0.18	0.75	0.21	0.41	0.17	0.05	0.55	0.55	1.29	0.55	0.54	0.77	0.77
CITF22-92A6.1	0.24	0.24	0.26	0.19	0.4	0.11	0.23	0.35	0.3	0.21	0.21	0.22	0.15	0.3	0.28	0.4	0.17	0.1	0.09	0.21	0.33	0.15	0.34	0.21	0.12	0.27	0.15	0.47	0.33	0.16	0.45	0.23	0.11	0.31	0.27	0.31	0.19	0.16	0.13	0.44	0.2	0.08	0.37	0.39	0.33	0.25	0.47	0.52	0.14
RP11-290D2.6	105.07	64.32	38.23	39.85	50.12	33.28	42.34	37.33	29.25	38.98	38.6	45.68	80.35	31.71	55.67	83.85	139.74	52.7	127.57	138.74	55.56	35.65	44.2	62.74	49.65	26.74	129.4	102.66	30.41	144.23	56.7	105.4	81.27	164.48	58.67	49.57	228.84	68.76	39.99	21.14	23.5	21.88	136.53	48.73	105.97	46.31	98.18	131.74	43.26
RP11-104L21.3	2.15	1.17	1.47	0.41	1.06	0.92	0.85	0.62	0.6	0.52	0.82	0.97	2.09	0.51	0.39	2.73	0.31	0.39	0.47	0.88	0.57	0.97	0.71	0	0.97	1.6	0.74	0.06	0.38	1.02	1.12	0.98	0.88	0.61	0.96	0	0.08	0	0.79	0	0.14	0	0.08	0.16	0	0.14	0.36	0.85	0.32
RP11-434H6.6	0.59	0.29	1.39	1.24	1.33	0.49	0.55	1.11	0.89	1.08	0.61	1.04	0.72	0.46	1.67	0.35	1.39	0.72	0.87	0.73	0.61	0.75	1.11	2.06	1.34	0.65	1.33	0.77	1.85	0.98	0.65	0.85	1.42	0.78	0.86	1.44	0.62	1.01	0.96	4.06	1.74	2.62	1.78	1.09	1.01	2.63	1.33	2.77	2.44
RP11-20I20.4	0.58	0.89	1.26	0.63	0.81	0.32	0.65	1.64	0.8	1.2	0.56	0.43	2.62	0.06	1.14	0.99	1.3	0.74	0.72	0.73	1.12	0.51	0.71	1.46	0.98	0.41	0.44	0.41	1.29	0.83	1.51	1.55	0.62	0.93	0.98	0.14	0.77	0.72	0.99	0.16	0.44	0.52	0.06	0.36	0.17	0	0.74	0.29	0
RP3-402G11.25	0.49	0.35	1.24	0.52	0.75	0	0.3	0.19	0.44	0.47	0.29	0.22	0.37	0.34	0.35	0.58	0.58	0.37	0.39	0.97	0.15	0.3	0.16	0.49	0.86	0.54	0.26	0.53	0.56	0.52	0.27	0.64	0.2	0.31	0.46	0.48	0.52	0.63	0.9	1.05	0.96	0.51	0.62	0.42	1.39	0.79	1.57	1.65	0.69
RP11-717A5.2	2.01	1.62	2.87	1.71	1.84	1.04	1.76	1.44	2.49	2.48	1.36	1	1.74	1.41	1.34	3.28	3.65	2.94	0.56	2.82	1.35	3.01	1.48	0	3.01	0.32	2.06	1.24	0.52	3.33	0.36	0.62	0.61	3.16	1.33	1.49	0.96	1.96	2.98	2.31	3.89	0.95	3.85	1.94	1.5	2.07	1.51	1.6	0.34
AP000692.10	0.05	0.19	0.03	0.06	0.03	0.23	0.15	0.41	0	0.05	0.03	0.08	0.17	0.09	0.31	0.2	0.29	0.02	0.19	0.12	0.42	0.54	0.27	0.38	0	0	0.23	0.08	0.11	0.05	0.15	0.26	0.23	0.29	0.04	0.12	0.19	0.24	0.22	0.14	0.05	0.08	0.19	0.05	0.47	0.56	0.35	1.35	0.06
AP001437.1	0.37	0.05	0.12	0.38	0	0.44	0.17	0.41	0.05	0.15	0	0	0.17	0.23	0.73	0.53	0.21	0.38	0.05	0.14	0.92	0.08	0.14	1.28	0.8	0.05	0.05	0.08	0.08	0	0.11	0.25	0	0.3	0.21	0.12	0.41	0	0.14	0.28	0	0.05	0.36	0	0.48	0.8	0.24	0	0.38
AC000068.10	0.41	1.03	0.51	0.43	0.47	0.28	0.45	0.55	0.4	0.34	0.59	0.27	0.28	0.5	1.62	0.52	0.55	0.34	0.89	0.85	0.75	0.16	0.56	0.36	0.42	0.3	0.87	0.91	0.58	0.48	0.51	0.84	0.44	0.4	0.67	0.59	0.61	0.52	0.52	0.41	0.28	0.3	0.56	0.51	0.91	0.66	1.51	1.42	0.75
RAB33B-AS1	0.53	0.5	0.36	0.51	0.39	0.48	0.43	0.58	0.7	0.48	0.68	0.49	0.47	0.63	0.7	0.67	0.77	0.43	0.64	0.51	0.18	0.45	0.42	0.18	0.39	0.41	0.4	0.51	0.31	0.48	0.49	0.69	0.44	0.74	0.43	0.75	0.91	0.77	0.96	0.97	1.53	0.93	1.19	0.93	0.79	0.57	0.57	0.43	0.71
RP3-402G11.26	2.41	3.27	2.46	3.47	3.52	2.56	2.51	2.98	3.36	4.09	2.35	2.81	4.43	3.29	5.09	4.31	3.73	3.11	3.53	4.45	3.15	2.47	4.64	3.57	2.66	2.9	3.45	2.62	4.21	4.39	3.15	4.55	3.39	4.45	3.04	3.63	3.86	7.16	5.07	3.97	7.74	2.96	4.14	2.74	8	5.75	5.25	4.69	4.47
RP11-531F16.4	0.15	0.27	0.71	0.54	0.81	0.8	0.44	0.12	0.36	0.61	0.25	0.24	0.4	0.18	0.28	0.19	0.34	0.39	0.44	0.24	0.11	0.34	0.12	0.12	0.28	0.33	0.5	0.34	0.24	0.6	0.6	0.62	0.58	0.53	0.42	0.5	1.04	0.72	0.22	0.42	1.22	0.3	0.33	0.14	0.82	0.46	0.63	0.57	0.53
CTA-384D8.34	2.41	4.12	1.55	4.25	2.74	3.1	2.23	1.77	2.46	2.25	3.81	3.02	2.65	2.56	7.85	2.5	2.19	5.81	3.93	3.04	2.73	1.87	3.35	0.94	2.09	4.06	3.59	2.51	2.01	5.34	3.02	3.79	2.11	2.62	1.39	2.77	4.87	3.19	2.8	2.3	7.48	6.53	4.83	7.02	1.66	1.55	9.95	8.35	7.75
AP000350.5	0.27	0.42	0.68	0.42	0	0.25	0.44	0.38	0.9	0	1.08	0.4	1.25	0.27	0.35	0.88	0	0.27	0.54	0.21	0.08	0.14	0.29	0.13	0.19	0.16	0.22	0	0	0.27	0.73	0.39	0.91	0.84	0.31	0.1	0.23	0.14	0	0.18	0	0	0.54	0.44	0	0.06	0.18	0.06	0
RP11-22N19.2	0.99	0.53	1.46	1.03	0.63	0.66	0.52	0.87	1.29	0.56	1.14	0.58	0.66	1.73	1.37	0.31	1.04	1.66	1.12	0.78	1.95	0.15	0.92	0.39	0.55	0.57	0.95	0.98	1.1	1.15	0.86	1.16	0.92	1.75	0.96	2.3	2.05	1.35	0.98	2.78	2.14	2.21	1.41	1.39	3.21	0.86	2.34	3.11	1.97
XXbac-B444P24.13	0.96	1.24	0.54	1.03	1.07	0.96	1.26	0.9	0.97	0.86	1.26	1.43	0.88	0.49	0.78	0.62	1.52	1.36	1.27	1.01	0.7	0.75	0.55	0.13	1.01	0.22	1.15	0.8	0.63	0.94	0.66	1.05	0.46	0.73	0.65	0.17	1.26	0.19	0.24	0.17	0.1	0.26	0.3	0.37	0.38	0.24	0.23	0	0
RP11-535A5.1	0.67	0.41	0.32	0.86	0.46	0.31	0.95	0.88	0.22	1.06	1.1	0.96	1.06	0.51	0.14	0.48	0.62	0.57	0.66	1.72	0.3	0.18	0.58	0.2	0.06	0.57	0.49	0.4	0.23	0.81	0.77	1.34	0.44	0.28	0.19	0.13	0.86	0	0.32	0	0	0.23	0.23	0.12	0.11	0	0.05	0.4	0
RP11-378A13.2	1.76	2.43	2.64	2.15	1.24	1.06	1.83	2.64	2.48	1.52	1.51	2.2	1.91	1.94	1.6	1.51	1.97	1.31	1.98	2.08	3.46	2.61	1.95	2.44	3.17	2.75	1.99	1.33	2.19	0.83	1.7	2.77	1.73	1.94	1.91	2.05	2.21	3.21	2.56	1.59	2.06	1.55	2.5	1.98	1.75	3.66	1.54	2.4	2.06
RP5-827C21.6	0.17	0.04	0.34	0.16	0.3	0.2	0.04	0.34	0.11	0.25	0.2	0.23	0.49	0	0.53	0.07	0.03	0.4	0.85	0.4	0.16	0	0.28	0	0.04	0.55	0.84	0.23	0.3	0.32	0.29	0.29	0.25	0.18	0	0	0.19	0.11	0.03	0.03	0	0	0.11	0.3	0	0.03	0.73	0	0
TMEM167B-DT	0.33	0.18	0.24	0.38	0.38	0.12	0.17	0.36	0.3	0.31	0.21	0.3	0.22	0.24	0.2	0.23	0.27	0.09	0.32	0.26	0.14	0.08	0.17	0.06	0.25	0.22	0.25	0.15	0.26	0.21	0.25	0.17	0.21	0.4	0.24	0.54	0.26	0.39	0.46	0.58	0.29	0.12	0.45	0.23	0.6	0.37	0.27	0.06	0.05
RP11-634H22.1	0.35	0.22	0.25	0.09	0.15	0	0.14	0.27	0.04	0.08	0.05	0.18	0.09	0.1	0	0.16	0.18	0	0.19	0.39	0.46	0.07	0.08	0	0	0.13	0.14	0.71	0.21	0	0.29	0.26	0.13	0.17	0.14	0.41	0.13	0.22	0.16	0.2	0.33	0	0.22	0.09	0.08	0	0.55	0.44	0.28
RP11-434H6.7	2.44	2.26	1.02	0.75	1.53	1.29	0.77	1.63	0.88	2.23	0.52	1.53	0.23	0.92	1.23	0.59	1.45	0.52	1.23	0.18	0.29	1.53	1.23	2.48	0.95	1.86	0.82	0.92	1.99	1.32	0.55	1.56	1.73	0.97	1.56	0.89	3.08	0.57	0.52	1.51	0.72	0.14	1.82	1.13	1.77	1.35	5.09	5.02	0.44
AC004067.5	0.69	0.41	0.9	0.25	0.65	0.33	0.44	0.69	0.42	0.52	0.5	0.49	0.29	0.7	0.62	0.22	0.34	0.56	0.12	0.8	1.16	0.37	0.22	0.12	1.15	0.23	0.54	0.31	0.43	0.66	0.67	0.59	0.77	0.36	0.39	0.19	0.1	0.31	0.12	0.12	0.16	0.07	0.17	0.27	0	0.18	0.5	0.37	0.04
RP11-166O4.6	0.71	0.5	0.45	0.41	0.68	0.46	0.67	0.63	0.82	0.39	0.7	0.64	0.95	0.21	0.98	0.9	0.7	0.64	0.49	0.34	0.07	0.55	0.23	0	0.38	0.15	0.45	0.23	0.53	0.89	0.82	0.7	0.73	0.31	0.86	0.08	0.3	0.61	0.13	0.13	0.03	0	0.61	0.49	0.16	0.08	0.52	0.26	0
RP11-313P22.1	0.05	0.17	0.25	0.35	0.13	0.12	0.3	0.69	0.53	0.21	0.58	0.4	0.3	0.24	0	0.61	0.7	1.42	0.48	0.05	0.29	0.09	0	0.39	0.29	0.54	0.59	0.43	0.45	0.83	0.12	0.27	0.31	0.16	0.36	0	0.88	0	0.56	0.3	0.05	0.38	0.05	0.11	0.21	0.35	1.81	0.16	0.75
RP11-108L7.14	0.05	0.11	0.53	0.22	0.36	0.11	0.23	0.42	0	0.15	0.22	0.05	0	0	0.26	0	0.28	0.87	0.09	0	0.11	0.41	0.29	0.19	0	0.26	0.11	0	0.64	0.15	0.12	0.05	0	0.1	0.04	0.12	0.26	0.27	0.49	0.23	0.54	0.31	0.16	0.11	0.2	0.63	0.41	0.42	0.33
RP11-417L19.6	3.14	1.98	2.74	1.39	1.97	2.03	2.86	1.97	1.82	0.71	2.07	1.96	1.41	0.45	1.16	2.89	1.37	1.36	2.22	1.22	0.52	1.79	1.73	1.16	1.79	1.36	1.48	0.88	0.93	1.85	0.91	2.14	1.79	1.77	1.62	0.47	0.33	0.33	0.99	0.37	0.08	0.48	2.36	1.64	0.92	0	0.89	0.08	1.37
RP5-864K19.7	3.08	2.85	3.78	2.79	3.68	2.88	3.06	2.72	3.24	2.38	2.84	3.26	2.99	3.36	3	2.46	3.62	2.64	3.38	2.94	3.42	2.23	3.19	2.45	2.29	2.98	2.32	2.4	1.78	3.3	3.23	3	2.41	3.44	3.3	4.13	3.53	2.8	3.59	2.32	2.78	2.2	3.3	4.7	2.83	3.42	2.52	2.16	4.52
RP5-837J1.6	0.13	0.29	0	0.08	0.08	0.08	0.85	0.06	0.34	0.34	0.22	0.07	0.23	0	0.41	0.07	0.28	0	1.18	0.37	0	0.33	0	1.25	0.22	0	0.15	0.71	0.4	0.2	0.24	0.34	0	0.21	0.06	0	0	0.14	0.07	0	0.07	0	0.07	0	0.59	0.06	0.72	0.98	0
RP11-758H9.2	0.34	0.45	0.25	0.15	0.14	0.2	0.18	0.29	0.23	0.21	0.11	0.23	0.28	0.16	0.19	0.34	0.45	0.27	0.14	0.51	0.06	0.03	0.19	0	0.11	0.12	0.5	0.14	0.13	0.27	0.18	0.31	0.21	0.28	0.3	0.16	0.14	0.25	0.19	0.42	0.19	0.02	0.22	0.04	0.25	0.15	0.49	0.4	0.21
RP11-7F17.8	2.73	2.65	3.04	2.95	2.4	2.73	2.53	3.06	2.96	2.52	2.69	2.73	2.52	2.74	1.92	2.21	2.88	2.49	2.88	2.15	2.66	2.34	2.62	2.29	3.75	2.7	2.73	2.97	2.9	3.11	2.98	2.97	2.82	2.47	2.71	3.21	2.92	3.29	4.58	4.05	4.15	4.94	3.42	2.98	5.13	4.57	1.82	1.59	3.63
RP11-78J21.7	3.59	3.82	4.35	2.95	3.31	2.4	3.21	3.12	2.69	2.7	3.16	3.5	4.35	2.8	3.49	3.98	2.39	2.17	3.96	2.78	2.85	2.82	2.85	3.01	1.82	1.93	3.94	2.33	2.31	4.13	3.19	3.73	2.88	3.09	3.12	0.93	1.43	1.45	1.11	0.57	0.46	0.44	2.23	1.21	0.82	0.79	3.18	1.2	0.65
WI2-87327B8.2	0.29	0.25	0.28	0.18	0.22	0.36	0.15	0.39	0.55	0.3	0.29	0.17	0.12	0.85	0.56	0.12	0.85	0.35	0.16	0.16	0.16	0.16	0.41	0.82	0.41	0.18	0.29	0.15	0.27	0.26	0.17	0.28	0.08	0.33	0.32	1.09	0.2	0.6	0.76	1.21	1.6	0.97	1.15	0.19	1.07	2.14	0.24	0.42	0.88
RP11-81H14.1	1.19	2.27	3.15	2.19	2.39	2.4	2.5	5.16	3.61	3.81	3.53	4.43	8.25	1.43	0.85	1.58	3.44	0.75	0.45	1.03	1.52	2.06	1.63	1.65	1.42	0.44	1.65	0.54	1.89	7.04	1.46	1.64	1.49	2.38	3.09	0.35	1.02	2.45	3.02	0.58	0.81	1.66	0.38	1.51	0.05	0.34	1.75	1.11	0.4
LLNLR-470E3.1	12.85	9.6	16.23	12.34	12.26	0	3.34	15.81	6.47	12.1	4.86	8.67	0	11.74	0	3.79	11.95	17.89	3.53	4.77	8.09	4.36	11.76	34.95	14.57	13.33	8.65	0	11.55	0.05	7.59	0	8.02	5.04	12.09	15.83	10.78	10.84	6.62	19.83	8.27	9.84	13.14	5.51	21.84	24.3	26	21.69	10.13
CTD-2306A12.1	0.08	0.17	0	0.69	0.25	0.56	0.19	0.19	0.5	0.29	0.78	0.09	0.28	0.19	1.04	0.04	0.12	0.36	0.38	0.23	0.54	0.44	0.32	0	0.18	2.33	1.15	0.77	0.1	0.37	0.1	0.04	0.25	0.64	0.21	0.45	1.29	0.83	0.96	0.97	0.96	0.17	0.69	1.65	1.37	1.07	2.12	0.73	0.59
FAM27E3	0.22	0.13	0.18	0.36	0.39	0.25	0.24	0.32	0.24	0.16	0.19	0.26	0.35	0.15	0.26	0.21	0.24	0.21	0.32	0.23	0.19	0.13	0.48	0.26	0.09	0.17	0.11	0.2	0.3	0.12	0.11	0.21	0.14	0.22	0.15	0.03	0.5	0.88	0.23	0.08	0.55	0.55	0.19	0.41	1.06	0.65	0.08	0.31	0
CTD-3203P2.3	0.94	0.99	0.44	0.24	0.53	0.6	0.57	0.7	0.7	0.73	1.25	0.62	0.6	0.65	0.44	1.59	0.83	0.41	0.63	0.75	0.55	0.38	0.88	0.35	2.32	1.19	0.87	1.39	0.58	0.46	0.51	0.8	0.44	0.97	0.46	3.68	1.21	2.01	3.05	1.85	3.57	2.78	1.34	1.52	2.7	1.63	0.87	0.33	2.13
RP4-568C11.4	2.66	0.81	1.77	0.7	1.08	2.42	0.61	1.54	0.88	1.38	1.95	0.77	0.6	2.25	2.4	0.59	7.54	0.97	1.31	0.7	0.45	0.37	1.78	1.67	0.04	2.5	0.9	2.28	1.05	1.76	0.98	4.08	0.98	2.04	1.22	52.21	13.94	14.18	25.81	32.99	30.57	16.28	18.49	4.13	21.74	8.64	4.9	1.35	6.69
RP11-670E13.6	4.04	1.63	1.36	2.01	2.47	3.42	2.14	3.32	2.88	2.92	1.14	2.11	1.24	2.52	2.76	2.76	5.86	2.63	4.61	2.9	3.19	1.16	2.67	3.58	2.39	3.51	3.24	4.27	4.04	3.36	2.62	3.8	2.82	5.18	2.28	5.06	12.99	9.27	7.01	5.44	5.65	7.85	7.73	6.92	11.34	5.7	11.9	9.05	6.15
RP1-267L14.6	0.67	0.49	0.75	0.28	0.51	0.4	0.41	0.7	0.51	0.4	0.59	0.39	0.49	0.12	1.31	0.59	0.25	0.28	0.2	0.33	0.43	0.23	0.59	0	0.23	0.29	0.56	0.29	0.36	0.25	0.25	0.98	0.39	0.37	0.46	0	0	0	0.17	0.13	0.14	0.15	0.11	0.08	0.21	0	0.79	0.22	0.35
LA16c-380H5.6	0	0.23	0	0.12	0	0.06	0.18	0	0	0.05	0	0.06	0	0.68	0.14	0.05	0.15	0	0	0	0	0.04	0.05	0	0	0	0	0	0.18	0	0.19	0	0	0.06	0.23	0.13	0.28	0.06	0.21	0.1	0.63	0.06	0.06	0.45	0.16	0.41	0	0.62	0
CTD-2017F17.2	16.22	10.89	10.84	9.23	11.01	5.51	8.39	20.78	10.94	10.43	7.63	12.22	6.83	13.02	17.94	8.26	14.69	13.75	13.52	6.98	13.36	9.82	15.18	38.35	14.18	12.62	14.48	9.55	20.98	11.88	8.08	12.27	12.28	14.88	11.6	10.06	13.56	16.91	24.62	34.87	12.18	10.77	19.44	10.53	16.87	20.05	29.57	48.21	9.84
RP4-583P15.16	0.69	2.09	0.69	0.82	0.7	0.58	1.01	0.96	0.07	0.15	0.57	0.56	0.99	0.67	0.26	0.28	0.15	0.7	0.47	1.01	2.09	0.96	1.06	0.54	0.32	0.23	0.57	0.77	0.75	0.79	0.43	0.82	0.66	0.98	0.57	0	0.15	0.23	0	0.21	0.07	0.08	0.08	0.62	0.07	0.14	1.56	1.3	0
CTD-2026K11.5	1.84	1.01	0.93	1.12	1.46	0.6	0.91	1.69	0.86	0.69	0.7	1.16	1.08	0.79	0.46	0.82	0.59	1.57	2.04	1.12	1.22	1.82	1.64	1.37	0.58	0.82	1.77	0.77	1.62	2.4	0.62	1.72	1.69	0.93	1.47	0.26	1	0.28	0.15	0.3	0.57	0.33	1	0.11	0.78	0.76	0.26	1.43	0.29
MIR223HG	42.05	33.34	34.89	42.79	33.47	55.01	26.16	40.15	50.54	32.75	55.86	37.2	28.89	64.6	42.14	27.37	61.7	42.09	42.42	43.88	24.44	19.66	41.67	28.66	43.38	39.49	39.84	30.99	43.93	43.35	44.61	40.82	29.24	46.31	35.11	60.72	65.64	86.18	103.21	123.92	148.27	95.23	202.34	77.3	105.22	136.24	83.97	43.02	119
RP11-21K12.3	0.23	0.06	0.25	0.17	0.11	0.1	0.07	0.34	0.15	0.06	0.2	0.26	0.07	0.17	0.08	0.09	0.19	0.42	0.41	0.42	0.33	0.15	0.38	0	0	0.68	0.07	0.05	0.13	0.56	0.28	0.21	0	0.16	0.05	0.95	0.35	0.61	0.44	0.14	0.44	0.56	0.22	0.25	0.5	0.09	0.76	0.16	0.3
RP11-139H15.7	0.29	0.76	0.84	0.46	0.62	0.64	0.59	1.21	1.46	0.94	0.91	0.96	0.29	1.84	0.27	0.65	0.94	0.04	0.66	0.76	0.28	0.17	0.55	0.57	0.79	1.01	0.46	0.58	0.26	1.01	0.72	1.05	0.72	0.96	0.22	1.43	1.4	1.43	1.2	1.02	1.81	1.06	1.24	0.33	1.11	0.59	1.85	0.75	0.17
AC131056.3	7.04	9.33	1.07	7.12	3.07	8.88	6.78	6.75	2.65	1.95	3.08	2.42	2.66	1.21	2.18	12.18	2.35	3.1	5.28	0	7	4.4	6.88	0.06	5.24	1.17	1.7	8.64	1.44	5.73	6.95	1.41	4.69	1.48	0.66	0.68	1.14	1.26	3.57	0.27	19.79	1.16	0	0.57	0.45	1.25	0.64	0.57	1.76
RP1-292L20.3	0.23	0.26	0.29	0.11	0.12	0.11	0.17	0.28	0.2	0.2	0.16	0.32	0.78	0.4	0.09	0.29	0.21	0.3	0.23	0	0	0.36	0.52	0	0.21	0.05	0.33	0.24	0.38	0.34	0.11	0.05	0.25	0.25	0.26	0.83	0.21	0.05	0.86	0.51	1.15	0.15	0.51	0.62	1.01	0.19	0	0.56	0.32
RP11-136L23.2	0.32	0.29	0.32	0	0.08	0.39	0.23	0.26	0	0.07	0.3	0.07	0	0.08	0	0.07	0.19	0.12	0.25	0.06	0.08	0.11	0.26	0	0	0	0.08	0.39	0.12	0.13	0.08	0.07	0	0	0.06	0	0	0.22	0	0.13	0.07	0.07	0.29	0.14	0.8	0.07	0.56	1.07	0
RP1-197B17.4	0.61	0.37	0.59	0.84	0.3	0.91	0.98	0.47	0.97	1.12	1.23	1.21	0.69	0.46	0.04	0.69	0.28	1.14	0.28	1.44	1.17	0.54	0.78	0	1.1	0.16	0.56	0.65	0.68	0.35	0.71	2.05	0.2	1.3	0.7	0.31	0.42	0.38	0.39	1.18	0.69	0.68	0.95	0.74	0.59	0.73	0.5	1.16	1.55
RP11-88E10.5	0.73	1.01	1.14	1.11	1.01	0.6	0.66	0.97	0.81	0.98	0.78	0.63	0.78	0.83	1.09	0.48	0.77	0.81	0.55	1.03	0.61	0.57	0.49	1.09	0.63	0.4	0.5	0.71	0.59	0.98	0.7	1.23	0.82	0.8	0.68	0.93	1.25	1.34	0.54	3.24	1.25	0.65	1.64	1.46	1.15	1.67	1.02	1.07	2.3
RP11-165D7.5	0.54	0.2	0.22	0.34	0.55	0.35	0.26	0.21	0.16	0.39	0.17	0.62	0.13	0.75	0	0.22	0.16	0.17	0.53	1.02	0.25	0.16	0.18	0	0.21	0	0.04	0.15	0.19	0.26	0.4	0.85	0.3	0.31	0.5	0.69	0.84	0.41	0.67	0.14	0.19	0.08	0.36	0.56	0.78	0.44	0.91	1.55	0.42
AC008984.2	3.09	2.46	3.49	1.2	1.54	2.92	3.2	3.51	2.61	2.42	1.89	1.96	2.28	1.63	2.35	1.73	3.89	1.83	2.81	2.33	1.46	2.71	3.07	2.06	3.25	4.22	2.38	1.43	4.88	2.02	2.11	2.68	2.16	1.81	1.59	7.43	6.13	4.78	10.35	12.46	4.51	4.02	16.95	3.46	13.64	10.2	5.53	3.66	7.19
CTD-2396E7.11	0.67	0.65	0.8	0.69	0.82	0.85	0.75	0.98	0.69	0.36	0.79	0.53	0.81	0.97	0.48	0.98	0.52	0.88	0.87	2.1	0.72	1.01	1.48	0.97	1.35	0.74	1.53	0.58	0.66	0.87	1.25	1.26	1.04	0.97	0.96	0.12	0.85	1.01	0.25	0.12	0.19	0.2	0.58	0.27	0.19	0.53	1.04	0.47	0.36
RP11-946L16.2	0.19	0.13	0	0.18	0.2	0.7	0	0.04	0.25	0.12	0.18	0.63	0.14	0.19	0	0.16	0.35	0.29	0.23	0	0	0	0.32	0	0.13	0.47	0.23	0.3	0.07	0.24	0.38	0.13	0.16	0.47	0.04	0.1	1.12	0.57	0.16	0.04	0.76	0.6	0.17	0.26	0.81	0.4	0.84	0.73	0
CTD-2017F17.1	0.19	0.33	0.36	0.06	0.37	0.06	0.18	0.19	0.63	0.16	0.52	0.28	0.06	0.42	0.14	0.1	0.4	0.49	0.47	0.29	0.06	0.13	0	0.58	0	0.58	0.64	0.88	0.31	0.25	0.18	0.26	0.05	0.16	0.45	0.19	1.24	0.33	0.35	0.1	0	0	0.16	0.22	0.86	0.2	0.76	0	0.28
RP11-568J23.8	0.63	0.53	0.15	0.66	0.5	0.85	0.53	0.86	0.43	0.55	0.09	0.5	0.71	0.48	0.51	1.06	0.18	0.58	0.85	1.39	0.6	0.24	0.77	0.47	1.97	0.3	0.61	0.61	0.71	0.5	0.29	0.51	0.04	0.65	0.36	0	0.26	0.09	0.77	0.16	0.29	0.04	0.53	0	0.58	0	1.1	0.13	0
RP11-126O1.6	2.53	2.76	2.95	0.6	3.13	0.41	1.24	1.77	1.64	0.73	0.9	1.86	0.81	2.07	2.52	3.76	1.32	1.88	1.24	1.57	1.09	1.18	1.04	0	1.08	0.28	2.51	1.38	0.69	1.15	1.26	1.65	0.9	1.3	1.09	0.22	0.75	0.19	0.35	0.25	0.09	0	3.01	0.38	0.62	0	0.22	0.28	0
CH17-262A2.1	0.9	1.63	1.45	0.78	0.7	0.35	0.62	1.3	0.63	0.51	1.67	1.1	1.22	0.18	0.3	1.73	1.03	1.21	2.09	1.6	0.51	0.25	0.56	0	0.63	0.36	0.39	0.47	0.39	2.93	0.13	0.63	1.08	0.76	0.84	0.09	0.65	0.45	0.26	0.07	0.15	0	1.45	0.08	0.04	0.07	1.33	0.68	0
RP11-996F15.4	1.17	0.39	1.78	1.08	0.94	0.42	0.58	0.65	0.28	1.26	1.07	0.85	1.36	0.16	1.86	1.3	0.65	0.68	1.35	1.19	0.51	0.34	0.93	0.51	0.85	1.23	1.13	0.48	0.82	1	1.02	0.89	0.69	0.52	0.52	0.95	0.67	2.06	1.84	0.69	2.29	0.29	0.77	0.58	2.08	1.42	2.64	0.82	0.76
RP11-334C17.6	0.73	0.69	0.91	0.44	0.16	0.15	0.6	0.49	0.26	0.13	0.29	0.28	0.29	0.6	0.11	0.51	0.27	0.57	0.48	0.72	0	0.11	0.75	0	0.43	0	0	0.95	0.11	0.51	0	0.79	0.26	0.67	0.34	0.16	0.14	0.28	0.38	0.37	0.76	1.35	0.54	0.27	0.13	0.63	0.32	0.95	1.14
LINC01730	1.92	2.42	2.43	1.81	4.27	0.54	3.32	2.79	4.02	5.31	2.18	0.52	3.07	0.61	1.91	3.9	2.21	2.01	2.32	1.05	3.3	3.61	3.54	2.96	1.77	1.28	2.2	0.21	2.25	6.65	0.31	2.62	2.81	2.33	2.83	0.51	1.33	2.21	1.47	0.5	0.26	0.22	1.47	0.39	0.42	0.1	1.09	1.66	0
CTD-3154N5.2	0.66	1.33	2.3	2.25	2.3	3.18	1.71	1.93	0.43	3.02	1.24	2.04	2.65	3.98	1.19	2	1.31	3.33	2.15	1.85	0.62	1.72	1.67	1.56	4.18	1.15	1.36	3.4	2.66	2.21	4.85	1.14	2.38	0.72	0.77	0.23	3.67	6.34	0.55	1.14	0.18	1.98	1.03	0.3	2.98	1.03	7.81	2.24	0.26
RP11-16E23.5	1.49	1.83	2.42	1.34	1.38	1.9	1.43	1.31	1.76	1.55	1.12	1.1	1.69	0.5	0.67	2.06	1.45	0.59	1.28	2.26	0.85	1.18	0.88	1.25	1.15	0.69	1.5	0.86	0.53	1.75	1.62	0.83	2.06	0.99	0.87	0.17	1.01	0.67	0.19	0.18	0.23	0.1	1.31	1.01	0.94	0.46	1.53	0.35	0.11
CTB-58E17.9	3.09	3.83	3.12	2.71	2.77	2.25	3.78	3.88	2.71	2.77	3.17	3.3	3.69	1.92	1.71	4.99	2.53	1.87	2.92	3.37	1.79	3.87	2.27	3.1	2.47	2.98	4.36	3.31	3.27	1.84	2.83	2.83	4.09	2.71	2.62	0.58	1.29	1.15	1.2	1.79	0.66	1.03	1.58	2.01	1.09	0.84	1.3	0.12	2.1
U47924.32	0.18	0.05	1.02	0.65	1.17	0.11	0.11	0.14	0.49	0.34	0.22	0.21	0.33	0.22	0.13	0.38	0.61	0.34	0.22	0.54	0	0.2	0.19	0	0.53	0.25	1.19	0	0.04	0.38	0.23	0.44	0.19	0.4	0.25	0.12	0.36	0.41	0.19	0.05	0.24	0.25	0.25	0.31	0.19	0.47	0.48	0.51	0.32
RP11-278C7.5	0.78	1	1.51	0.99	1.18	1.04	1.3	1.18	1.37	1.14	1.22	1.27	2.15	0.81	1.1	2.3	1.24	0.48	1.91	2.14	0.84	0.55	0.5	0	0.73	0.82	1.57	1.21	0.52	1.09	1.43	1.56	1.19	1.17	0.88	0.04	1.35	0.62	0.39	0.09	0.18	0.13	1.22	0.65	0.39	0.18	1.3	0.7	0
RP11-680G24.6	0.52	0.72	1.02	0.49	0.67	0.36	0.68	0.41	0.44	0.48	0	0.35	0.72	0.18	0.59	1.05	0.14	0.52	0.07	1.1	0.13	0.1	0.19	0.15	0.39	0.45	0.27	0.03	0.34	0.16	0.51	0.16	0.91	0.25	1.24	0.05	0.29	0.08	0.19	0.07	0.04	0.04	0.37	0.08	0.04	0.04	0.98	0	0.09
CTD-2027I19.3	0.33	0.12	0.07	0.07	0.14	0.13	0.07	0.22	0.06	0.12	0	0	0.2	0	0.36	0.11	0.08	0	0.16	0	0	0.34	0.17	0	0	0.3	0	0	0.05	0.12	0	0.06	0.35	0.24	0	0	0.37	0.56	0.11	0.06	0.17	0.24	0.25	0.5	0.35	0.06	0.29	0.06	0
CTD-3234P18.6	0.6	0.38	0.48	0.4	0.29	0.21	0.26	0.63	0.1	0.36	0.19	0.49	0.7	0.22	0.32	0.54	0.14	0.39	0.85	0.57	0.28	0.08	0.32	0.06	0.07	0.23	0.48	0.36	0.28	0.44	0.32	0.47	0.65	0.21	0.16	0.23	0.16	0.22	0.27	0.05	0.02	0.16	0.22	0.07	0.08	0	0.11	0.04	0.02
AC006538.8	0.25	0.29	0.45	0.09	0.23	0.26	0.22	0.15	0.31	0.12	0.09	0.13	0.13	0	0.54	0.83	0.08	0.24	0.21	0	0.9	0.1	0.26	0	0.38	0.4	0.17	0.09	0.2	0.42	0.23	0.32	0.12	0.32	0.2	0	0	0.08	0.19	0	0.08	0.08	0.57	0	0.04	0	0	0	0
CTD-2600O9.2	0.09	0.11	0	0.04	0.24	0.08	0.04	0.09	0.1	0.1	0.3	0.04	0.3	0.04	0.21	0.13	0.31	0.29	0.09	0.31	0.07	0.55	0.36	0.62	0.22	0.69	0.38	0.05	0.57	0.43	0.23	0.41	0.13	0.17	0.09	0.04	0.14	0.36	0.1	0.32	0.13	0.03	0.07	0.21	0.16	0.36	0.41	0.21	0.48
CH17-373J23.1	0.54	0	0.76	0.79	0.39	0.51	0.67	0.24	0.39	0.13	0.93	0.63	0.88	0.3	0.06	0.44	0.36	0.28	0.71	0.36	0.36	0.69	0.5	0	0.42	0.07	0.58	0.1	0.16	0.38	0.38	0.53	1.16	0.6	0.61	0	0.07	0.62	0.13	0	0.31	0	0.54	0.14	0.06	0.19	0.32	0.13	0
RP11-230F18.5	0.27	0.51	0.27	0.33	0.24	0.21	0.32	0.29	0.3	0.28	0.42	0.33	0.46	0.37	0.15	0.4	0.13	0.23	0.33	0.13	0.17	0.17	0.33	0.4	0.39	0.39	0.23	0.33	0.22	0.3	0.28	0.35	0.37	0.44	0.29	0.35	0.61	0.23	0.36	0.58	0.44	0.26	0.61	0.18	0.35	0.45	0.26	0.2	0.12
RP1-197B17.5	0.12	0.27	1.07	0.39	0.31	0.2	0.2	0.12	0.66	0.39	0.43	0.14	0.49	0.15	0.49	0.08	0.58	0.53	0.12	0.8	0.57	0.81	0.42	0.96	0.47	0.45	0.19	0.53	0.4	0.17	0.5	0.4	0.52	0.45	0.6	0	0.23	0	0.08	0.04	0.21	0.18	0.09	0	0.04	0.21	0.21	0.36	0.19
RP11-139H15.5	0.51	0.19	0.32	0.1	0.32	0.36	0.31	0.67	0.82	0.41	0.35	0.69	0.61	0.31	0.55	0.83	0.35	0.12	0.37	0.46	0.49	0.7	0.35	1.33	0.44	0.6	0.2	0.47	0.69	1.06	0.16	0.5	0.09	0.46	0.35	0.27	0.56	0.72	0.48	0.8	0.7	0.6	0.7	0.47	0.57	0.48	0.81	0.52	0.54
AC002550.6	0.91	0.3	0.47	0.25	0.34	0.32	0.78	0.59	0.46	0.4	0.63	0.31	0.26	0.07	0.15	0.94	1.15	0.79	0.89	0.89	0.56	0.37	0.6	0	0.06	0.35	0.13	0.09	0.58	0.56	0.46	0.93	0.34	0.35	0.25	0.14	0.59	0.12	1.16	0.05	0	0	0.3	0.6	0.28	0.16	0.98	0	0
RP11-425M5.7	1.55	1.75	1.31	1.31	2.12	0.3	1.78	0.8	1.57	0.81	1.48	1.11	1.63	1.04	0.23	2.13	0.82	0.46	1.67	1.18	0.35	1	0.88	0.4	1.51	0.33	1.13	0.69	0.18	0.21	0.93	1.58	1.12	1.6	0.97	0.19	0.39	0.23	0.62	0.1	0.42	0.06	0.56	0.34	0.05	0.05	0	0	0.94
RP5-858L17.1	1.74	1.78	1.76	1.79	1.25	2.41	1.13	1.66	2.17	1.84	2.15	2.11	1.31	2.95	2.01	1.03	2.1	1.53	2.3	1.03	1.1	1.23	1.79	2.17	1.91	2.45	1.51	2.07	1.11	1.66	1.93	2.17	1.36	2.76	2.03	4.15	1.68	3	2.9	4.24	4.39	3.83	3.31	2.26	3.11	2.32	1.3	1.44	2.28
RP11-461A8.5	0.05	0.06	0.27	0.13	0.28	0.46	0.07	0	0.12	0.3	0.13	0.19	0.07	0.13	0.36	0.23	0	0.56	0	0	0	0.1	0.11	0	0	0.06	0	0	0	0	0	0	0.47	0	0.1	0.28	0	0	0.23	0.05	0.46	0.24	0.06	0.74	0.23	0.39	0.05	0.12	0
RP11-467L13.7	2.66	2.89	2.86	5.09	2.77	2.57	1.77	2.96	3.33	2.62	2.41	3.39	2.36	4.23	3.66	3.35	3.41	4.1	4.22	2.74	2.71	1.32	1.69	4.06	2.4	4.16	3.52	2.8	2.78	3.48	2.82	4.21	2.59	4.81	3.01	4.44	4.7	3.5	4.31	5.65	4.42	4.12	3.21	4	5.91	2.99	6.5	2.46	3.71
RP11-230F18.6	0.55	0.4	0.38	0.42	0.32	0.49	0.43	0.45	0.65	0.59	0.65	0.53	0.49	0.74	0	0.63	0.41	0.47	0.44	0.3	0.06	0.44	0.47	0	0.06	0.94	0.36	0.48	0.27	0.05	1.12	0.44	0.37	0.55	0.28	0.97	0.34	0.17	0.63	0.5	1.1	0.61	1.18	0.11	0.84	0.21	0.79	0.17	0
RP11-161M6.6	0.46	0.22	0.37	0.35	0.38	0.36	0.2	0.46	0.57	0.25	0.08	0.23	0.28	0.24	0.18	0.31	0.22	0.31	0.9	0.16	0	0.6	0.1	0.13	0.23	0	0.75	0.14	0.33	0.55	0.29	0.14	0.25	0.4	0.33	0.04	0.07	0.19	0.31	0.33	0.1	0.15	0.33	0.22	0.17	0.03	0.06	0	0
CCL3-AS1	0.1	0.06	1.31	0.54	0.32	0.68	0.11	0.52	0.12	0.19	0.38	0.36	0.24	0.14	0.28	0.15	0.63	0.62	0.18	0.01	0.19	0.67	0.29	0.1	0.13	0.01	0.18	0.1	0.11	0.41	0.23	0.16	0.1	0.16	0.09	0.06	0.18	0.25	0.11	0.06	0.04	0.08	0.07	0.17	0.03	0	0.05	0.18	0.06
RP11-530C5.4	0.4	0.24	0.15	0.15	0.08	0.11	0.3	0.37	0.4	0	0.44	0.29	0.11	0.3	0.6	0.06	0.28	0.23	0.27	0.06	0.33	0.05	0.16	0	0.18	0.24	0.18	0.27	0.11	0.26	0.15	0.07	0.36	0.44	0.34	0.08	0.17	0.07	0.13	0	0.06	0.27	0.34	0.42	0.29	0.47	0.43	0.51	0.25
RP11-500G10.5	0.49	0.77	0.79	0.58	0.44	0.41	0.9	0.63	0.48	0.37	0.35	0.4	0.53	0.3	1.05	0.61	0.33	0.54	0.76	0.53	0.46	0.3	0.25	0.39	0.23	0.21	0.12	0.88	0.57	0.41	0.49	0.16	1.25	0.64	0.36	0	1.2	0.11	0.25	0.1	0.15	0.11	0.54	0.99	0.46	0.1	0.6	0.11	0
RP11-153I24.4	0.56	0.63	0.7	0.6	0.58	0.92	0.43	0.66	0.6	0.11	0.48	0.82	0.49	0.5	0.28	0.26	0.49	0.56	0.1	0.35	1.13	0.35	0.78	1.4	0.24	0.39	0.24	0.39	0.32	0.53	0.94	0.16	0.27	0.67	0.56	0.46	1.86	1.27	0.47	0.61	0.84	0.22	0.51	0.68	1.64	1.19	2.08	0.9	0.89
RP5-1184F4.7	1.16	1.68	1.27	0.62	0.8	0.73	0.86	0.73	0.66	0.47	0.6	1.5	1.19	0.83	0.17	1.33	0.57	0.53	1.03	1.48	0.07	0.22	0.83	0.28	0.74	0.43	0.96	0.47	0.8	0.69	1.18	1.63	1.19	0.57	1.08	0.15	0.26	0.5	0.15	0.11	0.02	0	0.38	0.27	0.21	0.13	0.7	0	0
CTD-3001H11.2	0.61	1.18	0.77	0.73	0.74	1	0.79	1.05	0.78	0.62	1.28	0.8	1.18	0.53	0.98	1.31	1.4	1.17	1.34	1.17	1.48	0.85	0.45	3	0.71	1.03	1.33	0.87	1.08	1.4	0.63	1.53	0.96	1.07	0.4	0.28	0.68	1.23	0.75	0.43	0.79	0	0.88	0.65	1.43	0.89	2.74	1.12	0.55
RP11-173P15.9	0.2	0.4	0.76	0.72	0.13	0.37	0.49	0.25	0.49	0.27	0.6	0.41	0.55	0.5	0	0.31	0.19	0.28	0.15	0.05	0.06	0.31	0.1	0.6	0.12	0	0.18	0	0.18	0.27	0.25	0.27	0.38	0.22	0.05	0	0.11	0.17	0.05	0	0	0	0.06	0.11	0.05	0.16	0.22	0.17	0
CEBPB-AS1	2.93	2.53	2.04	2.05	1.3	2.63	1.72	3.34	1.72	1.76	2.05	2.09	1.67	2.95	2.98	1.8	3.39	3.13	2.48	3.19	3.58	3.19	3.67	3.14	5.83	4.52	2.37	2.9	3.67	2.77	3.13	3.59	2.62	2.51	3.22	9.15	3.86	6.32	6.4	11.18	8.74	8.53	3.31	5.31	7.91	7.5	3.19	5.55	11.85
CTB-96E2.10	0.21	0.31	0.77	0.57	0.18	0.25	0.25	0.21	0.74	0.37	0.65	0.64	0.83	0.17	0	0.28	0.15	0.13	0.13	0.13	0.48	0.66	0.07	0.54	0.16	0.07	0.41	0	0.37	0.14	0.68	0.37	0.73	0.15	0.13	0	0	0.31	0.07	0	0	0.3	0.3	0.15	0	0.42	0	0	0.8
CTD-3035K23.6	0.35	0.06	0.06	0.06	0.25	0.24	0.18	0.15	0.43	0	0.47	0.06	0	0.18	0.46	0.1	0.22	0	0.34	0.1	0.17	0.17	0.1	0.39	0	0.05	0.12	0.13	0.27	0.26	0.12	0.32	0.84	0.22	0.18	0.06	0.11	0.51	0.62	0.55	0.15	0.33	0.22	0.11	0.1	0.15	0.39	0.39	0
RP11-676J12.9	0.3	0.97	0.38	0.36	0.22	0.36	0.26	0.39	0.23	0.14	0.56	0.35	0.31	0.21	0.64	0.22	0.22	0.32	0.63	0.3	0.1	0.64	0.27	0.51	0.15	0	0.72	0.15	0.12	0.5	0.11	0.33	0.32	0.24	0.28	0.28	0.29	0.49	0.22	0	0.04	0	0.62	0.39	0.27	0.13	0.82	0.29	0
RP11-139H15.6	1.24	0.88	1.23	0.86	0.33	0.69	0.76	0.78	1.79	0.56	0.98	1.02	0.37	1.65	1.01	0.38	1.27	0.19	1.67	0.86	0.49	0.59	0.64	1.43	0.9	0.74	0.49	0.58	0.51	0.98	0.64	0.84	1.05	1.48	1	1.67	1.5	1.29	1.5	1.14	2.37	1.88	1.1	1.4	1.73	3.08	2.03	1.49	0.79
AC005363.11	0.26	0.29	0	0.21	0.11	0	0.11	0	0.38	0.28	0.31	0.4	0.42	0	0	0.09	0.39	1.13	0.34	0.43	0	0.15	0.8	0	0.5	0.95	0.1	0.37	0.47	0.46	0.32	0.56	0.46	0.95	0.24	0.56	1.26	0	0.45	0	0.18	0	0.19	0.59	0.45	0.36	2.12	0.58	0.41
RP11-358N2.2	0.28	0.03	0.73	0.18	0.28	0.41	0.23	0.09	0.2	0.3	0.36	0.11	0.19	0.3	0.37	0.1	0.18	0.14	0.27	0.18	0.43	0	0.22	0	0.11	0.07	0.15	0.27	0.36	0.45	0.23	0.23	0.16	0.14	0.4	0.04	0.27	0.39	0.13	0.12	0.03	0.07	0.17	0.21	0.13	0.06	1.05	0.58	0.36
RP11-651L5.3	0.77	0.62	0.65	0.32	0.49	0.65	0.46	0.69	0.61	0.87	0.61	0.72	0.46	0.79	0.47	0.33	0.64	0.65	0.62	0.56	0.46	0.39	0.64	0.29	0.18	0.58	0.39	0.44	0.79	0.79	0.68	0.74	0.57	0.64	0.48	1	1.17	1.48	1.26	1.23	1.66	0.83	0.96	1	2.69	2.72	1.47	1.47	1.73
RP11-129M16.4	1	1.56	0.47	0.5	0.31	0.64	0.41	0.61	0.6	0.48	0.27	0.36	0.46	0.51	0.25	1.26	0.71	0.51	0.37	0.36	0.21	0.74	0.61	0.91	1.18	0.22	0.5	1.42	0.53	1.09	0.3	1	0.4	0.46	1.05	0.8	0.98	1.08	2.03	0.7	0.53	0.34	1.21	0.18	2.16	1.83	0.61	0.5	0.21
CTB-58E17.1	1.01	0.87	1.42	0.97	0.59	0.86	0.76	0.75	0.99	0.73	0.82	0.63	1.81	0.8	0.72	0.81	1.02	1	1.14	0.99	0.94	0.89	0.89	0.94	1.11	0.38	0.97	0.77	0.6	1.06	0.57	0.88	1.04	0.86	0.75	0.32	0.86	0.57	0.48	1.71	0.31	0.42	1.86	0.84	1.44	1.25	1.37	1.9	0.56
RP11-403P17.6	0.82	0.43	0.62	0.72	1.34	1.33	0.94	0.93	1.55	1.01	1.36	0.96	1.13	1.75	1.08	0.8	1.89	0.92	1.08	1.19	0.52	0.58	1.64	0.65	1.34	1.81	2.69	1.28	0.85	2.2	1.3	1.31	0.94	1.39	1.42	2.2	2.51	1.69	2.22	2.31	2.11	1.09	2.27	1.11	2.64	1.97	2.69	2.75	2.06
RP11-70D24.2	0.39	0.47	0.39	0.53	0.13	0.22	0.19	0.37	0.23	0.39	0.68	0.33	0.28	0.22	0.29	0.6	0.31	1.41	0.36	0.85	0.46	0.39	0.19	0	0.55	0	0.22	0.34	0.47	1.04	0.39	0.34	0.31	0.32	0.29	0.07	0.2	0.06	0.32	0.13	0.05	0.06	0.12	0.7	0.22	0.13	0.78	0.32	0.15
TSC22D1-AS1	0.54	0.63	0.46	0.58	0.4	0.34	0.37	0.52	0.41	0.46	0.6	0.63	0.68	0.25	0.54	0.69	0.39	0.19	0.65	0.48	0.24	0.57	0.43	0.36	0.36	0.17	0.33	0.35	0.31	0.71	0.33	0.4	0.48	0.51	0.4	0.08	0.22	0.25	0.09	0.07	0.07	0.06	0.26	0.26	0.1	0.11	0.33	0.22	0.14
RP11-152F13.8	0.4	0.51	0.47	0.61	0.31	0.39	0.36	0.4	0.23	0.14	0.44	0.62	0.42	0.07	0.55	0.92	0.56	0.02	0.73	0.16	0.19	0.3	0.06	0.53	0.09	0.26	0.22	0.23	0.19	0.65	0.47	0.58	0.28	0.5	0.32	0.03	0.12	0.03	0.31	0	0.03	0.06	0.45	0.36	0.22	0.08	0.02	0	0
RP11-245D16.4	0.11	0.26	0.28	0.13	0.05	0.09	0	0	0.04	0	0.31	0	0	0.37	0.32	0.43	0.39	0.73	0.11	0	0	0.16	0.04	0	0.31	0	0	0.1	0.17	0.36	0.37	0.04	0	0.33	0.1	0.1	1.26	0.21	0.12	0	0	0	0.25	0.08	0.32	0.23	0.66	0.38	0
RP3-324O17.8	0	0.07	0.16	0.08	0.5	0	0.08	0.26	0.07	0.42	0.31	0.23	0.39	0.55	0.48	0.13	0.05	0.06	0.44	0	0	0.23	0.33	0	0.23	0	0	0.5	0.41	0.2	0.08	0.21	0.34	0.5	0.18	0	0.22	0	0.54	0.26	0.13	0.28	0.58	1.02	1.21	0.46	0.28	0.5	0
RP5-1142A6.10	0.33	0.37	0.02	0.57	0.38	0.17	0.31	0.35	0.51	0.26	0.17	0.33	0.26	0.21	0.24	0.53	0.26	0.51	0.12	0.19	0.45	1.4	0.39	0.17	0.03	0.36	0.41	0.27	0.47	0.19	0.07	0.46	0.15	0.23	0.26	0.02	0.06	0.26	0.12	0	0.09	0.03	0.05	0.13	0.12	0.1	0.21	0.35	0.03
CH17-270A2.1	0.63	0.71	0.34	0.96	0.69	1.3	0.77	1.43	0.19	0.1	0.32	0.84	0.87	0.33	0.17	0.47	0.13	0.08	1.32	0.26	0.32	0.55	0.09	0.36	0	0.39	0.53	0.39	0.08	0.94	0.45	0.78	0.38	0.59	0.58	1.39	0.1	0	0.19	0	0.09	0.1	0.1	0	0.09	0.18	0.39	0	0
RP11-348N5.9	0.75	0.41	0.67	0.79	0.77	0.62	0.66	0.69	1.5	0.52	0.85	0.52	0.62	1.21	1.04	1.25	0.52	0.53	1.2	0.88	0.67	0.6	0.19	0	0.56	0.69	0.93	0.44	0.46	1.2	1.68	1.14	0.64	0.63	0.61	0.31	0.57	1.64	0.78	0.81	0.56	0.43	1	0.27	0.81	0.15	2.25	0.27	0.04
AC000403.4	0.04	0.26	0.15	0.15	0.11	0.12	0.12	0.13	0.13	0.12	0.12	0.07	0.07	0.13	0.03	0.03	0.08	0.1	0.1	0.13	0.02	0.13	0.16	0.19	0.1	0.13	0.17	0.22	0.1	0.05	0.19	0.08	0.26	0.14	0.11	0.17	0.12	0.16	0.18	0.25	0.18	0.09	0.16	0.17	0.16	0.48	0.11	0.15	0.32
RP11-147L13.14	1.05	0.99	1.23	1.58	0.74	0.57	0.75	0.95	1.91	1.46	2.32	0.79	3.52	0.71	2	2.57	1.24	0.53	1.56	0.93	0.04	0.53	0.8	0.4	0.35	0.11	0.85	0.29	0.71	1.39	0.76	1.4	1.19	0.82	0.63	0.26	0.34	0.42	0.39	0	0.07	0.07	0.15	0.92	0.21	0.03	1.54	0.11	0
RP11-707G18.1	0.92	0.95	0.69	0.66	1.22	1.37	0.94	0.81	0.8	0.43	0.48	1.15	0.8	1.49	0.86	1.22	0.6	1.19	0.36	0.87	1.68	0.38	1.17	0.87	0.43	0.8	0.48	1.11	0.8	1.08	1	0.68	0.94	0.73	0.92	1.47	1.31	1.38	0.91	1.36	0.31	0.28	0.78	0.91	0.96	0.56	1.7	1.39	2.75
RP11-12J10.4	1.21	1.47	2.56	1.1	1.29	1.05	0.85	1.15	1.19	1.24	0.92	0.94	1.47	0.99	1.4	1.5	0.84	0.56	0.76	0.57	0.71	0.81	1.07	1.6	1.31	1.33	1.48	1.42	1.57	1.03	1.26	1.07	1.29	1.11	1.39	0.22	0.42	0.59	0.54	0.23	0.36	0.54	0.87	0.58	0.21	0.36	1.01	0.1	0.71
CITF22-49E9.3	1.63	0.16	0.93	1.4	0.92	0.9	0.79	1.12	0.42	1.42	1.47	0.59	0.95	1.17	1.5	1.44	1.75	0.8	1.48	0.49	1.4	0.4	0.71	0.95	0.5	1.34	1.14	1.07	1.17	1.53	1.19	1.56	0.76	1.32	0.88	4.48	1.55	1.36	3.43	7.15	1.72	3.25	7.39	1.99	4.35	3.56	2.88	1.49	3.25
RP11-56D16.8	0.14	0.32	0.6	0.1	0.33	0.03	0.31	0.42	0.34	0.3	0.43	0.3	0.51	0.21	0	0.62	0.4	0.34	0.75	0.5	0.2	0.05	0.2	0.45	0.2	0.19	0.71	0.1	0.26	0.65	0.32	0.28	0.54	0.31	0.31	0	0	0.1	0.21	0.03	0.03	0.03	0.28	0.51	0.12	0.14	0.35	0.75	0
RP11-1228E12.2	0.43	0.21	0.34	0.18	0.22	0.55	0.88	0.24	0.25	0.13	0.52	0.32	0.39	1.11	0.2	0.33	0.59	0.18	1.02	0.18	0.31	0.33	0.35	0.06	1.39	0.96	0.53	0.73	0.36	0.32	0.68	0.41	0.23	0.89	0.41	0.59	0.48	0.97	1.47	1.73	0.3	0.74	1.99	1	0.65	0.24	0.39	0.07	0.09
LINC02887	1.95	1.63	0.66	1.16	0.72	0.58	0.67	0.58	0.61	1.04	2.27	0.85	0.23	1.13	0.14	0.84	1.02	1.91	0.67	0.92	0.24	0.38	1.61	0.24	2.29	0.88	0.2	0.44	2.18	0.76	1.12	0.75	0.64	0.79	0.76	1.88	0.68	0.63	1.31	2.12	0.66	2.17	1.33	24.5	2.09	0.88	1.3	0.4	1.65
LINC01943	0.11	0.16	0.41	0.42	0.42	0.22	0.21	0.71	0.34	0.58	0.27	1.08	0.36	0.3	0.36	0.38	0.44	0.36	0.32	0.32	0.3	0.37	0.43	0.51	0.15	0.03	0.63	0.36	0.14	0.51	0.3	0.26	0.14	0.22	0.32	0.48	0.43	0.47	0.21	0.21	0.34	0.28	0.33	0.32	1.2	0.19	0.82	0.46	0.33
RP11-216B9.9	0.44	0.49	0.36	0.3	0.51	0.26	0.71	0.26	0.28	0.51	0.22	0.34	0.49	0.27	1.13	0.49	0.22	0.61	0.32	0.36	0.51	0.64	0.53	1.16	0.59	0.4	0.83	0.47	0.59	0.31	0.36	0.28	0.85	0.32	0.4	0.09	0.16	0.29	0.15	0.11	0.19	0.12	0.08	0.25	0.11	0.34	0.48	0.37	0.21
CH507-513H4.6	2	1.87	1.9	0.89	0.96	1.76	2.45	1.68	0.67	1.84	2.58	1.27	2.25	2.87	4.46	1.79	3.02	2.87	4.01	1.83	7.13	3.95	1.64	6.57	6.64	7.08	4.58	4.95	2.86	1.7	1.3	3.7	3.15	2.2	1.62	3.5	7.51	3.55	2.15	1.73	1.85	5.26	2.13	5.22	4.28	3.83	6.87	7.79	0.08
GSEC	2.23	1.61	1.57	1.12	1.26	2.61	1.17	2.11	1.53	2.82	3.01	2.01	1.89	1.81	1.51	1.12	1.44	1.87	2.4	1.52	1.58	1.32	1.83	1.58	1.86	2.57	2.08	1.98	2.27	2.21	1.77	3.07	1.41	1.61	2.67	13.7	5.45	8.95	14.22	15.4	8.67	6.44	10.5	5.4	16.3	14.21	4.52	14.79	7.33
TRG-AS1	3.51	3.69	5.69	5.65	4.85	2.95	4.65	4.31	3.56	6.1	4.65	4.15	6.18	2.58	4.33	5.2	3.03	3.7	2.52	3.48	2.39	5.14	3.36	2.4	2.2	1.54	3.64	1.92	2.13	5.74	2.54	3.7	3.25	3.3	3.55	1.13	2.03	2.17	1.65	0.58	0.71	0.47	0.49	1.87	0.58	0.43	2.46	1.24	0.4
LINC01127	3.38	5.16	4.7	4.9	4.13	3.62	5.81	3.57	3.84	6.27	3.22	4.06	1.53	4.73	4.29	2.23	6.18	2.91	2.8	2.05	2.37	1.65	5	2.05	7.04	3.73	5.97	2.03	6.27	3.09	8.74	6.42	2.29	4.02	3.49	6.55	6.57	8.22	17.17	13.25	17.24	16.23	3.99	8.03	12.9	17.19	5.83	6.25	27.29
ABALON	1.41	4.07	1.46	2.68	3.22	7.38	2.48	1.75	2.18	4.86	1.93	2.07	2.6	2.41	3.42	3.15	12.04	1.58	2.46	3.45	4.76	5.45	2.35	5.06	4.13	2.09	2.64	4.74	3.23	2.09	3.59	2.24	2.85	1.63	2.77	2.51	8.9	9.86	1.29	1.64	1.56	2.13	2.84	2.56	14.4	2.21	5.53	2.2	2.69
RP4-669P10.20	0.43	0.49	1.29	0.44	0.43	0.36	0.77	0.3	0.79	0.64	0.39	0.31	0.68	0.29	0.56	0.83	0.47	0.68	0.75	1.76	0.9	0.78	0.03	0.92	0.54	0.26	0.67	0.4	1.05	0.8	0.25	0.72	0.53	0.48	0.61	0.09	0.26	0.49	0.24	0.17	0.03	0.04	0.33	0.67	0.31	0.14	0.84	0.04	0.43
LINC01002	2.09	2.44	3.1	3.41	4.3	3.61	3.26	2.37	2.76	3.65	5.04	2.6	2.28	2.83	2.57	2.62	3.4	1.99	3.09	2.27	3.3	1.77	5.38	3.26	6.74	6.75	3.41	5.13	4.51	4.98	4.34	5.11	3.1	3.24	3.14	11.03	7.66	7.59	12.32	15.29	5.66	9.13	10.37	6.96	9.09	10.37	8.55	5.48	7.01
RP11-482G13.1	18.95	13.39	12.88	16.8	13.24	14.78	13.1	11.33	18.73	12.45	26.88	18.19	11.69	18.68	8.79	9.68	9.12	8.14	14.09	7.74	5.87	8.21	14.59	6.62	21.96	27.93	8.94	17.18	10.05	9.8	18.16	16.47	13	16.83	13.88	22.13	21.28	24.05	34.82	23.52	20.58	35.7	25.52	19.39	23.64	26.13	11.92	9.25	17.53
BISPR	4.75	5.02	6.4	6.44	5.85	4.7	6.43	6.64	4.98	6.03	6.38	5.89	6.03	4.08	9.59	5.44	5.81	9.79	5.55	6.05	6.32	6.03	5.72	4.37	4.2	4.24	4.58	4.58	4.38	5.52	4.8	4.71	4.81	4.86	5.18	2.46	4.55	3.9	2.25	4.21	3.64	12.01	6.07	8.37	1.72	2.13	12.37	5.48	8.76
RP11-596C23.6	233.77	194.24	225.17	143.35	225.42	348.72	187.59	308.88	190.79	244.83	230.16	202.11	232.59	193.02	373.63	171	264.79	291.92	298.74	356.48	177.98	117.04	388.5	389.32	242.99	429.66	143.91	368.78	168.81	327.44	326.34	452.89	320.03	499.73	211.21	718.1	930.17	647.02	123.51	239.93	328.62	637.62	243.25	292.45	607.5	310.74	266.45	447.51	649.19
CTC-490E21.14	0.93	1.18	1.12	0.79	0.88	1.1	1.26	1.05	0.8	0.7	0.74	1.2	0.85	1.38	1.19	1.72	1.63	1.24	0.89	1.93	1.74	1.54	0.86	1.51	1.55	1.75	1.47	1.17	1.5	0.64	0.92	1.09	0.81	0.96	0.69	1.28	0.91	1.1	1.18	1.28	0.99	0.9	0.81	1.54	1.71	2.42	1.94	3.32	1.74
RP1-221C16.8	1.01	0.44	0.78	0.65	0.51	0.96	0.88	0.69	0.94	0.44	1.07	1.55	0.84	0.52	0.98	0.94	1.14	0.75	1.2	0.41	0.5	0.73	0.79	0.26	0.62	1.71	0.89	0.45	0.59	0.74	0.69	1.24	1.29	0.82	0.47	0.96	1.4	1.12	1.39	1.35	1.95	1.66	1.56	1.47	0.42	0.46	1.8	0.74	0.87
AC011380.9	1.4	0.83	1.59	0.84	1	1.24	1.09	1.78	1.44	1.29	1.84	0.99	0.73	2.02	1.22	0.65	2.04	1.09	1.34	2.14	0.62	0.64	1.21	2.4	1.56	1.41	1.45	0.74	1.72	1.51	0.87	1.23	1.41	4	1.73	2.84	3.85	3.43	4.46	2.35	4.3	2.46	2.45	3.24	6.04	6.16	1.29	7.35	3.82
XXbac-BPGBPG55C20.4	0.75	0.77	0.85	0.37	0.68	0.53	0.42	0.44	0.51	0.13	0.62	1.05	0.75	0.38	0.32	0.74	0.21	0.58	0.64	0.06	0	0.57	0.16	0.62	0.25	0.51	0.3	0.08	0.11	0.56	0.54	0.44	0.3	0.55	0.4	0.08	0.31	0.18	0.16	0.16	0.03	0	0.17	0.14	0.16	0.13	0.11	0.07	0.26
LINC01260	1.07	0.66	1.94	0.87	1.07	0.71	1.38	1.09	1.14	1.76	1.81	1.59	0.61	0.62	1.25	0.87	1.63	1.3	1.05	3.54	0.22	1.35	1.47	0.66	0.51	0.23	1	0.69	0.28	1.7	0.39	0.86	0.58	0.95	0.5	0.11	0.77	0.12	0.17	0.15	0.31	0.16	0.37	0.24	0.07	0.13	0.92	0.7	0.05
RP11-505D17.1	0.56	1.12	1.11	0.86	0.68	0.88	0.85	0.46	0.96	0.53	0.9	1	0.96	0.61	0.28	0.65	0.42	0.24	0.42	0.81	0.43	0.95	0.37	0.65	0.77	0.87	0.63	0.48	0.54	0.66	0.57	0.68	0.35	0.87	0.55	0.43	0.44	0.23	0.44	0.2	0.14	0.22	0.33	0.22	0.17	0.27	0.14	0	0
LINC02009	0.28	0.18	0.03	0.1	0.31	0.18	0.04	0.15	0.03	0.47	0.11	0.17	0.79	0.17	0.25	0.12	0.41	0.18	0.17	0.06	0.05	0	0.28	0.06	0.07	0.04	0.46	0.42	0.24	0.1	0.16	0.42	0.14	0.65	0.16	0.08	0.64	0.67	0.03	0.08	0	0.02	16.92	0.3	1.59	0.34	2.15	0.21	0.13
RP11-363K21.1	2.88	2.05	2.85	3.18	2.67	4.17	2.16	2.66	4.42	2.87	3.25	3.23	2.61	4.59	4.1	2.25	4.52	3.06	3.62	3.64	3.27	1.79	4.09	3.6	2.78	1.88	2.48	3.14	2.07	3.27	3.47	3.12	2.75	3.49	3.69	4.57	8.33	3.56	3.27	2.93	3.04	3.01	2.62	4.48	4.14	2.54	4.62	4.54	4.52
RP11-331G2.7	0.08	0.17	0.12	0.12	0.25	0.11	0.11	0.17	0.11	0.11	0.08	0.08	0.1	0.14	0.56	0.18	0.11	0.21	0.1	0.25	0.61	0.23	0.14	0.05	0.17	0.16	0.25	0.33	0.26	0.17	0.23	0.11	0.2	0.14	0.16	0.39	0.13	0.12	0.3	0.44	0.52	0.55	0.27	0.21	0.43	0.51	0.2	0.39	0.37
AC079584.3	0.32	0.22	0.26	0.4	0.16	0.33	0.34	0.07	0.43	0.49	0.26	0.35	0.28	0.25	0.04	0.2	0.18	0.35	0.24	0.37	0.44	0.52	0.31	0.22	0.32	0.11	0.05	0.21	0.11	0.64	0.4	0.2	0.43	0.33	0.46	0.52	0.29	0.52	0.49	0.46	0.68	0.18	0.37	0.03	0.59	0.3	0.54	0.08	0.42
RP11-511P7.6	8.65	10.21	13.36	7.95	9.6	7.62	10.65	7.16	7.53	7.32	7.92	8.48	10.12	5.23	8.25	13.92	8.1	9.87	9.13	10.98	6.97	9.86	8.44	7.6	7.23	5.81	11.44	7.2	8.91	11.98	8.37	9.69	11.08	7.24	9.91	1.65	4.18	6.31	3.98	1.8	1.96	1.44	8.66	4.93	2.61	3.41	12.08	6.91	0.71
RP11-15H20.6	0.49	0.62	0.69	0.6	0.57	0.36	0.62	0.68	0.4	0.47	0.58	0.57	0.54	0.3	0.43	1.04	0.64	0.58	0.61	0.83	0.43	0.49	0.56	0.41	0.42	0.25	0.62	0.49	0.46	0.56	0.6	0.69	0.68	0.54	0.54	0.21	0.36	0.37	0.22	0.16	0.12	0.11	0.43	0.34	0.25	0.17	0.48	0.12	0.13
RP4-736L20.5	0.36	0.42	0.53	0.36	0.07	0.17	0.33	0.26	0.2	0.17	0.29	0.25	0.29	0.54	0.25	0.31	0.33	0.18	0.25	0.18	0.17	0.32	0.28	0.28	0.33	0.56	0.59	0.52	0.27	0.55	0.28	0.82	0.47	0.41	0.42	1.36	0.81	1.84	2.51	1.74	2	1.58	1.85	0.77	2.52	2.63	1.22	0.6	1.38
RP3-465N24.8	0.91	0.44	0.55	0.36	0.39	0.43	0.34	0.58	0.48	0.42	0.49	0.48	0.73	0.34	0.72	0.63	0.17	0.54	0.27	1.03	0.49	0.41	0.4	0.11	1.06	0.21	0.16	0.14	0.13	0.29	0.41	0.72	0.44	0.58	0.31	0.25	0.37	0.09	0.37	0.03	0.17	0.09	0.77	0.31	0.23	0.03	0.14	0	0.06
RP11-426C22.12	0.89	0.82	0.76	1.04	1.29	0.72	0.78	1.56	0.82	0.72	1.12	0.64	0.88	0.71	0.34	0.82	0.77	0.57	1.11	0.79	0.65	0.48	1.03	0.52	0.74	0.99	0.52	0.59	0.78	1.07	0.9	0.95	1.05	0.83	0.9	0.21	0.86	0.51	0.21	0.03	0.11	0.22	0.08	0.43	0.67	0.57	0.6	0.32	0.24
RP11-266K4.15	9.88	7.96	9.4	10.35	10.75	8.58	8.24	6.78	10.71	9.63	9.89	11.18	8.02	12.2	12.55	7.61	18.05	10.28	14.02	11.43	9.14	4.77	12.62	10.87	7.04	7.5	11.33	13.84	6.95	12.69	11.2	11.56	8.99	14.82	8.46	18.27	23.34	13.36	15.55	19.47	16.44	9.33	16.02	15.44	21.17	6.68	10.93	28.37	12.34
RP4-620F22.3	0.63	0.9	1.02	0.7	0.49	0.59	0.82	0.46	0.85	0.64	0.65	0.69	0.73	0.13	0.29	0.67	0.72	0.53	0.76	0.95	1.05	0.65	0.32	0.52	0.7	0.3	0.55	0.52	0.5	0.84	0.59	0.61	0.56	0.53	0.82	0.17	0.26	0.55	0.2	0.17	0.25	0.09	0.54	0.71	0.12	0.07	0.9	0.47	0.15
RP11-118B23.6	2.41	4.04	4.92	4.38	4.84	4.99	2.47	3.1	5.23	5.64	3.9	3.59	3.11	6.29	5.35	4.11	3.7	4.22	5.77	3.26	4.92	2.75	6.82	3.58	5.82	5.7	6.09	5.7	4.98	4.91	6.4	5.41	3.23	4.96	5.31	11.21	5.03	5.74	6.22	11.04	10.19	14.1	2.69	6.07	17.26	11.98	3.5	6.29	4.26
RP1-240K6.4	1.72	1.41	1.63	1.47	1.54	1.8	0.8	1.38	2.05	1.57	1.7	1.49	0.84	2.35	1.46	1.54	3.04	1.46	2.53	0.74	2.06	0.8	2.16	1.18	2.66	1.83	1.84	1.81	1.55	2.03	2.14	1.95	1.5	2.68	2.22	2.4	4.99	2.35	4.84	3.61	3.28	3.82	1.87	2.47	3.53	1.39	2.43	2.94	2.51
RP11-875O11.5	93.15	90.27	82.13	104.1	81.41	132.13	84.09	75.06	131.21	93.88	108.9	102.77	56.97	138.11	107.01	77.53	67.69	103.13	94.25	100.68	120.87	66.04	109.76	84.82	124.93	157.43	97	154.58	112.41	92.27	138.06	91.29	90.78	108.95	109.19	238.24	115.03	143.46	157.54	168.04	168.87	215.26	89.36	114.22	106.7	91.71	59.25	66.56	86.55
RP1-240K6.5	10.29	7.12	5.07	6.82	7.36	11.31	6.31	5.69	8.93	8.04	10.7	9.41	4.65	10.07	5.51	6.23	13.59	6.52	9.75	7.66	5.75	3.87	6.95	3.66	10.12	9.79	9.51	10.14	6.71	10.9	10.68	10.31	11.27	12.85	10.79	13.49	22.76	10.17	17.67	14.89	16.31	19.72	13.36	15.87	14.45	5.72	7.21	7.96	12.99
RP11-473C18.7	1.88	11.26	3.72	10.25	10.93	19.88	5.93	3.79	3.95	16.2	4.98	3.17	9.45	8.55	5.95	5.15	19.28	7.59	7.59	9.95	6.56	8.49	5.03	7.15	14.41	2.87	4.13	11.98	8.75	8.41	10.34	3.8	4.07	3.62	6.77	1.55	24.01	40.41	1.62	4.4	1.73	3.78	6.35	3.98	27.74	8.47	19.56	12.83	0.91
CTD-2308N23.5	1.9	1.21	1.5	0.59	2.86	1.05	0.86	1.99	0.63	3.3	0.49	0.63	1.8	0.91	0.27	0.95	3.53	0.88	0.73	1.38	0.83	1.16	2.13	3.28	0.96	0.59	3.21	7.5	2.85	0.52	0.87	1.98	0.7	1.96	0.69	1.71	4.07	9.33	1.72	3.9	2.28	0.41	39.55	4.28	10.43	5.18	3.04	4.24	3.64
CTC-736O2.1	2.1	3.12	1.66	2.11	2.69	2.07	2.16	1.77	2.51	1.9	2.35	2.25	2.54	2.03	1.65	2.58	1.07	1.23	1.78	1.74	2.01	2.79	1.31	1.31	2.31	2	2.57	2.53	1	1.51	1.72	1.8	2.17	1.7	1.84	1.5	1.05	0.5	1.15	0.44	0.57	1.16	1.29	1.24	0.75	0.45	0.39	0	0.91
RP11-358F13.1	0.08	0.09	0.38	0	0.18	0.33	0	0.19	0.42	0.1	0.11	0.13	0	0.14	0.18	0.53	0.22	0.28	0.08	0.18	0.08	0.05	0.27	0.49	0.34	0.21	0.1	0.08	0	0.16	0.07	0	0	0	0.1	0.29	0.34	0.32	0.11	0	1.67	0.37	0.37	0.12	0.1	0.75	0	0	1.22
RP11-316M20.3	0.83	0.43	0.71	0.7	0.3	0.74	0.42	0.81	0	0.29	0.29	0.36	1.03	0.34	0.27	0.36	0.24	0.49	0.5	0.31	0.39	0.13	0.48	0.26	0.56	0.45	0.27	0.18	0.35	0.64	0.34	0.64	0.66	0.54	0	0.08	0.37	0.15	0.13	0.05	0.02	0.04	0.12	0.25	0.08	0.05	0.13	0.16	0.02
RP11-1212A22.9	1.5	0.86	1.32	0.22	0.23	0.42	0.54	2.72	1.53	0.38	2.17	0.35	0.66	0.88	0.19	0.08	0.61	0.42	0.31	0.95	1	0.5	0.37	0.12	1.55	0.23	0.41	0.07	0.47	0.22	0.73	0.44	0.13	0.05	0.61	0.06	0.14	0.23	0.5	0.04	0.11	0.22	0.41	0.62	0.12	0.27	0.62	0.1	0.07
RP11-144G7.4	0.31	0.19	0.46	0.27	0.32	0.51	0.76	0.34	0.49	0.33	0.4	0.13	0.17	0.45	0.39	0.56	0.34	0.05	0.28	0.8	0.07	0.17	0.29	1	0.79	0.49	0.7	0.07	0.43	0.35	0.38	0.37	0.9	0.46	0.23	0	0.31	0.29	0.26	0	0	0.06	0.09	0.32	0.21	0.2	0.44	0.19	0
RP11-529K1.5	0.21	0.18	0.24	0.27	0.14	0.15	0.32	0.14	0.27	0.13	0.17	0.16	0.3	0.11	0.53	0.22	0.16	0.23	0.21	0.22	0.14	0.31	0.25	0.07	0.43	0.33	0.15	0.29	0.16	0.28	0.09	0.15	0.19	0.19	0.24	0.18	0.14	0.2	0.2	0.37	0.55	0.23	0.27	0.32	0.18	0.16	0.22	1.08	0.8
RP11-706O15.1	0.48	0.73	0.43	0.48	0.28	0.65	0.76	0.42	0.35	0.33	0.52	0.59	0.61	0.37	0.33	0.79	0.24	0.2	0.53	0.53	0.26	0.39	0.27	0.24	0.32	0.32	0.7	0.42	0.18	0.38	0.2	0.8	0.8	0.23	0.54	0.1	0.23	0.28	0.19	0.06	0.08	0.05	0.44	0.21	0.15	0.19	0.42	0.18	0.06
RP11-724F15.2	0.17	1.25	0.66	0.45	0.58	0.5	0.51	0.43	0.27	0.53	0.41	0.5	0.44	0.3	1.27	0.31	0.29	1.1	0.49	0.55	0.42	1.07	1.48	0.34	1.63	0.61	0.35	0.54	0.63	0.26	1.19	0.41	0.5	0.73	0.45	0.29	0.32	0.49	0.13	0.63	0.42	0.35	0.19	0.28	0	0.08	0.2	0.08	0
RP11-118B23.9	8.1	6.63	8.54	9.63	7.96	10.89	6.47	6.23	11.64	8.94	9.82	8.65	8.04	10.83	9.39	9.53	9.16	9.7	9.09	7.91	9.66	4.28	8.28	4.79	8.95	11.3	8.76	8.77	5.87	9.2	10.17	8.71	7.02	8.78	7.24	16.86	11.68	7.92	12.63	9.13	14.55	12.46	7.97	8.23	15.76	11.08	8.15	5.59	5.57
RP11-622I12.1	0.46	0.24	0.13	0.2	0.38	0.43	0.26	0.38	0.25	0.47	0.17	0.12	0.38	0.26	0.39	0.26	0.64	0.02	0.6	0.04	0.27	0.07	0.02	0.17	0.46	0.05	0.48	0.2	0.04	0.44	0.1	0.27	0.18	0.6	0.35	0.43	1.17	0.6	0.44	0.55	0.09	0.14	2.25	1.09	0.72	0.13	0.18	0.35	0.49
RP11-167J8.5	0.35	0.62	0.73	1.29	0.31	2.21	0.2	0.38	0.7	0.22	0.39	0.3	0.53	0.38	0	0.1	0.01	0.63	0.74	0	0	0.38	0.36	0	0.51	0.14	0.74	0.62	0.38	0.06	0.66	0.32	0.1	0.24	0.46	0.05	0.35	0.25	0.02	0.02	0	0	0	0	0.17	0.02	0.14	0.35	0
RP11-127I20.9	6.66	3.69	5.01	5.58	7.27	4.81	4.48	8.26	3.46	6.59	4.36	4.18	5.24	5.46	5.86	5.11	8.12	6.47	6.72	7.33	4.6	6.65	8.87	7.96	7.21	4.88	3.84	8.04	8.37	3.84	7.29	7.06	8.59	6.76	6.01	5.21	11.28	8.03	5.9	8.73	2.8	3.6	7.01	9.4	13.57	15.86	6.09	6.49	7.67
RP11-7F17.10	0.2	0.12	0.43	0.29	0.19	0.28	0.09	0.2	0.3	0.09	0.03	0.15	0.13	0.21	0.14	0.28	0.15	0.04	0.06	0.34	0.42	0.14	0.1	0.35	0.28	0.47	0.41	0.46	1.05	0.06	0.19	0.06	0.16	0.25	0.31	0.23	0.14	0.45	0.24	0.52	0.34	1.46	0.09	0.38	0.58	0.48	0.01	0.06	0.33
AC025442.4	0.31	0.31	0.09	0.3	0.26	0.14	0.25	0.23	0.3	0.24	0.39	0.22	0.29	0.1	0.16	0.21	0.45	0.1	0.28	0.25	0.13	0.17	0.17	0.38	0.21	0.18	0.36	0.22	0.14	0.26	0.18	0.57	0.3	0.13	0.19	0.15	0.75	0.38	0.43	0.23	0.2	0.39	0.4	0.16	0.79	0.2	0.74	0.27	0.24
RP11-1136L8.3	2.39	1.49	2.59	0.62	0.52	0.82	1.64	0.99	1.22	0.85	1.68	0.81	1.77	0.37	0.49	0.31	0.24	0.52	0.71	0.41	0.58	0.82	0.68	1.48	0.97	0.32	0.53	0.41	0.94	1.33	0.58	1.44	1.16	0.66	1.47	0.04	0.52	0.21	0.42	0	0.03	0.25	0.03	0.3	0.11	0.02	0.54	0.37	0.09
CTB-102L5.9	1.42	1.98	2.49	0.8	1.99	2.04	1.28	1.79	1.13	1.53	1.32	1.18	1.02	1.32	2.05	3.29	2.12	2.51	1.95	3.18	2.14	1.44	1.77	4.54	3.06	4.07	3.1	2.39	1.96	1.06	0.92	1.9	2.33	1.56	1.84	2.96	2.67	2.57	2.14	4.67	0.91	1.23	1.66	2.28	2.29	2.81	3.27	3.75	3.24
RCAN3AS	1.32	1.68	0.65	0.92	0.78	0.86	0.94	0.99	0.99	0.56	0.91	1.67	1.13	0.51	0.57	1.83	0.49	0.74	2.02	0.92	0.68	0.55	0.91	0.98	1.31	0.66	1.44	0.88	0.97	0.87	0.89	1.44	1.61	0.88	0.81	0.32	0.43	0.44	0.31	0.17	0.17	0	0.49	0.31	0.23	0.25	1.37	0.31	0
SLFN12L	2.37	2.98	2.97	2.41	1.58	1.49	3.42	2.22	3.93	2.52	4.74	3.57	6.38	1.56	2.08	4.14	1.6	1.81	3.73	2.86	1.04	1.9	1.28	0.84	0.83	1.22	2.01	1.27	0.86	3.1	2.18	3.5	2.4	2.47	2.01	0.6	1.24	0.98	1.21	0.14	0.15	0.34	1	0.96	0.19	0.15	0.7	0.3	0.08
CTB-30L5.2	0.35	0.13	0.1	0.19	0.4	0.85	0.05	0.12	0.51	0.25	0.23	0.5	0.28	0.1	0.22	0.24	0.09	0.18	0.53	0.31	0.27	0.03	0.08	0	0	0.21	0.28	0.57	0.07	0.37	0.29	0.08	0.37	0.34	0.18	0.66	0.52	0.58	1.01	0.86	2.19	0.52	2.39	0.35	1.02	0.44	1.29	1.52	0.59
RP11-492E3.53	2.37	0.75	2.33	1.11	1.25	1.5	1.22	1.77	1.37	2.15	1.05	0.98	1.04	1.47	1.59	1.13	1.97	1.42	1.63	1.7	1.69	1.72	1.71	4.04	1.57	2.65	1.48	2.3	2.35	1.91	1.46	1.42	2.48	2	2.11	5.44	2.45	2.02	2.94	1.69	3.85	1.88	0.82	2.84	5.42	2.66	1.82	2.32	3.74
RP11-395I6.4	0.4	0.57	0.44	0.18	0.39	0.12	0.49	0.4	0.44	0.33	0.72	0.65	0.31	0.31	0.47	0.53	0.11	0.38	0.54	0.05	0.12	0.4	0.26	0.6	0.18	0.39	0.3	0.31	0.27	0.37	0.38	0.6	0.54	0.78	0.33	0	0.17	0.06	0.16	0.15	0.11	0.17	0.23	0.11	0.16	0.1	0.66	0.28	0.06
RP11-177B4.3	0.79	1.06	0.71	0.31	0.29	0.46	0.51	0.53	0.33	0.28	0.27	0.88	0.41	0.19	0.14	0.63	0.31	0.32	0.59	0.63	0.53	1.25	0.51	0.6	0.61	0.33	1.13	0.81	0.41	0.44	0.52	0.61	0.72	0.37	0.28	0.34	0.42	0.3	0.23	0.04	0.04	0.21	0.21	0.34	0.2	0.35	0.53	0.29	0
RP11-574F11.4	0.11	0.13	0.02	0.21	0.09	0.24	0.23	0.22	0.18	0.22	0.27	0.16	0.21	0.23	0.4	0.44	0.34	0.16	0.21	0.23	0.06	0.15	0.11	0.19	0.23	0.2	0.11	0.23	0.13	0.11	0.12	0.24	0.18	0.19	0.15	0.14	0.44	0.33	0.26	0.15	0.15	0.18	0.31	0.48	0.14	0.42	0.54	0.22	0.45
LLNLR-470E3.2	0.63	0.07	0.3	0.56	0.29	0.37	0.35	0.28	0.66	0.59	0.55	0.38	0.29	0.55	0.09	0.53	1.12	0.28	0.58	0.72	0.67	0.04	0.21	0.24	0.85	0.29	0.56	0.46	0.44	0.73	0.83	0.37	0.41	0.87	0.62	0.58	2.04	0.9	1.33	1.32	1.31	0.87	1.2	0.64	2.08	0.92	0.74	1.9	1.21
RP11-701P16.6	0.09	0.03	0	0.13	0.07	0.14	0.07	0.11	0.17	0.09	0.06	0.14	0.05	0.21	0.01	0.01	0.18	0.02	0.14	0.09	0.22	0.02	0.03	0	0.22	0.19	0.1	0.12	0.22	0.07	0.08	0.07	0.04	0.09	0.12	0.9	0.36	0.5	0.51	0.36	1.07	0.59	0.48	0.33	0.42	0.21	0.23	0.19	0.59
RP5-968J1.1	0.34	0.3	0.34	0.32	0.21	0.46	0.21	0.2	0.3	0.31	0.47	0.37	0.2	0.51	0.26	0.17	0.3	0.4	0.27	0.31	0.53	0.13	0.24	0.5	0.28	0.37	0.39	0.34	0.29	0.33	0.37	0.32	0.16	0.46	0.26	0.61	0.53	0.44	0.69	0.44	0.8	0.49	0.22	0.37	0.58	0.52	0.4	0.49	0.6
RP11-512C24.4	0.5	1.21	0.38	0.67	0.51	0.58	1.14	0.76	0.73	0.4	0.36	0.65	1.12	0.15	0.48	0.8	0.56	0.48	0.73	1.67	0.2	0.35	0.64	0.29	0.73	0.58	0.78	0.64	0.32	1.2	0.42	0.59	0.5	0.37	0.88	0.02	0.45	0.56	0.3	0.09	0.11	0.04	0.44	0.21	0.14	0.34	1.49	0.04	0.12
RP11-460N20.8	0.1	0.12	0.13	0.19	0.04	0.3	0.12	0.18	0.13	0.32	0.1	0.04	0.26	0.24	0.27	0.59	0.2	0.32	0.17	0.45	0.15	0.99	0.35	0.46	0.5	0.08	0.23	0.5	0.37	0.29	0.15	0.16	0.34	0.11	0.31	0	0.51	0.79	0.32	0.13	0.03	0.46	0.24	0.26	0.38	0.17	0.43	0.27	0.07
RP11-485M7.4	0.48	0	0.28	0.18	0.06	0.15	0.28	0.1	0.22	0.35	0.24	0.32	0.28	0.53	0	0.63	0.51	0.14	0.59	0.3	0.56	0.09	0.23	0.4	0.18	0.28	0.6	0.46	0.09	0.37	0.25	0.16	0.11	0.59	0.05	0.1	0.48	0.17	0.58	0.2	0.29	0.28	0.54	0.4	0.29	0.44	0.35	0.34	0
RP11-330H6.7	0	0	0	0	0	0	0	0	0	0.08	0	0	0	0	0	0	0.03	0	0	0	0	0	0	0	0.08	0	0	0.04	0.11	0.02	0	0.03	0	0	0.04	0	0	0.03	0	0	0	0	0.13	0	0.32	0	0.08	0	0
RP4-568C11.5	0.91	0.94	0.7	0.45	0.43	0.58	0.46	0.73	0.45	0.42	0.66	0.46	0.58	0.66	0.93	0.71	0.96	0.58	0.39	0.82	0.76	0.6	0.68	1.23	1.13	0.98	0.74	1	0.81	0.81	0.41	0.61	0.66	0.55	0.52	2.31	1.37	1.58	2.2	1.69	1.23	1.33	1.13	0.75	1.17	1.13	0.6	0.32	1.7
RP11-90D4.8	0.22	0.24	0.06	0.15	0.48	0.14	0.13	0.16	0.19	0.14	0.06	0.09	0.18	0.18	0.23	0.08	0.04	0.54	0.05	0.26	0.29	0.24	0.07	0.66	0.3	0.22	0.12	0.26	0.1	0.3	0.14	0.15	0.1	0.16	0.03	0.05	0.68	0.33	0.3	0.55	0.4	0.53	0.32	0.51	0.3	0.26	0.43	0.11	0.16
RP11-82B23.3	0.46	0	0.23	0.22	0.12	0.11	0.11	0.09	0.4	0.2	0.11	0.11	0.11	0	0	0.1	0.21	0.26	0.55	0	0	0	0.19	0	0.86	0.92	0.55	0.16	0.17	0.2	0.12	0.1	0.1	0.31	0.09	0	0.21	0.11	0.48	0.74	0.29	0.61	0.31	0	1.07	0.57	0.32	0.21	0.22
RP11-367G6.4	0.06	0.22	0.31	0.03	0.04	0.13	0.2	0.03	0.03	0.09	0.1	0.1	0.23	0.03	0.36	0.14	0.35	0.18	0.24	0.14	0.07	0.14	0.06	0.11	0.42	0	0.17	0.07	0.23	0.15	0.14	0.18	0	0.15	0.08	0.25	0.34	0.35	0.26	0.39	0.58	0.85	0.37	0.44	0.41	0.28	0.07	0.37	0.49
CTC-338M12.15	0.54	0.36	0.36	0.26	0.23	0.3	0.31	0.83	0.74	0.54	0.64	0.33	0.56	0.84	0.81	0.71	0.62	0.3	0.63	1.34	0.04	0.82	0.22	0.14	0.96	0.32	0.64	0.68	0.39	0.38	0.54	1.01	0.38	0.79	0.8	0	0.12	0.25	0.15	0	0.19	0.08	0.08	0.73	0.19	0.15	0.09	0	0
RP11-549D23.1	5.82	5.14	6.94	5.11	5.32	3.58	3.51	5.78	6.29	3.82	5.09	5.02	6.76	4.93	5.83	2.7	6.61	4.28	4.97	4.18	1.8	2.59	3.75	2.65	3.68	4.37	2.12	3.5	3.24	5.54	5.14	6.67	3.89	8.14	3.84	10.02	8.12	5.15	6.89	4.93	3.92	6.57	9.8	5.73	9.85	6.47	3.7	3.24	7.29
CTD-2360A17.3	0.64	0.4	0.23	0.78	0.42	0.51	0.32	0.42	0.57	0.37	0.33	0.43	0.34	0.55	0.38	0.24	0.58	0.53	0.26	0.58	0.36	0.38	0.42	0.18	0.18	0.58	0.52	0.64	0.42	0.46	0.19	0.4	0.35	0.19	0.26	0.64	0.73	0.53	0.34	1.04	0.15	1.01	0.62	0.31	0.75	0.4	2.28	0.26	1.36
RP11-577H5.6	0.13	0.04	1.04	0.54	0.24	1.73	0.06	0.19	0.24	0.36	0.19	1.12	0.15	0.27	0.76	0.1	0.2	0.22	0.06	0.37	0	0.1	1.07	0	0.16	0.45	0.13	0.18	0.36	0.21	0.08	0.38	0.27	0.43	0.68	0.18	0.23	0.36	0.21	0.17	0.65	1.87	1.28	0	0.21	0.16	0.51	0.19	0.09
CH17-112M04.1	0.4	0.36	0.24	0.32	0.2	0.42	0.38	0.22	0.69	0.89	0.45	0.11	0.26	0.33	0.42	0.49	0.24	0.06	0.59	0.6	0.59	0.31	0.24	0.12	0.3	0.14	0.34	0.37	0.28	0.75	0.26	0.31	0.52	0.32	0.31	0.04	0.16	0.23	0.1	0.05	0.01	0.02	0.1	0.21	0.03	0.04	0.49	0.15	0
RP11-46J23.2	0.39	0.12	0.55	0.09	0.63	0.31	0.06	0.49	0.17	0.19	0.06	0.3	0.22	0.13	0.58	0.32	0.06	0.55	0.23	0.18	0.82	0.25	0.11	0.61	0.09	0.17	0.43	0.22	0.09	0.76	0.22	0.45	0.19	5.59	0.48	0.03	0.52	0.23	0.08	0.1	0.51	0	0.17	0	0.43	0.4	0	0.06	0.27
RP11-382A20.8	0.42	0.14	0.17	0.37	0.4	0.28	0.11	0.29	0.63	0.16	0.27	0.24	0.18	0.4	0.13	0.33	0.34	0.2	0.52	0.3	0.14	0.06	0.19	0	0.05	0.25	0.15	0.29	0.16	0.41	0.54	0.36	0.23	0.52	0.34	0.67	0.46	0.28	0.45	0.54	0.47	0.26	0.21	0.06	0.5	0.1	0.13	0.04	0.24
RP11-395A13.3	0.32	0.6	0.25	0.62	0.61	0.82	0.66	0.6	0.43	0.62	0.47	0.51	0.67	0.34	0.52	0.21	0.79	0.29	0.27	0.16	0.23	0.33	0.51	0.31	0.65	0.65	0.02	0.36	0.58	0.27	0.22	0.52	0.4	0.39	0.48	0.38	0.35	0.41	0.56	0.5	0.72	0.39	0.58	0.36	0.91	0.39	0.95	0.31	0.23
RP11-523H20.7	1.65	1.16	0.86	0.72	1.26	0.67	0.52	0.86	0.6	0.83	0.81	0.85	0.54	0.71	1.22	1	1.54	1	1.01	2.38	0.81	1.29	1.08	2.21	2	1.37	1.74	1.07	1.44	0.88	0.56	1.37	0.8	1.82	0.99	0.94	1.56	1.69	1.18	0.6	0.76	0.43	0.84	1.79	1.75	1.72	1.72	3.17	1.23
RP11-14H3.7	0.76	0.75	0.94	0.87	0.51	0.37	0.77	0.84	0.73	0.62	0.79	0.89	1.6	0.47	0.25	0.71	0.61	0.68	0.64	0.56	0.58	0.95	0.32	0.5	0.35	0.22	0.8	0.15	0.56	0.95	0.55	0.69	0.59	0.35	0.66	0.11	0.32	0.33	0.39	0.25	0.33	0.3	0.17	0.15	0.16	0.32	0.52	0.48	0.19
RP11-562I5.4	0.95	1.42	1.33	1.51	0.64	0.72	0.45	1.6	1.31	1.23	1.61	1.12	4.66	0.55	0.4	0.83	0.87	0.15	1.1	0.63	1.21	1.24	0.8	0.7	0.27	0.38	0.81	0.58	1.26	1.69	0.65	0.81	1	1.08	1.29	0.23	0.44	0.63	0.72	0.16	0.17	0.23	0.07	0.49	0	0.01	0.2	0.2	0.13
RP5-1022E24.7	0.46	0.33	0.29	0.24	0.43	0.47	0.37	0.33	0.38	0.49	0.27	0.28	0.35	0.47	1.01	0.31	0.51	0.55	0.26	0.43	0.44	0.72	0.36	0.86	0.42	1.23	0.9	0.69	0.61	0.33	0.29	0.36	0.5	0.48	0.29	0.54	0.47	0.69	0.91	0.54	1.15	0.48	0.44	0.69	0.8	0.73	0.48	1.42	1.54
RP11-274N19.4	0.24	0.23	0.09	0.12	0.04	0.33	0.04	0.22	0.41	0.48	0.49	0.22	0.12	0.55	0.48	0.16	0.59	0.19	0.24	0.34	0	0.01	0.39	0	0.72	0.28	0.25	0.44	0.56	0.18	0.17	0.24	0.26	0.28	0.27	0.27	0.25	0.41	0.48	0.29	0.8	0.81	0.13	0.39	0.54	0.42	0.19	0	0.16
RP11-357L2.2	3.19	3.04	3.37	4.93	3.09	3.22	2.38	2.89	3.25	2	4.07	3.91	3.22	3.13	4.02	1.33	6.78	2.45	4.54	2.92	4.43	2.23	3.58	1.54	2.32	3.75	2.88	2.32	2.51	3.5	2.97	4.67	2.07	6.2	3.31	4.81	6.38	4.36	4.35	2.11	8.52	3.21	2.38	3.5	4.44	2.51	2.45	2.44	2.31
RP1-193N13.1	0.29	0.17	0.14	0.11	0.18	0.35	0.13	0.12	0.19	0.22	0.24	0.1	0.18	0.2	0.47	0.27	0.31	0.27	0.09	0.15	0.05	0.08	0.04	0	0.05	0	0.13	0.07	0.07	0.09	0.27	0.13	0.1	0.11	0.08	0.25	0.95	0.17	0.56	0.28	0.64	0.41	0.32	0.43	0.53	0.3	0.41	0.17	0.32
RP11-107E5.5	0.93	0.31	0.19	0.51	0.64	0.47	0.52	0.46	0.88	0.38	0.37	0.86	0.47	0.48	0.69	0.28	1.45	0	0.83	0.15	1.27	0.3	0.56	0	0.18	0.08	0.42	0.17	0.42	0.65	0.43	0.38	1.07	0.81	0.5	0.6	1.69	0.97	0.4	0.5	0.4	0.17	0.22	0.96	0.45	0.4	0.41	0.99	0.5
RP11-321A23.3	0.57	0.4	0.15	0.4	0.21	0.29	0.09	0.09	0.64	0.43	0.67	0.36	0.2	0.87	0.82	0.32	0.3	0.26	0.77	0.37	0.08	0.19	0.15	0	0.33	0.68	0.73	0.47	0.17	0.55	0.44	0.62	0.66	0.55	0.33	1.1	1.51	1.32	1.5	2.23	2.37	1.49	1.9	1.44	1.24	0.73	2.07	1.53	2.86
RP11-181L23.11	0.47	0.14	0.59	0.23	0.17	0.2	0.43	0.33	0.47	0.37	0.34	0.47	0.25	0.37	0.22	0.46	0.34	0.2	0.46	0.32	0.18	0.13	0.24	0.57	0.19	0.73	0.4	0.22	0.49	0.38	0.31	0.22	0.14	0.33	0.18	0.15	0.21	0.5	0.37	0.27	0.51	0.41	0.4	0.81	0.38	0.47	1.59	0.56	0.37
RP11-72O13.2	0.51	0.62	0.48	1.18	0.61	1.7	1.01	0.66	1.99	1.48	0.58	1.28	0.7	1.11	0.2	0.8	0.75	0.83	1.31	0.52	1.51	0.59	2.65	1.95	2.72	0.86	1.11	0.85	0.77	1.33	1.86	0.54	0.38	1.18	0.78	0.04	0.38	0.53	0.27	0.12	0.31	0.14	0.11	1.05	0.33	0.01	0.42	0	0.4
RP11-153M7.6	0.28	0.19	0.36	0.07	0.24	0.25	0.14	0.15	0.25	0.31	0.13	0.11	0.11	0.12	0.19	0.18	0.23	0.16	0.22	0.13	0.27	0.15	0.12	0.15	0.13	0.15	0.18	0.13	0.26	0.2	0.14	0.19	0.38	0.23	0.25	0.15	0.11	0.47	0.45	0.09	1.56	0.36	0.25	0.72	0.49	0.53	0.3	0.13	0.64
RP11-1105G2.6	0.59	0.3	0.41	0.28	0.25	1.12	0.36	0.13	0.43	0.36	0.35	0.35	0.32	0.4	0.25	0.55	0.22	0.58	0.45	0.58	0.62	0.09	0.34	0.52	1.15	1.41	0.87	1.03	0.24	0.35	0.37	0.72	0.53	0.65	0.46	1.45	0.74	0.3	0.65	0.36	1.1	0.69	0.44	0.22	0.31	0.54	0.29	0.18	0.73
RP1-97D16.9	0.96	0.44	0.77	0.51	0.45	0.58	0.5	0.84	0.46	0.45	0.55	0.47	0.72	0.81	0.41	0.89	0.29	0.55	1.19	0.72	0.19	0.46	0.15	0.48	0.53	0.32	0.35	0.56	0.33	0.41	0.88	0.89	0.65	0.65	0.36	0.15	0.37	0.25	0.25	0.08	0.06	0.06	0.37	0.45	0.04	0.23	0.71	0.15	0.18
RP11-206M19.1	2.34	1.6	2.2	2.04	1.82	1.97	2.25	1.58	3.08	3.99	3.61	2.3	1.24	2.03	1.6	2.21	6.7	2.34	3.24	2.14	1.85	1.03	3.71	3.54	3.36	3.32	2.7	3.95	5.29	2.32	2.55	3.11	2.24	2.69	1.29	13.42	15.64	9.64	16.92	20.51	16.17	13.83	7.62	13.49	26.8	25.95	4.36	11.87	15.04
RP11-561N12.9	0.12	0.02	0.03	0.05	0.03	0.17	0.03	0	0.09	0.02	0.22	0.31	0.1	0.03	0	0.02	0	0	0.16	0.28	0.07	0.02	0	0	0.02	0.09	0.15	0.02	0.06	0	0	0.53	0.22	0.05	0.19	0.16	0.71	0.07	0.13	0.21	0.41	0.09	0	0	0.04	0.02	0.41	0	0
RP11-415F23.5	0.45	0.69	0.42	0.68	0.48	0.4	0.55	0.59	0.53	0.25	0.67	0.55	1	0.58	0.7	0.43	0.34	0.58	0.69	0.54	0.55	0.53	0.41	0.7	0.41	0.43	0.68	0.41	0.82	0.62	0.22	0.38	1.07	0.32	0.71	0.23	0.29	0.13	0.27	0.04	0.23	0.09	0.33	0.35	0.14	0.3	0.58	0.37	0.16
RP11-133N21.13	0.06	0.03	0.04	0.07	0.08	0.14	0.04	0.06	0.03	0.25	0.03	0.21	0.11	0	0.03	0.25	0.07	0.03	0.03	0	0	0.03	0	0	0	0.1	0	0.08	0.03	0.22	0.15	0.19	0.06	0	0.03	0.11	0.46	0	0.03	0.06	0.09	0.2	0.16	0.33	0.34	0.18	0.18	0.13	0.59
RP5-1120P11.6	1.04	0.81	0.79	0.68	0.71	0.45	0.99	0.93	0.63	0.54	0.64	0.6	0.93	0.45	0.41	0.91	0.54	0.38	1.1	0.73	0.59	0.89	0.43	0.57	0.8	0.49	0.78	0.58	0.49	0.79	0.91	0.61	1.08	0.68	0.7	0.17	0.27	0.46	0.4	0.13	0.11	0.11	0.73	0.9	0.31	0.24	0.9	0.19	0.15
RP5-971C3.1	0.09	0.04	0.29	0.35	0.12	0.07	0.04	0.2	0.08	0.23	0.15	0.13	0.24	0.38	0.36	0.17	0.22	0.2	0.11	0.21	0.11	0.24	0.22	0.29	0.36	0	0.28	0.31	0.26	0.34	0.16	0.06	0.21	0.28	0.3	0.02	0.06	0.1	0.38	0.15	0.6	0.04	0.2	0.33	0.11	0.52	0.27	0.2	0.21
RP11-661A12.15	0.14	0.09	0.11	0.06	0.04	0	0.08	0.13	0.13	0.1	0.11	0.07	0.03	0	0.01	0.14	0.07	0.03	0.14	0.03	0.03	0.13	0.16	0.08	0.03	0.17	0.12	0.13	0.09	0.07	0.06	0.07	0.12	0.06	0.11	0.16	0.13	0.21	0.24	0.3	0.06	0.36	0.28	0.09	0.5	0.07	0.36	0.25	0.6
RP11-624D20.3	0.36	0.43	0.85	0.45	0.24	0.28	0.43	0.23	0.36	0.09	0.29	0.3	0.54	0.2	0.07	0.5	0.08	0.73	0.28	0.95	0.15	0.25	0.3	0.06	0.37	0.1	0.14	0.34	0.55	0.43	0.83	0.6	0.88	0.48	0.47	0.06	0.21	0.21	0.11	0.01	0.05	0.06	0.23	0.16	0.15	0.1	0.43	0.05	0.02
RP1-147M19.2	0.05	0.06	0.02	0	0.09	0	0	0.09	0.02	0.06	0.04	0.02	0.08	0.08	0	0	0.1	0	0	0.08	0	0	0.02	0.07	0.06	0	0	0.01	0.05	0	0.02	0	0.02	0	0	0	0.11	0.23	0.04	0	0.14	0.32	0	0	0.07	0.62	0.03	0.21	0.14
RP11-792D21.3	0.04	0.07	0	0.36	0.03	0.2	0.25	0.18	0.09	0.22	0.1	0.21	0.1	0.12	0.19	0.06	0.05	0.17	0.14	0.28	0.19	0.37	0.02	0	0.59	0	0.27	0.23	0.15	0.36	0.23	0.29	0.11	0.07	0.11	0.1	0.9	0.46	0.1	0.14	0.04	0	0.18	0.36	0.11	0.12	0.65	0.38	0
RP11-206F17.3	0.16	0.25	0.08	0.05	0.28	0.34	0.05	0.14	0.04	0.22	0.14	0.12	0.22	0.05	0.3	0.08	0.1	0.28	0.29	0.28	0.71	0.45	0.14	0.4	0.61	0.4	0	0.14	0.27	0.34	0.5	0.13	0.28	0	0.26	0	0.65	2.01	0.1	0.1	0.02	0.15	0.38	0.23	1.19	0.43	0.77	0.94	0.21
CTD-2267D19.8	3.58	3.22	2.67	2.92	1.81	5.08	2.42	3.07	2.89	3.04	2.85	3.58	2.08	1.81	3.49	3.23	1.76	3.84	2.12	2.03	3.57	2.49	3.56	2.73	3.87	4.95	2.09	4.82	2.67	1.45	2.3	2.72	2.77	3.18	1.8	7.9	1.79	4.68	4.17	6.29	18.67	7.78	1.64	5.15	4.59	4.61	1.4	2.62	9.16
RP11-400F19.19	0.7	0.35	0.39	0.37	0.45	0.37	0.52	0.89	0.34	0.67	0.05	0.41	0.66	0.38	0.07	0.56	0.61	0.43	0.23	0.38	0.95	0.07	0.32	0	0.23	0.25	0.65	0.37	0.6	0.29	0.58	0.17	1.03	0.3	0.36	0.35	0.22	0.44	0.44	0.16	0.48	0.26	0.39	0.7	0.97	0.36	0.54	1.08	0.41
RP11-277J24.7	0.25	0.1	0.07	0.1	0.11	0.3	0.04	0.09	0.25	0.12	0.1	0.3	0.04	0.12	0.18	0.12	0.38	0	0.27	0.31	0.2	0.11	0.03	0.11	0.12	0.19	0.02	0.08	0.08	0.29	0.38	0.22	0.2	0.22	0.24	1.4	0.24	0.76	1.55	1.16	0.53	0.32	0.53	0.1	1.15	0.27	0.23	0.82	0.32
RP11-134L10.2	2.23	0.97	1.67	2.28	1.69	3.03	1.68	1.69	2.2	1.42	3.86	1.04	1.16	1.22	2.83	0.99	2.03	3.53	2.28	2.27	0.89	0.71	3.1	2.68	1.9	1.49	1.45	2.31	1.55	1.15	1.11	1.51	1.25	1.86	0.87	2.06	2.27	2.22	2.81	4.53	2.09	6.22	3.16	1.3	1.79	1.49	5.1	3.06	3.2
RP13-516M14.11	0.52	0.4	0.44	0.7	0.55	0.91	0.53	0.62	0.75	0.55	0.82	0.41	0.44	0.7	0.71	0.34	0.77	0.4	0.87	0.33	0.25	0.41	0.55	0.33	0.85	0.47	0.67	0.53	0.71	0.54	0.37	0.67	0.59	0.59	0.64	0.55	1.61	1.18	1.76	1.17	2.13	0.9	1.23	0.56	1.73	1.19	0.17	0.89	1.24
RP11-4B12.1	0.35	0.15	0.22	0.43	0.15	0.65	0.26	0.21	0.83	0.27	0.74	0.28	0.36	1.3	0.2	0.4	0.46	0.21	0.43	0.21	0.22	0.28	0.06	0	0.47	0.75	0.16	0.5	0.28	0.32	0.5	0.54	0.4	0.28	0.45	0.67	0.4	0.53	0.58	1.41	1.59	1.95	2.78	0.75	1.38	1.94	0.27	0.12	0.91
RP11-471M10.3	1.51	1.95	2.56	2.09	1.12	1.98	2.01	1.46	1.85	2.13	2.45	1.91	2.55	1.32	1.81	3.01	0.71	1.59	2.71	1.9	1.48	1.45	2.34	1.78	1.2	1.33	3.19	1.92	1.1	2.7	1.01	1.39	2.23	1.36	0.6	0.35	0.95	0.72	0.4	0.11	0.42	0.3	1.66	1.32	0.96	0.58	1.12	0.48	0.63
RP11-90P13.2	0.2	0.18	0.13	0.22	0.08	0	0.1	0.1	0.02	0.04	0.05	0.17	0.02	0.05	0.25	0.08	0.14	0	0.22	0.08	0.07	0	0.06	0	0.07	0.07	0	0	0.07	0.02	0.08	0.13	0.07	0.11	0.02	0.58	0.18	0.05	0.17	0.08	0.28	0	0.11	0.14	0.28	0.63	0.09	0.05	0.67
RP11-505E24.4	0.05	0.13	0.11	0.22	0.33	0.06	0.02	0.12	0.07	0.09	0.22	0.16	0.14	0.57	0.21	0.09	0.22	0.14	0.13	0.07	0	0.01	0.21	0	0.06	0.52	0	0.06	0.05	0.11	0.28	0.24	0.05	0.08	0.06	0.22	0.13	0.23	0.5	0.14	0.37	0.34	0.06	0.27	0.14	0.35	0.18	0.21	0.3
RP11-867O8.11	0.8	0.56	0.52	1.36	1.26	1.42	0.66	0.72	1.08	0.69	0.62	1.04	0.74	0.95	1.09	0.86	0.7	1.01	0.65	0.68	1.05	0.83	1.34	0.88	0.67	0.5	0.86	0.96	1.08	1	0.75	1.25	0.68	1.17	0.75	1.1	1.26	0.86	1.25	2.13	1.33	0.94	1.96	1.88	1.07	0.31	0.55	0.61	0.64
RP11-69H7.5	1.02	0.87	1.15	1.27	1.17	1.54	0.69	0.77	0.95	0.74	0.86	1.21	0.83	1.28	1.64	0.97	0.75	2.55	1.18	1.11	1.42	1.35	2.32	1.16	1.33	1.9	0.8	1.66	0.98	1.01	1.09	1.67	0.98	1.06	0.65	0.89	1.49	2.02	1.58	1.21	1.13	1.84	1.16	1.45	2.85	2.05	5.46	2.32	1.39
CTA-392E5.2	0	0	0	0	0	0	0	0	0	0	0	0	0	0	0	0	0	0	0	0	0	0	0	0	0	0	0	0	0	0	0	0	0	0	0	0	0	0.05	0	0	0.12	0	0.07	0	0	0	0	0.08	0.05
RP11-331G2.11	0.67	0.97	1.22	1.1	0.87	0.83	0.68	1.08	0.79	1.31	0.82	1.86	0.78	0.38	0.76	0.63	0.55	0.61	0.45	0.26	0.72	0.92	0.22	0.9	0.43	0.1	0.74	0.33	0.79	1.04	0.53	0.35	0.38	0.54	0.93	0.19	0.19	0.66	0.38	0.13	0.47	0.31	0.07	0.35	0.07	0.11	0.21	0.65	0.06
RP1-76B20.16	0.62	0.91	0.74	0.29	0.69	0.75	0.53	0.49	0.44	0.29	0.45	0.6	0.82	0.36	1.61	0.98	1.19	0.73	0.48	1.22	0.98	0.54	0.81	0.53	0.66	0.74	1.48	1.1	0.73	0.48	0.3	0.76	1.12	0.8	0.65	1.12	1.51	0.49	0.7	0.38	0.56	0.71	0.99	1.64	0.93	0.58	0.85	1.2	1.65
CH17-408M7.2	6.88	0.11	10.72	7.86	4.99	8.01	0.65	8.17	5.28	7.34	8.13	6.37	8.35	0.35	3.26	4.5	10.8	0.12	3.51	10.47	1.25	7.54	7.61	7.09	6.72	1.76	7.23	6.18	6.97	5.32	7.15	4.23	0.1	0.62	7.11	6.45	5.12	6.55	5.54	6.01	5.75	2.98	1.47	5.94	4.86	16.8	6.01	6.5	8.1
RP11-69M1.9	0.04	0.09	0.07	0.02	0	0.02	0.12	0.08	0	0.02	0.05	0.16	0.05	0.21	0.14	0.06	0.09	0	0.11	0.08	0.02	0	0.08	0.08	0.02	0.06	0.14	0.02	0.03	0.16	0.07	0.13	0.12	0.17	0.07	1.25	0.06	0.07	0.44	0.52	0.46	0.17	0.06	0	0.26	0.08	0.02	0.15	0.41
RP11-934B9.8	2.41	0.93	0.55	0.91	0.81	0.61	1.4	1.39	1.1	1.16	0.97	0.81	0.92	0.7	1.95	0.86	2.27	1.47	2.11	1.43	1.27	0.72	1.31	1.51	1.4	0.49	0.91	0.6	0.98	1.33	0.95	0.83	0.94	2.02	1.23	1.06	1.84	1.01	0.59	0.19	0.53	0.49	1.2	0.86	1.86	0.98	2.27	0.99	1.78
RP11-762B21.7	0.7	0.33	0.65	0.45	0.3	1.16	0.25	0.61	0.47	0.22	0.45	0.27	0.39	0.96	0.89	0.6	1.13	0.46	0.77	0.57	0.68	0.1	0.27	1.61	0.57	0.35	0.59	0.55	0.26	0.64	0.54	0.54	0.43	0.86	0.83	0.41	0.52	0.5	0.39	0.87	2.08	1.53	0.55	0.2	1.18	0.86	1.57	1.23	1.56
RP11-546M8.2	0.08	0.41	0.21	0.27	0.12	0.71	0.05	0.1	0.32	0.2	0.26	0.19	0.19	0.12	0.08	0.07	0.04	0.16	0.24	0.01	0.09	0.06	0.25	0	0.19	0.5	0.27	0.15	0.19	0.16	0.11	0.34	0.1	0.37	0.17	0.61	0.06	0.17	0.35	0.59	0.14	0.13	0.26	0.09	0.55	1.27	0.15	0.24	0.38
RP11-122G18.13	0.17	0.18	0.18	0.47	0.1	0.23	0.14	0.37	0.38	0.25	0.25	0.24	0.69	0.08	0.07	0.59	0.25	0.19	0.2	0.1	0.17	0.21	0.08	0.75	0.13	0.07	0.21	0.14	0.13	0.33	0.25	0.45	0.11	0.44	0.2	0.22	0.46	0.23	0.19	0.44	0.5	0.41	0.24	0.43	0.12	0.28	0.43	0.42	0.12
AC104530.1	18.73	19.86	25.11	24.7	20.31	32.18	21.08	26.27	25.17	23.62	19.17	22.08	17.35	28.81	24.25	21.5	35.23	25.07	25.44	21.04	23.58	15.68	30.13	38.56	31.22	31.71	23.99	23.19	27.44	28.79	28.17	26.14	19.81	26.19	24.64	39.46	36.95	36.13	37.83	38.77	52.42	48.09	28.28	21.68	54.64	48.04	28.79	45.32	28.27
RP11-909M7.5	0.91	0.93	1.38	1.22	1.51	2.38	1.3	1.26	1.07	1.31	0.56	0.83	0.76	0.58	1.73	0.41	2.91	0.77	1.12	1.24	0.79	0.72	1.14	1.4	0.92	0.91	0.75	1.33	2.21	1.53	0.98	1.33	1.05	1.04	0.91	2.09	3.43	0.85	1.47	0.95	1.39	2.3	1.1	1.42	2.47	3.52	1	3.55	1.66
RP4-733M16.8	1.43	1.33	1.85	1.56	2.34	1.45	1.65	2.24	1.2	1.44	1.32	1.43	2.31	1.06	0.88	1.97	1.09	1.46	1.47	1.39	1.46	2.22	1.4	2	1.55	1.37	2.53	1	1.72	1.34	1.46	1.4	1.23	1.59	1.57	0.4	0.82	0.73	0.76	0.35	0.68	0.36	1.88	0.9	0.52	0.28	1.07	1.19	0.58
RP11-350A18.2	3.97	4.55	5.07	4.64	4.82	4.37	5.79	3.46	4.62	3.46	5.31	5.3	5.18	4.18	2.94	6.73	1.09	2.69	3.74	2.61	1.75	3.54	2.02	1.17	3.41	2.49	2.97	4.51	2.38	2.36	4.28	4.31	4.06	3.09	3.58	1.73	1.01	1.55	2.08	1.01	1.14	0.98	1.6	0.96	0.64	0.6	0.48	0.21	0.35
RP11-7O11.3	0.9	0.47	0.47	0.94	0.92	0.46	0.69	0.9	0.57	0.65	0.8	1.58	1.09	0.37	0.32	0.86	0.45	0.59	0.77	0.7	0.09	0.49	0.93	0	0.22	0.41	0.94	0.36	0.72	1.11	0.61	0.82	1.24	0.75	0.97	0.05	0.42	0.43	0.2	0.04	0	0	0.88	0.68	0.43	0.04	0.46	0	0.35
RP11-115L11.3	4.81	5.18	3.44	2.84	4.42	5.1	3.72	4.7	5.37	4.47	4.55	4.74	4.12	7.74	5.93	3.16	7.81	4.15	4.67	5.23	6.29	5.76	4.54	6.39	4.57	8.17	4.37	5.48	3.55	5.09	5.29	5.34	5.66	7.71	4.24	13.98	8.97	10.48	11.15	15.63	10.99	5.14	15.22	10.89	7.71	7.08	4.74	7.92	9.07
RP1-90J20.15	2.58	1.19	2.29	2.33	1.37	3.3	1.57	2.78	1.67	1.82	2.87	2.98	1.99	2.71	1.51	0.6	3.49	2.63	0.18	1.68	1.45	2.05	1.79	1.93	2.38	1.86	3	3.25	1.64	7.07	2.05	2.47	1.8	2.85	2.17	2.27	4.43	5.33	11.93	1.51	3.71	3.82	5.41	4.63	4.08	2.8	4.17	4.56	4.25
RP11-231C14.10	3.31	3.77	7.02	2.42	6.12	2.13	2.79	4.21	3.67	2.9	2.06	2.57	2.35	1.94	5.89	10.31	2.7	2.37	3.78	4.9	2.63	1.84	3.23	2.56	3.15	1.51	4.2	6.1	2.4	2.84	3.5	2.83	3.11	3.61	2.25	0.82	0.94	1.57	1.02	0.94	0.58	0.5	8.12	0.58	2.66	1.11	1.83	0.84	0.11
RP11-22E12.2	2.29	1.27	1.04	1.73	0.98	2.39	1.26	0.92	2.43	1.21	1.42	1.99	1.23	2.41	1.69	1.68	1.17	0.74	2.59	1.57	1.94	0.76	1.33	1.25	1.45	1.97	1.65	1.36	1.52	3.04	2.2	2.33	1.66	2.52	2.2	0.91	1.24	1.4	0.83	0.44	1.19	1.47	0.6	0.35	0.57	0.14	1.05	1.23	0.77
XLOC_000002	0.38	0.21	0.24	0.45	0.16	0.15	0.23	0.22	0.24	0.03	0.07	0.07	0.08	0.04	0.8	0	0.24	0.5	0.43	0	0.15	0.22	0.68	0	0	0.21	0.3	1.2	0.17	0.43	0.04	0.17	0	0	0.38	0	0.35	0	0.03	0	0	0	0.39	0.14	0.03	0	0.55	0.18	0
XLOC_000003	0.71	1.25	0.48	2.04	0.82	1	0.74	1.28	0.88	0.6	0.91	0.68	1.21	0.53	2.18	0.53	1.29	0.98	1.57	0.55	0.3	1.08	1.61	0.24	0.19	0.51	0.78	1.78	0.52	1.65	0.56	0.62	0.08	0.03	0.76	0.05	0.96	0.55	0.22	0.02	0.02	0	1.66	0.17	0.23	0.05	0.76	0.41	0.04
XLOC_000008	0.64	0.67	0.56	0.75	1	0.97	1.01	0.59	0.63	0.57	0.89	0.34	0.54	0.44	0.75	0.4	0.29	0.47	0.68	0.59	0.14	0.49	0.44	0.14	0.32	0.03	0.38	0.47	0.27	0.3	0.5	0.45	0.71	0.72	0.3	0.01	0.64	0.06	0.2	0.06	0.09	0	0.64	0.2	0.18	0.02	0.22	0.12	0.07
XLOC_000015	0.54	0.5	0.46	1.52	0.86	0.28	0.14	0.88	0.47	0.06	0.44	0.09	0.16	0.61	1.49	0.14	0.66	0.03	1.78	0.35	0.14	0.29	1.18	0.37	0.8	0.02	0.32	0.57	0.19	0.75	0.79	0.1	0.25	0.02	0.36	0.09	1.12	0.16	0.07	0.01	0.01	0.01	0.61	0.2	0.09	0.03	0.49	0.13	0.01
XLOC_000019	0.21	0.65	1.26	1.4	1.08	1.32	2.17	2.37	0.92	2.02	1.58	1.01	1.37	0.86	2.31	0.36	1.46	2.35	1.19	1.54	0.8	1.85	0.98	1.39	1.61	0.45	0.86	1.66	1.27	1.45	1.31	2.33	1.82	1.66	1.01	0.59	1.17	1.06	1.13	0.19	0.34	1.75	2.94	1.44	0.32	0.91	3.6	1.22	0.63
XLOC_000021	0.66	2.3	2.37	0.11	0.06	0.11	0.06	11.84	0	0.31	0.17	0.17	0.46	0.99	0.4	0.59	2.37	9.06	9.97	13.59	9.34	12.85	12.1	30.95	6.01	1.61	0.51	1.1	1.24	3.39	1.83	1.18	3.02	0.36	0.92	5.81	24.85	6.26	0.74	5.46	3.6	11.02	13.05	15.66	4.41	31.17	17.09	25.5	9.16
XLOC_000022	3.83	0.84	3	0.24	0.11	0.07	0.03	10.54	0.04	0.03	0.06	0.27	0.31	0.04	1.1	1.19	2.5	2.37	7.98	8.04	3.51	11.06	4.78	6.04	6.95	1.25	0.82	2.02	1.49	2.79	0.93	1.15	1.04	0.22	0.82	4.8	9.59	6.54	0.75	8.61	1.31	5.46	4.17	5	1.43	15.54	18.72	20.33	9.69
XLOC_000023	7.32	12.71	10.11	5.25	3.34	4.02	1.13	14.53	1.83	9.1	24.86	3.28	1.79	3.14	5.4	3.83	19.31	24.37	12.63	13.38	17.07	24.34	29.85	14.79	16.31	4.38	23.19	12.37	6.35	20.67	7.32	14.34	12.04	12.34	3.78	12.7	33.36	30.6	11.84	15.44	15.44	44.24	29.39	6.22	14.39	43.4	23.29	6.38	29.76
XLOC_000024	1.66	1.81	1.73	0.63	0.56	0.64	0.39	4.46	0.34	0.76	2.35	0.63	0.54	0.42	1.41	1.1	2.71	4.15	4.12	5.35	3.98	5.62	5.68	6.72	3.4	2.14	3.09	3.2	1.57	3.13	0.94	2.85	3	1.79	0.93	3.99	8.64	4.52	1.49	3.16	2.32	6.24	3.56	2.79	2.38	8.89	8.35	6.4	8.01
XLOC_000041	1.54	1.47	2.09	1.91	1.35	1.17	1.12	1.28	0.86	1.07	1.22	2.56	1.23	0.79	0.74	0.94	0.55	0.69	1.43	0.63	0.42	0.97	1.04	0.66	0.44	0.61	1.38	0.74	0.78	1.04	0.89	1.07	1.2	1.44	1.88	0.08	0.5	0.9	0.69	0.1	0.23	0.06	1.1	0.88	0.11	0.21	0.8	0.09	0.28
XLOC_000055	0.04	0.08	0.13	0.04	8.19	0.13	0.04	0.07	0.04	5.32	0	0.04	0.09	0.04	5.17	0.07	10.37	0	0.03	0.03	0.25	0.03	0.07	0.42	0	0.08	0.04	0.06	0.16	0.04	0.09	10.45	0.04	0.04	0.07	0	0.16	3.11	0	0.04	3.1	0	0.04	0.08	0.26	0.07	9.92	17.46	0.04
XLOC_000061	4.24	0	4.97	2.32	3.74	1.23	3.24	0.31	3.21	3.62	1.41	3.29	4	1.41	1.98	6.52	1.52	5.49	1.95	2.3	11.98	27.02	0	8.05	2.26	0	0.05	0	3.04	3.39	1.87	2.25	0.38	6.08	0.69	0.23	0.89	1.21	0.37	0.27	2.39	0	3.1	0.6	2.22	12.11	1.85	0	1.04
XLOC_000069	44.32	106.22	89.33	77.7	54.44	62.64	53.75	188.25	50.36	40.28	89.49	66.3	75	82.9	91.71	90.97	139.84	118.49	142.63	136.87	177.67	246.48	219.7	210.88	170.64	128.8	100.13	121.11	66.46	72.63	106.37	144.97	121.47	100.26	84.43	152.18	285.45	167.44	64.56	140.48	78.74	172.85	212.38	191.96	152.57	181.22	218.77	201.14	168.83
XLOC_000070	0.1	0.29	0.68	0.28	0.76	0.22	50.16	0.7	0.28	0.47	0.55	0.27	0.19	0.38	0.75	0.51	0.83	0.67	0.71	161.41	1.06	0.79	0.61	1.13	0.9	0.71	0.59	91.3	70.69	0.19	0.39	0.93	0.55	0.4	0.57	0.94	1.04	1.03	0.86	0.49	0.3	149.37	0.72	0.7	0.27	33.14	1.06	1.67	0.3
XLOC_000073	1.91	2.57	2.37	1.59	1.62	2.61	2.31	8.75	2.28	1.6	2.76	1.91	2.82	3.19	3.92	4.42	6.92	5.01	5.54	7.83	9.14	13.58	8.15	7.49	10.21	7.37	4.16	6.61	4.3	3	2.9	7.79	6.03	3.54	4.41	7.27	13.03	7.34	3.44	6.72	3.45	10.21	5.1	6.59	8.88	9.51	11.72	13.23	9.68
XLOC_000087	0.03	0.14	0.01	1.7	0.3	0.08	0.04	0.86	0.24	0.01	0.05	0.04	0.58	0.9	2.92	0.12	1.07	0.41	0	0.21	0.11	0.01	0.7	0.08	0.04	0	0.12	0.32	0.01	0.01	0	0	0.02	0.27	1.36	0.02	1.21	0.04	0.08	0.04	0	0.01	0.01	0.65	0	0.15	0.13	0	0.02
XLOC_000093	17.44	6.55	6.83	18.1	19.43	12.3	14.51	7.3	13.11	9.3	17.45	14.5	11.32	20.37	6.12	3.55	16.04	6.83	10.4	17.68	7.87	2.93	6.4	20.25	23.51	14.95	11.9	7.13	11.74	4.99	19.3	9.38	12.11	8.88	29.23	17.92	27.47	29.32	15.59	42.08	16.89	59.33	2.07	21.43	33.73	24.23	21.76	7.93	19.12
XLOC_000094	0.73	0.4	0.18	0.74	0.43	0.75	1.08	0.34	0.24	0.01	1.26	0.84	0.03	0.92	0.45	0.26	0.04	0.11	0.31	1.21	0.04	0.1	0.1	0.35	1.73	0.52	0.18	0.13	0.39	0.16	2.13	0.82	0.93	0.45	1.62	1.6	3.82	2.65	0.61	4.58	0	6.52	0.15	1.07	2.73	1.7	2.67	1.28	1.47
XLOC_000096	1.84	0.66	0.77	1.1	1.58	1.11	1.14	0.68	1.12	0.86	1.32	1.12	0.95	1.63	0.87	0.49	2.39	0.64	1.02	2.26	1.01	0.43	0.77	3.1	3.3	2.28	2.31	1.24	1.59	0.54	1.63	1.15	1.65	0.98	2.86	2.42	3.02	2.77	2.16	4.06	1.93	5.52	0.25	2.71	4.6	2.68	2.65	1.1	2.94
XLOC_000114	0.51	0.16	0.3	0.17	0.31	0.37	0.42	0.22	0.3	0.26	0.32	0.21	0.32	0.63	0.18	0.28	0.97	0.27	0.25	0.18	0.57	0.19	0.49	0.77	0.54	0.63	0.36	0.54	0.71	0.46	0.47	0.67	0.39	0.24	0.31	0.96	0.77	0.54	1.76	1.78	0.65	1.09	0.64	0.99	1.93	1.44	0.98	0.5	1.14
XLOC_000127	0.21	0.18	0.03	0.06	0.1	0.25	0.1	0.16	0.37	0.17	0.09	0.09	0.06	0.45	0.12	0.46	1.2	0.15	0.1	0.1	0.22	0.07	0.54	0.42	0.46	0.37	0.41	0.5	0.4	0.22	0.42	0.6	0.62	0.03	0.05	0.82	0.32	0.33	1.83	2.14	0.19	0.61	0.59	1.18	1.7	0.97	0.39	0.38	0.28
XLOC_000163	1.31	1.92	1.14	1.7	1.13	1.28	1.37	1.55	1.35	0.52	0.75	0.78	0.95	0.15	0.23	0.91	0.77	0.85	0.92	0.57	0.14	0.5	0.69	0.12	1.31	0.9	1.3	0.73	1.05	0.35	0.6	1.42	1.55	0.9	0.9	0	0.68	0.35	0.19	0	0.13	0.4	0.24	0.89	0.16	0.06	0.16	0.14	0
XLOC_000164	1.66	1.12	1.74	1.66	1.53	0.56	0.89	1.52	0.72	0.93	1.33	1.16	1.44	0.57	0.49	1.03	1.04	1.23	0.65	1.43	0.7	0.92	1.02	1.05	1.77	0.87	1.1	0.74	1.38	0.97	1.15	1.29	1.48	1.24	1.16	0	0.74	1.96	0.21	0.07	0.28	0.22	0.37	0.3	0.76	0.61	0.4	0.29	0.08
XLOC_000165	1.09	0.81	1.71	0.98	1.25	0.49	1.14	1.48	0.54	1.14	0.48	0.96	1.45	0.32	0.55	1.05	0.81	1.25	0.7	0.7	0.86	1.21	1.2	0.86	1.17	0.7	0.93	0.99	1.81	1.52	0.7	1.05	1.01	1.13	0.99	0.02	0.26	0.46	0.1	0.11	0.13	0.22	0.36	0.17	0.39	0.32	0.71	0.09	0.6
XLOC_000182	0.06	0.13	0.14	0.14	0.3	0.35	0.35	0.06	0.13	0.12	0.07	0.13	0.35	0	0.05	0.36	0.09	0	0.23	0.34	1.35	0	0.36	1.37	0	0.19	0.27	0.3	0.05	0.61	0.22	0.13	0.18	0.06	0.05	0	0	0.13	0	0.06	0	0	0.13	0.13	0.06	0	0	0	0
XLOC_000191	3.32	1.58	1.2	0.94	1.58	3.01	1.67	1.67	1.85	0.99	1.74	1.67	1.45	2.01	4.28	1.7	3.32	4.16	1.04	2.28	1.52	2.24	2.96	5.55	3.82	4.69	2.85	0.09	3.62	2.26	1.78	2.15	2.07	2.41	2.02	3.97	2.21	2.33	2.77	3.08	3.73	4.94	1.33	3.15	3.25	3.02	4.18	7.56	4.85
XLOC_000219	0.73	0.55	0.56	0.43	0.57	0.49	0.55	0.32	0.4	0.48	1.05	0.38	0.64	0.45	0.3	0.97	0.88	0.71	0.67	1.31	0.19	0.67	0.96	0.64	0.47	1.51	0.63	0.84	1.58	0.55	0.71	0.97	0.47	0.45	0.37	0.1	0.36	0.28	0.59	0.32	0.46	0.58	0.32	0.55	0.51	0.17	0.78	0.18	0.24
XLOC_000236	0.21	1.11	0.55	0.97	0.44	1.62	1.25	0.62	0.42	1.11	0.65	0.85	0.63	1.2	0.99	0.55	0.45	1.92	1.03	1.4	1.21	1.14	2.59	1.44	2.46	0.6	0.77	2.84	1.52	0.66	1.71	0.22	0.97	0.37	0.47	0.24	1.34	1.03	0.39	0.32	0.35	1.55	0.22	0.31	0.13	0.14	1.08	0.71	0.2
XLOC_000254	0.13	0.07	0.08	0.16	0	0.39	0.16	0.2	0.28	0.21	0.31	0.08	0.16	0.24	0	0.34	0.2	0.18	0.19	0.32	0	0.29	0	0	0	0.14	0.16	0.17	0.3	0.41	0.08	0.07	0.21	0.22	0.42	0.08	0.15	0.97	0.2	1.18	0.2	0.07	0.07	0.44	0.41	0.2	0.11	0.22	1.76
XLOC_000295	2.26	2.72	3.12	2.92	2.38	2.19	2.69	3.25	1.95	1.66	2.21	2.3	2.48	1.64	1.92	4.61	1.35	2.87	2.62	3.19	1.25	2.4	2.33	1.75	1.9	2.14	2.66	1.92	2.19	2.76	3.08	3.1	3.27	2.29	2.67	0.66	1.38	1.58	1.05	0.93	0.27	0.56	2.87	1.54	0.68	0.7	1.97	0.72	0.42
XLOC_000297	0.19	0.27	0.53	0.06	0	0.46	0.12	0.28	0.31	0.25	0.17	0.17	0.23	0.52	0.75	0.15	0.46	0.22	0.23	0.33	0.5	0.04	0.34	0	0.16	0.16	0.45	0.37	0.04	0.3	0.12	0.21	0.55	1.04	0.04	0.43	0.21	0	0.34	0.43	0.2	0.16	0.42	0	0.3	0.19	0.78	0.89	0.17
XLOC_000350	0.22	0.42	0.14	0.4	0.05	0.05	0.14	0.19	0.12	0.12	0.31	0.31	0.14	0.14	0.14	0.12	0.17	1.15	0.04	0.04	0	0	0.04	0	0.35	0.37	0.13	0.36	0.1	0.08	0.37	0.41	0	0.08	0.07	0.05	0.13	0.04	0.31	0.3	0.04	0.21	0.25	0.08	0.23	0.12	0.43	0.5	0.13
XLOC_000428	0.25	0.06	0.29	0.09	0.42	0.34	0.16	0.48	0.36	0.33	0.51	0.21	0.03	0.31	0.47	0.18	0.91	0.07	0.25	0.22	0.15	0.2	0.18	0.2	0.24	0.28	0.63	0.26	0.37	0.05	0.54	0.3	0.16	0.2	0.28	1.24	0.51	0.17	1.21	0.28	0.61	0.84	0.85	0.51	1.01	0.57	0.02	0.23	0.24
XLOC_000494	0.16	0.49	0.61	0.39	0.51	0.42	0.47	0.49	0.32	0.32	0.41	0.4	0.25	0.55	0.02	0.81	0.25	0.34	0.83	0.36	0.65	0.18	0.16	0	0.42	0.38	0.75	0.37	0.28	0.51	0.35	0.34	0.68	0.4	0.26	0.43	0.25	0.45	0.65	0.54	0.98	0.61	0.58	0.31	0.71	0.39	0.9	0.58	0.67
XLOC_000556	1.22	1.04	0.47	0.9	0.59	0.62	0.52	1.28	0.8	0.68	2.1	0.78	1.84	0.8	0.29	0.74	1.47	0.39	0.86	0.56	0.75	0.57	0.54	0.32	0.73	0.48	0.5	0.2	1.32	0.92	0.3	0.59	0.85	0.52	0.77	0.07	0.47	0.51	0.76	0.11	0.23	0.33	0.06	0.57	0.03	0.05	0.31	0.2	0.16
XLOC_000558	0.3	0.34	0.12	0.12	0.13	0.72	0.12	0.69	0.32	0.11	0.35	0.23	0.24	0	0.09	0.41	0.22	0.83	0.39	0.49	0.58	0.09	0.1	0	0.12	0.22	0.12	0.6	0.18	0	0.12	0.43	0.53	0.11	0	0	0.11	0.23	0.1	0	0	0	0	0	0	0	0.26	0	0
XLOC_000624	0.61	0.33	0.32	0.5	0.46	0.46	0.41	0.49	0.31	0.25	0.41	0.57	0.56	0.41	0.3	0.51	0.76	0.5	0.33	0.47	0.5	0.58	0.48	0.15	0.84	0.75	0.32	0.47	0.82	0.34	0.38	0.68	0.61	0.5	0.41	0.66	0.93	0.66	0.88	0.58	0.74	0.8	0.76	0.63	1.29	0.56	0.54	0.52	1.11
XLOC_000777	8.47	5.8	3.91	4.87	3.96	4.91	3.03	6.52	6.23	3.37	4.92	4.8	4.03	5.96	5.39	8.19	13.02	5.37	9.75	6.53	4.41	3.85	4.86	2.25	6.29	14.02	6.98	8.05	8.68	5.36	7.25	9.18	5.66	8.77	7.25	12.47	11.04	7.49	14.57	9.14	8.37	9.72	16.4	11.29	15.71	10.05	4.75	1.9	8.88
XLOC_000778	19.22	12.67	11.83	14.53	11.26	14.22	11.47	14.84	17.05	10.65	14.61	12.78	9.05	16.57	13.43	17.47	22.44	7.61	20.47	15.66	8.64	10.31	12.91	6.33	22.21	32.8	17.9	24.43	19.27	12.25	15	24.34	14.19	22.5	16.13	29.51	24.55	18.91	31.5	15.72	21.44	23.14	28.79	23.84	40.57	23.66	10.28	6.08	24.89
XLOC_000781	0.04	0.25	0	0.04	0	0.04	0.05	0.07	0	0.04	0.17	0.17	0.04	0.18	0	0	0.06	0.31	0.11	0	0.04	0	0.08	0	0.09	0.04	0.09	0.25	0.1	0.39	0.09	0.24	0.12	0	0.03	0.14	0	0.21	0	0.11	0.31	0.24	0.58	0.08	0.62	0.87	0	1.23	0.82
XLOC_000782	0.22	0.08	0	0.09	0.09	0.09	0.04	0.04	0	0	0.17	0.17	0	0.22	0.03	0.23	0.25	0.14	0.14	0	0	0.06	0.19	0	0	0	0.04	0.13	0.17	0	0.18	0.32	0	0.24	0.07	0.66	0.2	0.04	0.57	0.22	0.27	0.32	0.2	0.16	0.57	0.49	0	0.53	0.09
XLOC_000836	0.52	0.55	0.35	0.41	0.44	0.66	0.27	0.36	0.63	0.39	0.74	0.33	0.29	0.12	0.23	0.82	0.59	0.75	0.26	0.38	0.47	0.28	0.52	0.08	0.37	0.73	0.7	0.66	0.36	0.51	0.58	0.37	0.75	0.49	0.24	0.6	0.74	0.5	0.59	0.44	0.44	0.58	0.63	0.23	0.78	1.03	0.09	0.72	0.71
XLOC_000955	0.23	0.13	0.07	0.03	0.11	0.17	0.1	0.17	0.06	0.09	0.13	0.13	0.07	0.52	0.13	0.18	0.23	0.08	0.41	0.03	0	0.05	0.2	0.11	0.26	0.43	0.6	0.36	0.1	0.44	0.03	0.24	0.12	0.31	0.05	0.8	0.38	0.13	0.38	0.54	0.82	0.47	0.72	0.32	1.12	0.52	0.37	0.22	0.73
XLOC_001126	1.06	0.88	0.1	0.73	0.68	0.4	0.65	1.06	0.27	0.48	0.82	0.38	0.79	0.4	0.31	0.89	1.1	0.53	1.04	0.56	0.53	0.54	1.35	0.49	1.19	0.27	0.59	0.6	0.59	0.95	0.51	0.27	0.87	0.81	0.98	0.53	0.5	0.61	0.59	0.7	0.21	0.36	1.23	0.37	0.6	0.88	0.86	0.36	0.96
XLOC_001163	0	0.07	0	0	0	0	0.07	0	0.06	0	0	0.07	0	0	0.38	0.06	0	0	0	0.29	0.41	0	0	0	0	0	0	0	0	0.25	0	0.06	0	0.06	0.05	0	0.46	0	0	0.12	0	0	0.2	0	0	0.12	0	0	0.21
XLOC_001237	0.25	0.09	0.31	0.49	0.21	0.4	0.2	0.33	0.18	0.09	0.78	0.38	0.4	0.5	0	0.6	0.12	0.23	0.32	0.16	0.58	0.07	0.25	0	0	0	0.68	0.21	0	0.17	0.2	0.45	1.31	0.36	0.38	0	0.37	0	0	0	0	0	0.37	0	0	0	0.07	0	0
XLOC_001322	0.29	0.31	0.35	0.14	0.64	0.67	0.13	0.17	0.28	0.28	0.27	0.52	0.31	0.11	0.52	0.2	0.06	0.45	0.76	0.31	0.55	0.32	0.66	0.34	1.55	0.45	0.1	0.27	0.56	0.6	0.6	0.56	0.88	0.3	0.49	0.04	0.08	0.67	0.05	0.09	0.02	0.51	0.06	0.27	0.04	0.05	0.29	0.04	0.45
XLOC_001349	0.32	0.15	0.08	0.08	0	0.08	0	0.58	0	0.07	0.08	0.45	0.16	0	0.24	0.47	0.15	0.48	0.19	0.26	0.76	0.28	0.13	0.26	0.83	0.64	0.31	0.45	0.71	0.14	0	0.49	0.28	0.21	0.36	0.08	0.36	0.44	0.13	0.13	0.2	0.43	0.14	0.15	0.48	0.47	0.17	0.94	0.69
XLOC_001378	0	0	0.32	0.23	0.08	0.16	0.16	0.45	0.21	0.28	0.23	0	0.31	0	0	0.27	0	0	0.13	0.51	0	0.06	0.07	0	0.22	0.42	0.23	0.44	0.12	0.2	0.08	0.07	0.62	0.35	0.18	0	0	0	0.2	0.39	0	0	0.22	0	0.4	0.07	0.67	0	0
XLOC_001379	0.74	0.3	0.71	0.34	0.46	0.52	0.34	0.47	0.42	0.15	0.52	0.14	0.65	0.74	0.46	0.31	0.06	0.32	0.47	0.58	0.03	0.06	0.01	0	0.5	0.12	0.03	0.04	0.69	0.35	0.29	0.22	0.88	0.46	0.89	0	0.15	0.33	0.11	0.98	0.22	0.06	0.69	0	0.79	1.81	0.55	0.11	0.05
XLOC_001493	0.42	0.08	0	0	0	0	0.09	0	0	0	0	0.16	0.09	0.17	0.07	0.07	0.26	0	0.21	0	0	0	0	0	0	0.08	0.25	0.18	0	0.07	0.09	0	0.15	0.08	0.26	0.09	0.08	0.08	0.29	0	0.07	0	0.16	0	0.22	0	0.06	0.71	0.25
XLOC_001538	0.36	0.2	0.02	0.17	0.14	0.17	0.13	0.13	0.37	0.21	0.19	0.19	0.11	0.38	0.13	0.11	0.04	0.1	0.04	0.2	0.02	0.14	0.09	0	0.27	0.51	0.22	0.28	0.15	0.27	0.2	0.31	0.12	0.26	0.13	0.28	0.44	0.02	0.47	0.04	0.56	0.2	0.1	0.53	0.15	0.13	0.13	0.04	0.51
XLOC_001639	0.17	0.06	0.07	1.33	1.57	0.47	0.41	1.12	1.09	0	0.59	1.62	0.2	0	0.26	0.23	0.75	1.04	1.42	2.3	0.72	0.24	0.06	0	0	0.24	0.67	1.35	0.3	1.41	0.76	0.24	1.54	0.74	0.26	0	0.12	0.38	0.23	0.06	0.35	0.12	0	0.38	0.12	0.4	0.93	0.62	0
XLOC_001664	0	0.04	0.01	0.01	0.04	0.08	0.02	0	0.04	0.15	0.02	0.04	0.05	0.06	0	0.01	0.02	0.04	0.03	0.01	0.02	0.03	0.06	0	0.04	0.01	0.01	0.04	0	0.04	0.01	0.12	0.02	0.02	0.04	0.78	0.19	0.18	0.31	0.14	0.28	0.21	0.86	1.02	0.4	0.28	1.92	0.59	1.22
XLOC_001749	1.49	0.64	0.87	1.15	0.68	1.07	1.56	0.9	1.7	0.89	2.13	1.89	3.25	0.76	0.46	2.13	0.81	0.49	1.77	0.87	0.21	0.92	0.32	0.36	0.58	0.49	0.88	0.62	0.37	1.03	1.51	1.38	0.6	0.64	0.85	0.15	0.62	0.4	0.31	0.12	0.11	0.17	0.96	0.67	0.16	0.24	0.32	0.32	0.11
XLOC_001758	0.31	0.19	0.05	0.39	0.24	0.18	0.21	0.19	0.48	0.52	0.9	0.29	0.2	0.26	0.69	0.32	0.35	0.16	0.24	0.19	0.38	0.56	0.24	0.13	0.51	0.37	0.12	0.58	0.16	0.32	0.17	0.71	0.09	0.33	0.28	1.59	0.95	1.41	1.21	1.52	2.04	3.5	3.93	3.56	1.74	1.54	6.75	2.68	4.03
XLOC_001780	0.54	0.2	0.28	0.22	0.18	0.28	0.19	0.34	0.22	0.19	0.24	0.22	0.12	0.26	0.35	0.5	0.17	0.28	0.21	0.28	0.38	0.17	0.24	0.27	0.34	0.8	0.41	0.44	0.3	0.19	0.22	0.4	0.39	0.25	0.31	0.16	0.32	0.39	0.36	0.34	0.44	0.49	0.23	0.31	0.52	0.31	0.38	0.29	1.06
XLOC_001870	0.29	0.39	0.34	0.17	0.35	0.47	0.23	0.37	0.29	0.19	0.25	0.33	0.12	0.59	0.51	0.24	0.31	0.27	0.31	0.39	0.41	0.23	0.48	0.06	0.05	0.23	0.34	0.24	0.37	0.24	0.31	0.33	0.53	0.37	0.34	0.88	0.39	0.42	0.65	0.36	0.61	0.13	0.38	0.44	0.58	1.12	0.24	1.53	1.01
XLOC_001979	0.51	1.02	1.13	1.21	1.16	0.89	0.83	0.62	0.92	0.97	1	1.19	0.34	1.74	2.32	0.88	1.35	1.37	0.66	0.67	1.86	0.89	1.75	1.79	2.5	2.17	1.82	1.56	1.49	0.83	0.21	0.92	2.29	1.25	1.36	2.48	1.07	1.29	2.41	1.98	4.71	1.25	0.82	2.04	1.77	1.22	1.88	2.52	3.45
XLOC_002005	0.87	0.51	1.12	1.04	0.5	0.83	0.84	0.92	1.53	0.53	0.74	1.48	0.41	1.52	0.54	1.91	0.63	0.51	0.76	0.55	0.91	0.65	0.55	0.38	0.62	1.91	1.31	0.44	0.75	1.15	2.01	0.79	0.57	0.99	1.03	0.36	0.46	0.38	0.22	0.29	0.37	1.07	0.41	0.28	0.11	0.12	0.31	0.51	0.61
XLOC_002073	0.59	0.34	0.35	0.54	0.57	0.64	0.41	0.2	0.59	0.39	1.23	0.41	0.15	1.08	0.32	1.08	0.69	0.7	0.72	0.64	0.9	0.05	0.61	0.18	0.17	0.54	0.74	0.64	0.35	0.68	0.62	0.89	0.99	0.77	0.46	0.61	1.47	0.67	0.99	0.61	1.09	0.92	0.6	0.98	0.57	0.1	0.65	0.69	1.16
XLOC_002074	1.11	1.42	0.56	2.21	1.05	0.99	1	0.74	2.25	0.8	3.94	1.55	0.72	0.64	1.18	2.77	0.78	0.55	1.96	0.8	0.96	0	0.46	0	1.55	0.89	0.71	1.02	0.34	1.64	2.58	3.46	1.1	3.35	1.03	0.96	1.41	1.27	3.23	0.82	2.16	0.98	3.06	1.17	0.93	0	0.26	0.08	1.22
XLOC_002171	0	0.23	0	0	0	0	0.5	0.1	0.22	0.22	0.49	0	0	0.25	0.19	0.11	0.08	0	0.1	0	0	0.27	0.21	0	0.36	0.79	0.12	0.89	0.19	0	0.13	0.34	0.33	0	0.1	1.2	0.23	0.94	1.28	0.41	0.54	1.25	0.23	0.23	0.22	0.53	0	0.11	0.24
XLOC_002277	0.09	0.05	0.03	0.05	0.02	0.08	0.01	0.09	0.15	0.04	0.06	0.09	0.13	0.33	0.17	0.06	0.42	0.09	0.12	0.16	0.03	0.04	0.09	0.03	0.1	0.13	0.09	0.06	0.1	0.04	0.07	0.07	0.03	0.19	0.07	0.46	0.33	0.3	0.45	0.66	0.7	0.43	0.83	0.21	0.33	0.15	0.04	0.04	0.15
XLOC_002370	0.87	2.95	0.7	1.34	0.24	1.28	0.84	0.68	0.81	0.87	1.1	1.23	1.51	0.84	1.28	0.45	0.65	1.21	2.68	0.61	0.58	1.58	0.38	0.74	1.3	1.16	1.26	0.97	0.56	0.92	1.94	1.22	2.32	0.34	1.27	0.24	0	0.85	0.39	0.19	0.39	0.27	0.14	0.56	0.2	0.06	0	0	0.73
XLOC_002380	0.08	0.74	0	0.1	0.32	0.1	0.1	0.25	0.62	0	0.29	0.48	0.2	0.6	0.69	0.43	0.37	0	0.4	0.08	0	0.07	0.59	0	1.72	0.36	0.29	0.21	0.67	0.17	0.31	0.27	0.26	0.63	0.3	0.42	0	0	0.09	0.08	1.71	0.45	0	0	0	0	0	0	0
XLOC_002529	0.85	0.48	0.27	0.57	0.99	0.61	0.42	0.58	1.12	0.6	0.63	0.68	0.74	0.68	0.12	0.63	0.91	0.35	0.42	0.63	0.47	0.49	0.74	0.95	1.11	1.02	1.11	1.03	1.44	1.51	0.66	0.75	0.68	0.64	0.47	1.37	0.53	0.85	0.88	0.77	0.55	0.29	0.59	1.2	1.19	0.44	1.02	1.03	1.18
XLOC_002663	0.11	1.09	0.06	0.05	0.21	0	0.14	0.07	0.02	0.05	0.14	0	0.28	0	0.77	0	0.14	0.3	0.68	0.61	0.19	0.66	0.07	0	0.56	0	0.08	0.34	0.44	0	0.14	0.5	0.54	0.05	0.28	0.12	0	0.6	0.07	1.34	0	2	0.03	0.05	0	0.12	0.26	0	0.32
XLOC_002672	0.18	0.42	0.09	0.23	0.32	0.27	0.11	0.22	0.12	0.25	0.2	0.15	0.1	0.27	0.29	0.14	0.09	0.39	0.16	0.2	0.32	0.64	0.26	0.24	0.41	0.32	0.16	0.35	0.3	0.26	0.16	0.26	0.17	0.14	0.09	0.32	0.35	0.5	0.3	0.23	0.53	0.32	0.25	0.24	0.59	0.34	0.22	0.27	0.76
XLOC_002674	0	0	0	0	0	0	0	0.05	0	0	0	0	0	0	0	0.05	0	0	0	0	0	0	0	0.21	0	0	0	0.09	0	0	0	0.11	0	0.06	0	0.88	0	0	0.27	0.37	0.71	0.81	0.35	0.24	0.22	0.54	0.14	0.29	0.06
XLOC_002817	0.19	0.08	0.21	0.12	0.09	0.26	0.03	0.12	0.15	0.15	0.13	0.08	0.04	0.23	0.2	0.15	0.07	0.25	0.14	0.09	0.04	0.15	0.25	0.14	0.51	0.49	0.15	0.36	0.17	0.15	0.21	0.19	0.19	0.2	0.19	0.38	0.2	0.27	0.51	0.41	0.6	0.31	0.41	0.11	0.76	0.35	0.09	0.45	0.48
XLOC_002938	0.44	0.4	1.07	0.73	0.3	0.62	0.72	0.68	0.55	0.25	0.7	0.72	0.56	0.27	2.05	0.74	0.35	0.59	0.57	0.09	0.47	0.83	0.38	0.45	0.8	0.38	0.32	0.43	0.55	0.46	0.65	0.6	0.71	0.58	0.57	0.16	0.38	0.29	0.17	0.31	1.09	2.31	0.47	0.51	0.17	0.22	1.02	0.33	0.39
XLOC_002987	0.79	0.48	0.69	0.56	0.58	0.5	0.25	0.53	1.2	0.68	0.65	0.52	0.39	1.08	0.59	0.28	1.27	0.37	0.67	0.52	0.43	0.19	0.38	0.55	0.91	1.18	0.56	0.47	0.77	0.51	0.85	0.72	0.42	0.59	0.98	0.85	0.53	1.45	1.16	0.99	0.93	1.06	0.9	0.57	1.34	1.88	0.38	0.47	0.37
XLOC_002995	5.58	3.74	3.22	2.78	3.05	3.32	3.9	3.31	3.25	2.93	6.95	3.52	2.86	4.37	1.9	2.05	2.89	2.87	3.48	2.6	1.73	2.79	3.85	1.05	4.84	6.57	1.99	6.14	3.66	2.2	3.58	3.28	3.32	4.6	3.36	5.19	4.57	4.25	6.45	5.89	4.2	9.08	4.63	6.3	5.48	5.67	3.28	1.8	2.06
XLOC_003017	1.55	1.32	2.15	0.46	0.67	0.29	0.58	1.81	0.65	0.33	0.37	1.36	0.66	0.26	0.49	1.12	0.59	0.44	0.82	0.54	0.56	0.6	0.71	0.66	1.31	0.24	0.6	1.09	1.25	1.53	0.59	0.88	1.22	0.71	0.79	0.09	0.67	0.35	0.07	0.43	0	0.26	0.35	0.27	0.42	0.44	0.6	0.19	0.06
XLOC_003041	2.67	2.57	3.71	2.91	1.52	2.12	2.37	4.72	1.82	2.48	3.57	2.6	6.65	1.34	2.68	2.62	2.4	2.28	2.12	2.03	2.65	3.9	3	3.78	1.36	0.96	1.72	1.55	4.44	2.92	1.92	1.69	2.32	1.72	2.46	0.1	0.99	1.9	1.15	0.11	0.33	1.15	0.3	0.83	0.51	0.44	1.18	1.56	0.6
XLOC_003112	0.09	0.73	0.58	1.22	0.24	2.13	0.57	0.84	0.7	0.8	0.77	0.43	1.01	0.57	0.43	0.58	0.42	0.34	1.73	1.09	0.87	0.97	1.72	0	0.65	0.51	0.55	1.04	0.67	0.88	0.69	0.4	1.88	0.41	0.51	0.12	0.21	0.42	0	0.09	0.1	0.2	0	0	0	0	0.08	0.21	0
XLOC_003146	3.05	3.42	2.67	1.95	1.2	1.54	2.37	1.3	1.24	0.35	2.24	2.24	2.21	1.16	1.39	3.14	0.66	1.59	4.84	2.56	0.41	0.96	1.39	1.01	2.94	2.24	2.05	1.89	1.83	1.54	3.59	3.06	2.93	1.68	2.15	0.27	0.95	0.69	0.46	0.12	0.03	0.06	3.53	0.76	0.23	1.05	2.07	0.44	0.03
XLOC_003153	1.03	0.44	0.93	0.54	0.87	0.51	0.67	0.61	0.87	0.38	0.34	0.56	0.51	0.55	1.2	0.87	1.06	1.53	0.32	1.52	1.36	1.04	0.76	1.4	2.02	0.78	1.5	0.61	1.28	0.88	0.6	0.39	1.44	0.43	0.8	0.71	0.54	0.66	0.74	1.36	0.67	1.63	1.11	1.38	2.06	1.59	1.49	1.94	1.02
XLOC_003172	0.26	0.08	0.18	0.3	0.09	0.31	0.22	0.11	0.16	0.16	0.22	0.17	0.04	0.45	0	0.3	0.3	0.27	0.21	0.07	0.09	0.13	0.08	0.72	0.47	0.24	0.17	0.03	0.1	0.08	0.09	0.2	0.16	0.2	0.37	0.19	0.2	0.04	0.27	0.18	0.19	0.16	0.45	0.57	0.11	0.41	0	0.08	0.09
XLOC_003173	0.1	0.41	0.27	0.36	0.14	0.38	0.08	0.19	0.41	0.12	0.26	0.23	0.13	0.63	0.21	0.27	0.3	0.22	0.22	0.54	0.03	0.13	0.18	0.41	0.3	0.45	0.11	0.22	0.23	0.26	0.34	0.35	0.06	0.25	0.25	0.37	0.32	0.17	0.49	0.18	0.34	0.2	0.3	0.23	0.49	0.58	0.06	0.07	0.25
XLOC_003197	0.57	0.58	0.54	0.31	0.37	0.66	0.35	0.49	0.22	0.56	0.92	0.5	0.56	0.39	0.24	0.45	0.73	0.45	0.28	0.59	0.4	0.38	0.38	0.11	0.97	0.57	0.58	0.77	0.47	0.82	0.64	0.5	0.46	0.6	1.03	0.52	0.48	0.49	1.4	1.04	1.08	0.63	1.12	0.71	1.59	1.27	0.73	0.8	1.31
XLOC_003307	0.15	0.12	0.14	0.04	0.05	0	0.05	0.15	0.52	0.08	0.04	0.17	0.36	0.18	0.31	0.04	0.63	0	0.14	0.07	0	0.16	0.11	0.29	0.13	0.08	0.09	0.22	0.13	0.31	0.28	0.2	0.08	0.04	0.1	0.05	0.37	1.05	0.42	0.26	0.42	0.28	0.45	0.17	0.58	0.72	0.32	0	0.48
XLOC_003308	0.54	0.16	0.28	0.18	0.23	0.29	0.25	0.61	0.57	0.21	0.17	0.23	0.23	0.66	0.62	0.41	0.9	0.14	0.27	0.17	0.17	0.41	0.23	0.53	0.55	0.9	0.49	0.26	0.36	0.54	0.36	0.56	0.46	0.51	0.17	0.43	0.62	0.66	1.05	0.71	1.58	0.93	1.17	0.36	0.99	1.32	0.31	0.23	0.3
XLOC_003310	0.15	0.08	0.04	0.12	0.06	0.04	0.04	0.07	0.14	0.06	0.13	0.04	0.11	0.26	0.17	0.06	0.2	0.06	0.11	0.2	0.06	0.09	0.19	0.03	0.39	0.48	0.13	0.05	0.18	0.08	0.13	0.06	0.06	0.19	0.09	0.17	0.21	0.34	0.16	0.33	0.26	0.18	0.4	0.08	0.19	0.27	0.17	0.12	0.12
XLOC_003360	0.75	0.9	0.3	0.43	0.2	0.72	0.34	0.2	0.47	0.3	0.28	0.55	0.14	0.19	0.11	0.58	0.83	0.04	0.12	0	0.33	0.28	0.25	0.79	0.32	0.78	0.47	0.86	0.57	0.33	0.2	0.69	0.42	0.7	0.59	2.41	1.33	0.9	4.16	3.1	2.89	2.27	2.96	0.62	4.93	2.85	0.24	3.09	2.23
XLOC_003361	0.08	0.05	0	0.1	0	0.24	0.15	0.12	0	0.04	0	0.05	0	0.05	0	0.46	0.03	0.19	0.24	0	0	0	0.08	0.48	0.23	0.18	0.05	0.1	0.26	0.21	0.25	0.35	0	0.04	0.04	0.1	0.14	0.51	0.63	0.04	0.38	0.44	0.22	0	0.63	0.08	0.04	0.09	0.33
XLOC_003443	0.35	0.46	0.54	0.21	0.26	0.28	0.32	0.55	0.35	0.23	0.33	0.3	0.29	0.22	0.25	0.35	0.25	0.2	0.35	0.26	0.14	0.3	0.15	0.52	0.18	0.46	0.19	0.31	0.49	0.35	0.28	0.31	0.34	0.29	0.26	0.63	0.33	0.48	0.6	0.27	0.3	0.36	0.55	0.6	0.32	0.32	0.12	0.11	0.43
XLOC_003483	1.17	0.86	0.9	1.62	0.9	0.99	0.85	1.01	1.77	0.81	1.11	1.13	0.94	1.82	0.55	1.14	0.91	0.76	1.13	0.97	1.34	0.67	1.24	0.48	1.25	1.6	1.34	0.97	0.95	1.78	1.45	0.81	1.12	1.35	1.18	1.76	1.06	2.34	1.4	2.86	1.5	1.78	2.2	1.83	1.72	0.72	2.48	0.98	1.49
XLOC_003605	2.24	0.44	0.41	0.97	0.46	0.47	0.32	1.79	1.9	0.59	0.88	1.06	0.94	0.48	0.24	0.44	1.8	0.45	1.34	0.26	0.57	0.91	1	0.13	0.6	1.92	0.81	1.35	2.32	0.61	0.81	1.87	0.1	2.93	0.9	3.65	2.54	2.89	4.82	3.19	1.39	0.61	4.82	1.02	5.02	1.37	0.17	0.4	0.19
XLOC_003743	0.18	0	0.11	0.11	0.12	0.11	0.11	0.09	0.1	0	0.32	0.21	0.11	0.11	0.17	0.19	0.61	0	0.27	0.36	0.11	0.24	0.09	0	0.11	0.2	0.33	0.16	0.74	0.1	0.34	0.3	0.49	0.1	0.17	0.24	0.1	0.31	0.09	0.09	0.57	0.2	0.41	0.21	0.48	0.56	0.88	0	0.11
XLOC_004197	0.47	0.12	0.33	0.13	0.74	0.25	1.35	0.52	0.8	0.73	0.99	0.24	1.46	0.39	0.39	0.54	0.94	0.15	1.18	1.08	0.18	0.23	0.54	1.66	0.79	0.17	0.75	0.32	0.48	1.05	0.52	0.57	0.67	0.92	0.97	0.07	0.7	0.06	0.05	0	0	0.4	0.47	0.12	0.44	0.59	0.5	0.29	0
XLOC_004198	0.14	0.77	0.34	0.49	0.79	0.5	0.84	0.27	0.52	0.66	1.22	0.4	0.99	0.59	0.7	0.64	0.46	0.83	1.61	0.4	0.08	0.3	0.14	1.63	0.08	0.45	0.41	0.18	0.12	1.08	0.43	1.19	0.66	0.53	0.63	0	0.23	0.47	0.21	0.07	0	0	0.61	0.15	0.14	0.56	0.36	0	0.16
XLOC_004199	0.64	1.03	1.03	0	0.94	0.66	0.89	0.18	0.59	0.49	0.86	0.64	1.1	1.68	0	0.76	0.41	0.34	0.71	0.99	0.43	0.08	0.47	1.44	0	0.4	0.44	0.24	0.08	1.44	0.34	0.3	0.49	0.6	0.51	0	0.81	0.31	0.09	0.09	0	0	0.1	0.21	0.19	0.37	0.56	0	0
XLOC_004208	0.53	0.53	0.72	0.35	0.65	0.92	0.49	0.72	0.37	0.27	0.53	0.64	0.41	0.16	0.42	0.48	0.19	0.18	0.35	1.08	0.32	0.57	0.13	0.84	0.07	0.12	0.15	0.24	0.12	0.04	0.45	0.21	0.36	0.42	0.35	0.03	0.28	0.1	0.18	0	0.07	0	1.23	0.19	0.07	0	0.13	0	0.05
XLOC_004295	0.34	0.5	0.49	0.51	0.27	0.19	0.26	0.34	0.23	0.21	0.33	0.66	0.38	0.3	0.23	0.42	0.17	0.23	0.54	0.35	0.56	0.25	0.46	0.28	0.08	0.21	0.42	0.18	0.4	0.39	0.4	0.35	0.3	0.33	0.36	0.46	1.09	0.3	0.35	0.62	0.26	0.18	0.63	0.28	0.43	0.33	0.28	0.43	0.46
XLOC_004321	0.11	0.08	0	0.22	0.38	0.18	0	0.15	0.28	0.16	0.52	0.21	0.35	0.23	0.21	0.34	0.52	0.27	0.18	0.43	0.04	0.16	0.3	0	0.34	0.12	0	0.1	0.13	0.27	0.59	0.2	0.27	0.32	0.27	0.14	0.12	0.29	0.38	0.85	0.95	0.89	1.35	0.25	0.77	0.3	0.45	0.04	0.6
XLOC_004359	0.27	0.73	0.66	0.68	0.57	0.25	0.6	0.46	0.95	1.13	0.75	0.5	0.77	0.18	0.19	0.3	0.94	0.43	0.3	0.65	0.4	0.9	0.71	0.56	0.29	0.07	0.73	0.14	0.21	1.4	0.17	0.63	0.4	0.66	0.86	0.12	0.36	0.53	0.44	0.08	0.15	0.18	0.05	0.35	0.14	0.03	1.08	0.47	0.02
XLOC_004404	0.7	0.23	1.13	0.24	0.77	0.36	0.25	0.5	0.44	0	0.71	1.17	0.61	0	0.28	0.73	0.3	0.09	0.29	0.39	0.59	0.18	0.21	0	0.47	0.44	0.48	0.43	0.09	0.32	0.25	0.44	0.85	0.55	0.28	0	0.22	0.34	0.21	0	0	0.11	0	0.23	0.21	0.21	0	0	0.35
XLOC_004444	0.17	0.34	0.3	0.24	0.35	0.29	0.66	0.41	0.04	0.73	0.12	0.63	0.16	0.33	0.22	0.32	0.28	0.19	0.2	0.56	0.56	0.12	0.35	0.13	0.43	0.41	0.89	0.32	0.55	0.89	0.46	0.37	0.47	0.89	1.9	0.17	0.68	0.5	0.04	0.1	0.35	0.04	0.19	0.23	0.14	0.24	0.35	0.11	0.16
XLOC_004457	0.6	0.08	0.49	0.54	0.32	1.19	0.37	0.38	0.46	0.33	0.27	0.51	0.4	0.34	0.24	0.77	0.34	0.26	0.65	0.51	0.05	0.74	0.6	0.17	0.29	0.26	0.31	0.43	0.24	0.47	0.56	0.27	0.88	0.37	0.38	0	0.42	0.12	0.14	0.06	0.06	0.02	0.44	0.16	0.09	0.03	0.03	0.08	0
XLOC_004516	0.2	0.29	0.23	0.54	0.47	0.09	0.09	0.13	0.69	0.24	1.14	0.59	0.02	0.02	0.34	0.17	0.75	0.71	0.77	0.39	0.45	0.16	0.11	0.07	0.38	0.36	0.28	0.3	0.13	0.69	0.38	0.22	0.25	0.4	0.17	0.05	0.12	0.21	0.4	0.13	0.51	0.5	0.16	0.29	0.27	0.09	1.26	0.18	0
XLOC_004548	0.56	0.81	0.6	0.29	0.82	0.1	0.29	0.4	0.69	0.35	0.57	0.37	1.06	0.49	0.3	0.83	0.54	0.59	0.86	0.24	0.66	2.03	1.16	1.59	0.93	0.62	0.67	1.45	1.02	0.25	0.5	0.35	0.94	0.35	0.59	0.62	0.45	0.27	0.17	0.16	0.25	0.53	0.18	0.18	0.5	0.08	0.21	0.09	0.38
XLOC_004549	1.31	0.98	1.45	1.58	0.99	1.1	1.13	1.28	1.19	1.2	1.11	0.92	1.1	0.99	1.36	1.51	1.29	1.2	1.17	1.04	1.26	0.86	1.23	0.84	1.09	1.76	1.28	1.49	1.43	1.4	1.34	1.24	1.39	1.12	1.1	0.81	1.28	1.83	1.58	2.14	1.53	2.37	1.65	1.43	1.75	1.56	4.99	2.55	2.86
XLOC_004662	1.09	1.33	0.68	0.43	0.93	0.33	1.33	0.72	1.18	0.97	0.75	1.16	0.66	1.22	1.27	1.32	1.69	0.67	0.89	1.16	0.64	0.71	1.58	0.72	1.58	1.69	1.29	0.86	0.66	1.05	1.46	2.46	1.64	1.49	0.67	1.4	2.93	1.13	1.97	1.09	1.41	0.8	2.12	2.44	1.42	1.76	0.71	0.6	2.86
XLOC_004671	3.13	2.84	5.11	2.07	4.73	4.93	4.11	4.81	3.46	5.37	4.1	3.58	3.25	6.59	6.43	1.34	3.55	3.53	3.56	2.31	5.72	1.9	3.4	8.64	4.88	6.51	2.2	5.02	6.59	4.24	2.92	3.04	4.94	4.5	1.91	4.63	5.18	5.99	4.47	3.59	7.22	6.17	4.93	5.29	7.54	9.48	11.53	20.17	7.22
XLOC_004690	0.16	0.08	0.06	0.08	0.11	0.2	0.12	0.1	0.18	0.07	0.17	0.1	0.15	0.17	0.15	0.15	0.17	0.09	0.12	0.01	0.25	0.05	0.05	0.12	0.15	0.2	0.24	0.11	0.09	0.19	0.2	0.13	0.13	0.12	0.08	0.32	0.2	0.13	0.35	0.24	0.32	0.21	0.31	0.33	0.85	0.63	1.22	0.39	0.84
XLOC_004699	0.34	0.22	0.16	0.3	0.2	0.38	0.28	0.29	0.28	0.46	0.3	0.17	0.19	0.32	0.15	0.26	0.22	0.29	0.44	0.23	0.16	0.15	0.25	0.16	0.2	0.62	0.33	0.31	0.37	0.44	0.21	0.49	0.23	0.47	0.3	0.69	0.71	0.41	0.83	0.61	0.29	0.71	0.58	0.28	1.17	0.6	0.92	0.4	0.37
XLOC_004763	0.37	0.35	0.31	0.44	0.51	0.31	0.45	0.38	0.4	0.48	0.36	0.32	0.39	0.17	0.39	0.6	0.36	0.51	0.3	0.12	0.22	0.15	0.65	0.36	0.25	0.64	0.4	0.32	0.39	0.42	0.27	0.35	0.34	0.35	0.07	0.34	0.5	0.3	0.52	0.38	2.06	1.35	0.73	0.45	0.42	1.15	3.21	1.13	1.44
XLOC_004808	0.6	0.54	0.74	0.47	0.42	0.82	0.39	0.52	0.71	0.49	0.77	0.5	0.44	0.71	0.83	0.64	0.41	0.58	0.57	0.39	0.2	0.46	0.45	0.29	0.67	0.73	0.33	0.37	0.64	0.58	0.71	0.54	0.57	0.52	0.37	0.25	0.68	1.04	1.35	0.68	1.49	0.76	1.41	1.24	1.14	0.99	1.12	1.19	2.11
XLOC_005023	0.51	0.27	0.16	0.29	0.18	0.18	0.27	0.34	0.53	0.38	0.42	0.38	0.23	0.64	0.13	0.17	0.33	0.36	0.31	0.15	0.12	0.14	0.15	0.06	0.35	0.4	0.36	0.22	0.25	0.23	0.47	0.47	0.4	0.18	0.24	0.29	0.79	0.57	0.81	0.34	0.27	0.53	0.85	0.96	0.69	0.26	0.95	0.48	0.8
XLOC_005047	0.04	0.04	0.13	0.07	0.11	0.05	0.01	0.09	0.22	0.14	0.11	0.1	0.03	0.22	0.31	0.07	0.25	0.03	0.04	0.11	0.05	0.01	0.08	0	0.02	0.18	0.04	0.05	0.15	0.09	0.25	0.05	0.05	0.06	0.16	0.18	0.03	0.46	0.23	1.38	0.48	0.31	0.57	0.11	0.27	0.21	0.08	0	0
XLOC_005086	0.33	0.23	1.13	0.05	0.21	0.5	0.2	0.16	0.31	0	0.53	0.19	0.5	0.05	0.46	0.6	0.03	0.15	0.73	0.4	0	0.14	0	0.81	0.29	0.18	0.15	0.11	0.19	0	0.05	0.45	0.13	0.23	0.15	0	0.14	0	0	0	0.04	0	0.18	0	0	0	0	0.46	0
XLOC_005124	0.19	0.13	0.28	0.18	0.24	0.23	0.28	0.38	0.33	0.16	0.27	0.09	0.27	0.05	0.53	0.31	0.28	0	0.04	0.19	0.58	0.69	0.27	0.15	0.04	0.66	0.72	0.1	0.51	0.2	0.19	0.08	0.44	0.21	0.11	0	0.08	0.09	0.04	0.04	0.04	0.13	0	0.09	0	0	0.23	0.04	0
XLOC_005151	0.23	0.57	0.28	0.27	0.14	0.48	0.34	0.23	0.55	0.48	0.6	0.13	0.2	0.97	0.16	0.12	0.5	0.16	1.16	0.33	0.33	0.05	0.35	0	0.39	1.17	0.54	0.34	0.15	0.24	0.49	0.92	0.78	0.5	0.31	0.29	0.25	0	0.53	0.39	0.12	0.31	0.19	0.13	0.06	0	0.2	0	0
XLOC_005163	0.27	1.24	1.21	0.16	0.68	0.68	0.64	0.64	0.75	0.16	0.72	0.56	0.41	0.37	0.12	0.32	0.43	0.5	0.09	0.79	0.04	0.22	0.16	0.35	0.14	0.54	0.36	0.39	0.17	0.08	0.67	0.58	0.43	0.96	0.6	0.02	0.5	0.13	0.01	0.01	0.03	0.01	0.13	0.13	0.6	0.12	0.16	0.09	0.05
XLOC_005233	0.43	0.12	0.34	0.19	0.07	0.65	0.07	0.43	0.06	0.06	0.19	0.38	0.2	0.2	0.76	0.68	0.04	0.35	0.27	0.11	0.38	0.09	0.17	2.36	0	0	0.13	0.14	0.29	0.06	0.27	0.29	0.29	0.12	0.25	0	0.18	0.43	0.17	0	0.17	0.06	0	0	0	0.17	0.52	0.18	0
XLOC_005241	0.08	0.05	0.18	0.06	0.09	0.12	0.01	0.11	0.05	0.22	0.1	0.18	0.04	0.17	0.02	0.15	0.34	0.02	0.18	0.07	0.06	0.06	0.27	0.17	0.16	0.13	0.12	0.18	0.12	0.08	0.17	0.11	0.19	0.19	0.12	0.85	0.4	0.36	0.45	0.9	0.84	0.67	0.45	0.28	1.89	1.23	0.15	0.92	0.21
XLOC_005246	0.11	0.1	0.07	0.19	0.16	0.24	0.09	0.2	0.13	0.07	0.09	0.11	0.03	0.17	0.35	0.17	0.27	0.11	0.21	0.09	0.19	0.09	0.26	0.16	0.32	0.41	0.21	0.23	0.17	0.16	0.09	0.15	0.08	0.15	0.16	1.12	0.26	0.68	0.83	0.71	0.84	0.41	0.46	0.39	1.09	0.74	0.27	0.86	1
XLOC_005247	0	0.17	0	0.05	0	0.09	0	0.08	0	0	0	0.05	0.09	0.05	0.04	0	0.03	0	0	0.11	0	0	0.08	0	0	0	0.05	0.03	0.07	0.04	0	0.13	0	0.04	0.04	0.2	0.13	0.26	0.36	0.15	0.12	0.09	0.04	0.09	0.2	0.52	0.41	0.6	0.05
XLOC_005481	0.02	0.04	0	0	0	0.04	0.02	0	0	0.09	0	0	0.04	0.02	0	0	0	0	0	0	0	0	0.04	0	0	0.04	0	0.06	0	0	0.02	0	0	0	0	0.54	0	0.24	0.34	0.14	0.38	0.06	0.06	0.12	0.25	0.2	0	0.02	0
XLOC_005482	0.09	0.07	0.06	0.03	0.1	0.12	0.07	0.06	0.06	0.18	0.05	0.07	0.12	0.09	0	0.03	0.11	0.02	0.14	0.15	0.03	0.1	0.16	0.1	0.06	0.14	0.06	0.08	0.16	0.1	0.05	0.09	0.06	0.11	0.09	0.79	0.28	0.41	0.74	0.59	0.86	0.23	0.54	0.36	0.95	0.47	0.12	0.12	0.14
XLOC_005503	0.01	0.11	0	0.12	0.42	0.1	0.07	0.28	0.34	0.16	0.02	0.02	0.06	0.15	0.03	0.12	0.2	0.84	0.64	0.12	0.3	0.44	0.45	0.48	0.23	0.55	0.93	0.43	0.42	0.1	0.02	0.49	0.15	0.27	0.19	0.02	0.2	0.03	0.01	0.03	0.05	0.03	0.13	0.14	0.02	0.02	0.06	0.01	0
XLOC_005547	0.07	0.18	0.03	0.03	0.03	0.05	0	0	0	0.17	0.08	0.1	0.24	0.05	0.19	0.05	0	0.08	0.09	0	0.24	0	0.02	0	0	0.02	0.03	0.02	0	0.07	0.11	0.02	0.05	0	0	0	0.77	0.56	0	0	0.02	0.07	0.15	0.3	0.26	0.44	0.86	0.45	0.16
XLOC_005687	0.73	0.6	0.35	0.29	0.22	0.32	0.3	0.23	0.22	0.22	0.77	0.5	0.45	0.25	0.33	0.49	0.12	0.21	1.48	0.26	0.16	0.21	0.21	0.11	0.23	0.18	0.44	0.2	0.32	0.26	0.85	0.55	0.71	0.31	0.15	0.03	0.24	0.2	0.17	0	0.01	0.04	0.31	0.05	0	0.15	0.09	0	0
XLOC_006745	0.02	0.33	0.11	0.2	0.07	0.58	0.11	0.02	0.02	0.06	0.02	0.06	0.33	0.16	0.15	0.06	0.07	0.03	0.22	0.16	0.04	0.05	0.02	0	0.17	0.06	0.02	0.22	0.25	0.1	0.27	0.1	0.02	0.06	0.12	0.02	0.53	0.1	0.13	0.02	0.06	0.34	0.1	0.04	0.06	0.04	0.1	0	0.04
XLOC_006753	0.2	0.17	0.07	0.2	0.09	0.2	0.14	0.16	0.17	0.14	0.15	0.05	0.05	0.17	0.19	0.18	0.09	0.04	0.13	0.09	0.1	0.07	0.11	0.02	0.07	0.39	0.11	0.26	0.11	0.1	0.22	0.19	0.13	0.2	0.11	0.63	0.17	0.52	0.91	0.86	0.77	0.84	0.76	0.19	0.78	0.58	0.23	0.35	0.33
XLOC_006755	0.5	0.41	0.26	0.54	0.38	0.48	0.21	0.39	0.46	0.54	0.55	0.17	0.23	0.34	0.32	0.51	0.37	0.2	0.33	0.25	0.18	0.13	0.62	0.47	0.58	0.78	0.26	0.8	0.29	0.48	0.44	0.63	0.33	0.48	0.2	1.53	0.79	0.9	2.6	0.83	1.58	2.68	0.21	0.27	3.03	2.18	0.85	0.63	0.3
XLOC_006951	0.71	0.33	1	0.95	0.91	1.07	0.43	0.86	0.93	0.76	0.94	0.65	0.43	0.44	0.61	0.21	0.31	0.77	0.35	0.44	0.49	0.41	0.55	1.52	1.51	0.19	0.6	0.66	0.56	0.22	0.92	0.55	0.25	0.59	0.66	0.61	0.46	0.61	0.8	0.86	0.31	0.49	0.73	0.6	1.02	1.43	0.44	0.39	0.94
XLOC_007050	0.37	0.71	1.04	0.88	0.92	0.28	0.7	1	0.51	1.49	0.91	1.19	1.67	0.48	1.18	1.19	0.58	1.48	0.17	0.49	0.49	1.42	0.44	0.54	0.17	0.15	0.62	0.27	0.56	1.81	0.21	0.6	0.52	0.51	0.5	0.05	0.46	0.45	0.26	0.03	0.27	0.23	0.09	0.36	0.1	0.02	0.31	0.54	0
XLOC_007083	0.94	0.56	0.53	0.91	0.74	1.1	0.38	0.61	0.99	0.89	0.91	0.82	0.58	1.49	0.88	0.56	1.7	0.92	1.09	0.55	0.46	0.28	0.76	0.67	0.93	1.11	0.91	0.86	0.63	0.69	0.97	0.94	0.56	1.06	0.67	1.8	2.39	2.79	3.28	2.6	5.04	4.46	3.03	2.08	3.45	1.43	1.69	1.42	1.66
XLOC_007091	4.2	3.11	4.11	5.6	1.19	2.35	6.17	2.8	9.98	4.6	7.66	12.65	6.95	0.8	1.58	5.87	0.43	2.21	1.46	0.93	0.92	1.18	3.61	0.35	0.96	0.97	3.43	3.14	9.19	6.74	24.91	5.54	8.02	0.99	11.49	0.67	4.69	0.94	0.39	0.01	0.54	2.27	0.12	1.46	0.38	0.03	0.3	0.29	0.51
XLOC_007282	0	0	0	0.07	0.3	0	0	0.06	0.19	0.06	0.07	0	0	0.22	0	0	0.04	0	0	0	0	0	0	0	0	0	0.42	0	0.21	0.25	0	0	0	0	0.11	0.08	0.07	0	0.3	1.35	0	0.19	0.26	0.26	0	0.78	0.26	0	0
XLOC_007402	0.77	0.59	0.5	0.42	0.59	0.37	0.54	0.53	0.75	0.47	0.32	0.57	0.78	0.39	0.11	0.25	0.54	0.43	0.67	0.73	0.56	0.76	0.39	0.95	0.34	0.6	0.65	0.2	0.63	0.8	0.5	0.45	0.82	0.34	0.45	0.22	0.77	0.51	0.43	0.21	0.32	0.5	0.51	0.6	0.83	1.29	1.18	0.92	0.55
XLOC_007527	0.35	0.54	0.7	0.57	0.61	0.42	0.64	0.82	0.94	0.51	0.56	0.61	0.94	0.48	0	0.41	0.19	0.48	1.1	0.6	0.36	0.26	0.67	0	1.31	0.48	0.57	0.34	0.24	0.87	0.59	0.75	0.37	0.95	0.68	0.17	0.19	0.2	0.13	0	0	0.38	0	0.68	0.27	0.09	0.34	0	0
XLOC_007636	1.13	0.9	1.39	1.02	0.72	1.28	0.2	0.85	1.42	0.55	1	1.03	0.72	0.96	1.51	0.44	1.06	1.04	1.23	0.93	0.87	0.67	0.83	0.5	0.95	0.72	0.81	0.81	0.72	0.97	1.58	1.33	0.8	1.45	1.12	0.81	2.12	0.99	0.96	2.32	2.56	1.72	1.34	0.79	0.93	0.82	0.48	0.37	0.67
XLOC_007644	0.15	0.68	0.08	0.29	0.46	0.36	0.52	0.39	0.33	0.46	0.32	0.35	0.51	0.15	0.59	0.53	0.16	0.31	0.35	0.62	0.46	0.26	0.19	0	0.18	0.07	0.32	0.26	0.22	0.06	0.26	0.59	0.48	0.37	0.14	0.08	0.13	0.03	0.16	0.03	0.03	0.17	0.2	0.14	0.03	0.06	0.13	0.03	0.07
XLOC_007647	0.45	1.08	0.64	0.5	1.04	0.87	0.73	1.68	1.17	0.71	0.71	1.43	1.02	0.29	0.98	1.22	0.49	1.64	0.41	1.65	0.78	0.65	0.31	0	0.94	0.4	0.72	0.65	0.92	0.88	0.86	1.08	1.05	0.73	0.58	0.58	0.67	0.14	0.22	0.21	0.22	0.17	0.64	0.81	0.16	0.03	0.31	0.57	0.21
XLOC_007667	0.22	0.16	0.27	0.6	0.18	0.52	0.71	0.5	0.94	0.47	0.43	0.42	0.78	0.35	0.88	0.37	0.54	0.2	0.21	0	0.25	0.06	0	2	0.34	1.27	0.34	0.37	0.52	0.38	0.63	0.55	0.69	1.27	0.27	0	0.4	0.25	0	0	0.08	0	0.08	0.16	0	0.15	0.13	0	0
XLOC_007689	1	0.96	1.94	0.96	0.9	1.21	1.41	0.75	0.98	0.81	1.07	1.05	1.27	0.55	1.54	1.35	0.41	0.51	1.08	0.94	0.24	0.22	0.62	1.19	1.05	0.66	0.54	0.48	0.27	0.84	1	1.58	0.53	0.66	0.65	0.32	0.45	0.4	0.52	0.35	0.26	0.44	0.39	0.34	0.21	0.05	0.7	0	0.65
XLOC_007712	0.15	0.86	0.81	0.09	0.44	0.83	0.37	0.23	0.33	0.41	0.09	0.31	0.42	0.8	0.32	0.28	0.57	0.53	0.56	1.35	0.49	0.57	0.99	1.06	0.04	0.59	0.91	0.69	0.49	0.56	0.81	0.83	0.69	0.25	0.53	0.2	0.09	0.44	0	0.15	0.2	0.25	0.04	0.6	0.28	0.16	0.07	0.21	0
XLOC_007869	1.02	0.81	3.89	2.12	1.73	3.47	1.32	0.44	4.11	0.57	2.02	1.84	1.46	4.08	0.95	1.24	2.72	2.19	4.45	0.31	1.25	1.38	0.43	0.48	0.58	0.58	2.44	0.49	2.67	0.5	2.46	0.39	0.25	2.81	3.97	9.63	0.41	4.86	5.91	11.33	2.58	4.18	5.86	7.11	1.79	1.24	1.28	1.76	0.43
XLOC_007876	0.16	0.36	0.81	0.32	0.34	0.78	0.13	0.38	0.35	0.06	0.57	0.13	0.65	0.46	0	0.34	0.16	0.5	0.26	0.11	0	0	0.72	0.64	0.06	0.18	0.51	0.23	0.15	0.17	0.47	0.29	0.17	0.53	0.2	0.28	0.6	0.18	0.33	0.43	0.78	0.42	0.54	0	0.45	0.06	0.52	0.3	0.57
XLOC_007951	0.23	0.24	0.75	0.07	0.1	0.05	0.5	0.04	0.34	0.04	0.16	0.05	0.21	0.19	0.58	0.58	0.26	0.22	0.15	0.3	0	0.05	0	0.08	0.18	0.15	0.23	0.03	0.32	0.16	0.53	0.48	0.08	0.15	0.29	0.05	0.26	0	0.24	0.14	0.08	0	0.11	0.09	0.14	0.06	0.03	0	0
XLOC_007976	0.05	0.08	0.05	0.07	0.1	0.12	0.06	0.16	0.09	0.08	0.15	0.03	0.07	0.08	0.1	0.1	0.22	0.04	0.11	0.14	0	0.06	0.09	0	0.17	0.24	0.06	0.1	0.07	0.03	0.12	0.38	0.08	0.04	0.15	0.33	0.13	0.65	1.04	0.9	0.3	0.24	1.15	0.28	0.53	0.45	0.11	0.14	0.17
XLOC_008026	0.1	0.04	0.29	0.14	0.06	0.04	0.03	0.02	0.16	0.07	0.11	0.06	0.03	0.07	0.06	0.23	0.06	0.06	0.09	0.1	0.06	0.03	0.12	0	0	0.11	0.3	0.24	0.19	0.13	0.14	0.11	0.24	0.11	0.18	0.03	0.43	0.11	0.33	0.62	0.35	0.41	1	0.93	0.9	0.19	0.85	0.42	0.26
XLOC_008173	0.3	0.7	0.58	0.44	0.45	0.22	0.17	0.15	0.29	0.61	0.2	0.18	0.1	0.29	0.66	0.31	0.22	0.39	0.3	0.32	0.36	0.79	0.78	1.45	1.39	0.31	0.23	0.51	0.59	0.19	0.38	0.47	0.22	0.2	0.34	0.25	0.19	0.22	0.1	0.4	0.22	0.16	0.06	0.6	0.09	0.07	0.11	0.09	0.02
XLOC_008188	0.71	0.49	0.63	0.9	0.76	0.22	0.73	0.62	1.02	0.64	0.41	0.64	0.8	0.51	0.77	0.62	0.48	0.17	0.85	1.13	0.16	0	0.52	0.54	0.99	0.08	0.74	0.04	0.39	0.63	1.28	0.62	0.49	0.38	0.85	0	0.31	0.1	0.26	0.02	0.05	0.03	0.59	0.36	0.05	0.19	0.4	0.08	0
XLOC_008214	0.11	0.24	0.2	0.32	0.07	0.32	0.13	0.96	0.23	0.17	0	0.19	0.32	0	0	0.5	0.16	0.05	0.52	0.31	0	0.56	0.82	0	0.37	0	0.38	0.05	0.05	0	0.13	0.12	0.34	0.18	0.54	0	0.06	0.12	0	0	0	0	0.06	0	0	0.11	0.14	0	0
XLOC_008320	0.35	0.24	0.32	0.42	0.08	0.16	0.4	0.23	0.72	0.35	0.6	0.83	0.51	0.12	0.24	0.51	0.09	0.21	0.11	0.09	0.07	0.11	0.23	0.03	0.09	0.26	0.33	0.46	0.53	0.38	1.16	0.57	0.78	0.13	0.49	0.13	0.25	0.11	0.1	0	0.18	0.38	0.05	0.43	0.18	0.01	0.08	0.03	0.08
XLOC_008323	0.73	0.68	0.86	0.55	0.18	0.43	1.27	0.89	0.88	0.46	1.74	0.75	1.44	0.35	0.51	0.64	0.12	0.62	1.57	0.45	0.06	0.54	0.29	0.33	0.53	0.37	0.72	0.24	0.48	0.67	0.52	0.76	1.32	1.15	0.55	0	0.25	0.16	0.08	0.05	0.04	0.03	0.37	0.36	0.19	0.12	0.18	0.1	0
XLOC_008690	0	0.48	0.29	0	0.25	0.4	0.16	0.2	0.04	0.14	0.12	0.15	0.12	0.24	1.01	0.07	0.27	0.58	0.35	0.16	0	0.23	0.44	0.78	0.11	0.29	0.31	0.17	0.09	0.34	0.24	0.18	0.03	0.07	0.12	0.63	0.07	0	0	0.13	0.07	0	0.07	0.59	0.21	0.03	0	0.58	0
XLOC_008706	0.76	0.94	1.12	0.86	1.36	0.9	0.72	1.01	0.91	0.89	0.97	0.86	1.02	1.04	1.01	1.02	0.78	0.81	0.93	0.76	0.82	0.64	0.98	0.55	0.53	0.71	0.45	0.9	0.64	0.85	0.74	1.03	0.74	1.18	0.91	2.29	1.03	1.05	1.29	1.21	1.05	0.7	1.34	1.59	1.11	0.99	0.74	0.5	1.07
XLOC_008759	2.22	1.26	1.83	1.52	1.38	1.75	1.43	1.45	2.68	1.46	2.11	1.6	1.02	2.33	1.73	1.79	2.6	1.69	1.68	1.55	1.31	1.15	1.55	1.39	1.9	3.53	2.09	2.5	1.51	2.22	2.04	2.82	1.83	2.34	1.71	3.67	2.94	3.51	4.13	3.27	3.45	3.92	3.74	2.5	5.53	3.75	3.55	3.22	2.75
XLOC_008847	0.32	0.27	0.57	0.25	0.26	0.2	0.25	0.16	0.26	0.34	0.28	0.29	0.26	0.29	0.17	0.3	0.16	0.55	0.21	0.38	0.17	0.16	0.67	0.34	0.42	0.21	0.36	0.31	0.35	0.2	0.33	0.19	0.27	0.18	0.39	0.22	0.26	0.17	0.21	0.33	0.12	0.34	0.2	0.99	0.4	0.34	1.26	0.3	0.76
XLOC_008873	0	0.17	0	0	0	0.27	0.09	0.04	0	0	0.18	0.09	0	0	0	0	0	0	0.11	0	0.26	0.13	0.04	0	0.13	0	0	0.51	0.13	0.08	0.18	0	0	0	0.07	0	0	0.21	0	0.15	0	0.2	0	0	0.08	0.08	0.32	0.58	0
XLOC_009048	0.61	0.4	1.64	0.8	0.72	1.96	0.57	0.34	1.83	0.21	0.74	0.9	0.39	2.17	0.5	0.72	1.81	1.06	2.42	0.31	0.57	0.82	0.31	0.22	0.28	0.63	1.92	0.43	1.83	0.44	0.91	0.28	0.11	1.74	1.99	5.68	0.23	2.44	3.65	5.62	1.3	2.76	2.42	4.23	1.18	0.73	0.54	0.7	0.53
XLOC_009630	0.19	0.03	0.14	0.13	0.11	0	0.28	0.01	0.18	0.19	0.59	0.2	0	0.11	0	0.31	0.1	0.44	0.24	0.02	0.35	0.09	0.28	0.45	0.04	0.73	0.08	0.03	0.84	0.09	0.14	0.04	0.48	0.47	0.42	0.01	0.09	0.09	0.17	0.09	0	0.04	0.4	0.09	0.14	1.01	0.43	0.38	0.04
XLOC_009644	0.92	1.22	1.89	1.48	1.18	1.44	1.12	1.24	1.29	1.4	0.7	0.88	0.92	0.93	1.82	1.07	0.57	1.05	1.06	1.81	0.57	0.57	1.06	0.64	1.32	0.71	1.48	0.33	2.84	1.71	0.74	0.94	2.01	0.48	1.2	0.56	0.12	0.99	0.28	0.33	0.06	0.6	0.66	0.97	0.17	0.44	1.65	0.48	0.06
XLOC_009672	0.22	0	0	0.17	0.55	0.39	0.18	0.22	0.12	0.04	0.08	0.13	0	0.88	0.23	0.19	0.51	0	0.21	0	0.21	0	0.11	0	0	0.12	0.3	0.09	0.39	0.26	0.09	0.23	0	0.2	0	0.33	0.4	0.16	0.22	0.32	0.86	0.59	0.44	0.89	1.92	1.14	0.5	0.44	0
XLOC_009696	0.09	0.1	0.55	0.21	0.23	0.21	0.22	0.53	0	0.28	0.1	0.1	0.32	0	2.06	0.27	0.46	0.65	0.35	0.09	0	0.54	0.64	0	0.21	0	0	0.23	0.32	0.46	0.22	0.19	0.09	0.1	0.24	0	0.2	0	0	0.09	0.09	0.1	0.2	0.2	0	0	0.54	0	0
XLOC_009775	6.2	1.5	0.89	7.07	36.19	8.88	8.23	0.71	1.25	8.49	2.51	0.62	4.92	6.41	10.59	7.27	225.02	2.3	2.17	32.8	12.16	1.24	1.28	37.86	6.9	1.65	2.43	9.48	60.78	53.17	1.1	18.84	8.2	14.72	4.5	12.81	361.21	37.4	1.84	2.75	4.05	6.15	0.79	35.85	5.65	0.64	13.61	64.6	5.09
XLOC_009804	0.09	0	0	0	0.11	0	0	0	0.06	0.06	0.03	0	0.14	0	0	0.06	0.24	0.24	0.06	0.06	0	0	0.03	0	0.3	0.06	0	0.05	0.05	0.03	0.04	0.13	0	0.67	0	0.52	0.19	0.43	0.51	0.38	0.63	0.16	0	0.2	2.08	0.62	0	0.29	0.34
XLOC_009874	0.5	0.12	0.71	0.25	0.61	0.39	0	0.39	0.47	0.24	0.35	0.44	0.3	0.25	0.17	0.58	0.27	0.45	0.38	0.17	0.37	0.13	0.33	0.11	0.3	0.06	0.23	0.6	0.5	0.19	0.54	0.31	0.17	0.18	0.13	0.45	0.44	0.22	0.77	0.18	0.6	0.28	0.3	0.53	0.56	0.44	0.41	0.23	0.13
XLOC_009924	0	0	0.09	0	0.19	0.13	0.09	0.22	0	0.08	0.17	0.09	0.13	0.18	0	0.11	0.3	0.2	0.21	0.11	0.26	0.06	0.11	0.72	0	0	0	0.13	0.2	0	0.23	0.08	0	0	0.1	0	0.12	0.71	0.08	0.11	0.27	0.04	0.2	0	0.57	0.04	0.96	0.33	0
XLOC_010061	0.08	0.43	0.07	0.14	0.15	0.25	0.3	0.15	0.12	0.12	0.09	0.02	0.18	0.25	0.09	0.14	0.13	0.19	0.13	0.32	0.16	0.31	0.35	0	0.13	0.48	0.25	0.38	0.39	0.04	0.42	0.1	0.2	0.12	0.3	0.22	0.04	0.11	0.02	0.28	0.53	0.1	0.34	0.17	0.12	0.66	0.28	0.55	0.27
XLOC_010184	10.4	6.16	6.14	4.72	4.05	3.08	4.17	9.97	4.16	3.73	3.92	4.14	2.48	6.48	9.17	5.51	6.49	6.24	7.57	3.53	8.97	6.93	9.86	12.75	7.99	15.51	7.61	8.87	13.17	8.94	6.87	8.49	9.53	9.05	9.95	7.18	9.45	11.49	17.6	19.62	18.32	16.3	13	9.8	21.74	22.52	19.85	24.57	18.2
XLOC_010185	0.24	0.16	0.18	0.13	0.1	0.13	0.13	0.2	0.18	0.11	0.16	0.15	0.08	0.15	0.15	0.22	0.16	0.14	0.16	0.21	0.23	0.16	0.2	0.08	0.27	0.46	0.15	0.27	0.26	0.11	0.18	0.25	0.23	0.29	0.17	0.3	0.35	0.3	0.54	0.32	0.33	0.34	0.31	0.33	0.36	0.33	0.31	0.21	0.39
XLOC_010371	0.29	0.16	0.36	0.34	0.06	0.29	0.64	0.05	0.21	0.05	0.51	0.44	0.29	0.23	0.18	0	0	0.44	0.51	0.05	0.73	0.42	0.2	0	0.44	0.47	0.57	0.21	0.52	0.2	0.36	0.41	0.41	0.37	0.26	0.12	1.06	0.49	0.49	0	0.55	1.05	0.21	0.43	0.7	0.1	1.79	0.05	0.78
XLOC_010432	0.95	1.08	0.83	0.74	1.41	1.61	2.1	0.91	1.24	1.28	1.18	2.06	1.61	0.94	0.53	0.59	0.07	0	0.33	0.14	0.45	0.71	0.15	0	0.22	0.16	0.51	0.41	0.22	0.65	0.59	0.78	1.47	0.79	0.79	0.06	0.16	0.27	0	0	0	0	0	0	0	0	0.04	0	0
XLOC_010588	2.27	2.69	3.24	2.54	2.52	1.87	2.8	3.94	2.03	2.33	2.57	2.4	3.26	1.4	1.41	3.86	2.41	2.68	2.98	3.14	1.64	2.57	3.05	2.31	1.6	1.51	2.8	1.84	2.88	3.55	2.29	2.74	3.04	2.33	2.35	0.69	1.31	1.4	1.27	0.39	0.55	0.46	1.89	2	0.72	0.6	3.2	1.03	0.16
XLOC_010693	0.56	0.29	1.2	0.64	0.33	0.72	0.21	0.73	0.58	0.46	0.77	0.89	0.55	0.59	0.47	0.38	1.12	0.31	1.49	0.92	0.36	0.2	0.7	0.11	0.79	0.87	0.57	0.44	0.87	1.31	0.6	0.37	0.48	0.65	0.31	0.91	1.23	1.16	2.61	1.05	3.29	1.21	1.07	0.32	1.06	0.46	1.01	0.85	1.09
XLOC_010708	0.22	0.06	0.21	0	0.14	0.34	0.14	0.83	0.12	0.12	0.2	0.13	0.2	0.14	0.36	0.17	0.29	0	0	0.05	0	0.15	0.29	0	0.13	0	0	0.1	0.3	0.18	0.14	0.06	0	0.61	0.05	0.36	0.12	0.06	0.17	0.11	0.17	0	0.37	0.13	0.35	0.4	0.19	0.12	0
XLOC_010778	0.07	0.03	0.01	0.01	0.01	0.05	0.01	0.03	0.03	0.05	0.15	0.02	0.01	0.03	0.12	0.02	0.07	0	0.04	0.03	0.01	0	0.02	0	0.03	0.17	0.03	0.04	0.03	0.01	0.02	0.06	0.04	0.01	0.02	1.26	0.32	0.9	1.98	0.79	4.67	0.92	0.84	0.32	3.05	3.44	0.35	1.31	2.33
XLOC_011230	0	0.78	0.54	0.1	0	0.21	0	0.26	0	0.19	0.31	0.1	0.1	0.32	0.32	0.18	0.13	0.16	0.34	0.25	0.1	0.53	0.09	0	0.1	0.09	0.51	0.3	0.47	0	0.32	0.09	0.74	0	0.32	0.22	0.19	0	0.27	0.26	0.27	0	0.19	0	0.81	1.15	0.83	1.25	0.51
XLOC_011244	1.1	1.35	1.47	0.95	0.79	1.31	1.09	0.94	0.67	0.75	1.16	1.07	1.84	0.98	0.33	1.24	0.7	0.71	1.36	1.33	0.47	0.49	0.88	0.2	0.52	0.63	0.74	0.41	0.38	1.19	1.08	1.16	1.33	0.86	0.74	0.05	0.71	0.39	0.35	0.05	0.09	0.18	0.67	0.99	0.24	0.15	0.9	0.26	0.08
XLOC_011298	4.13	2.76	2.65	3.51	3.41	2.71	2.61	2.44	3.38	3.78	5.05	2.95	2	4.03	2.4	2.24	3.83	2.35	2.7	2.98	3.22	2.55	3.56	4.23	4.48	4.45	3.99	4.34	3.77	3.88	3.19	3.9	2.89	3.53	3.19	6.2	3.9	5.71	13.54	9.81	6.93	7.97	6.64	5.29	10.69	9.3	5.12	2.95	6.75
XLOC_011303	1.78	3.92	1.34	2.13	1.31	2.64	1.58	1.41	1.51	2.35	3.15	1.7	1.92	1.94	1.63	1.43	2.24	1.07	2.37	1.26	1.34	0.93	1.25	1.05	2.41	1.89	2.03	1.73	1.99	2.41	2.62	1.65	1.7	1.83	2.18	2.24	3.09	2.65	3.69	2.07	5.01	6.73	1.77	2.98	8.16	2.95	2.81	2.72	5.25
XLOC_011304	1.88	1.64	2.16	2.02	1.14	1.84	1.56	1.78	1.64	1.53	1.51	1.74	1.75	1.91	1.74	2.11	2.1	2.08	1.65	2.05	2.12	1.15	2.39	1.19	3.24	2.36	2.49	2.48	3.11	1.69	1.89	1.84	2.23	1.58	1.56	2.38	3.08	2.37	2.42	2.09	4.71	3.83	1.69	2.38	2.5	3.45	2.38	2.92	2.17
XLOC_011309	67.49	77.61	64.52	48.73	39.26	105.32	47.84	55.56	64.52	77.8	73.01	88.92	40.12	86.32	218.02	62.42	160.12	132.51	69.66	130.31	172.93	80.97	125.47	163.44	181.88	242.51	145.77	186.86	147.65	75.74	74.22	103.98	92.57	74.94	88.41	502.83	152.85	238.38	283.06	392.83	404.28	373.25	87.55	194.15	312.93	386.59	198.16	370.37	538.63
XLOC_011310	0.27	0.42	0.36	0.16	0.05	0.38	0.14	0.21	0.19	0.38	0.42	0.35	0.23	0.06	0.79	0.28	0.15	1.27	0.24	0.05	0.16	0.35	0.22	0	0.27	0.3	0.07	0.44	0.34	0.19	0.4	0.05	0.72	0.03	0.21	0.3	0.94	1.27	0.63	0.64	4.85	2.89	0.36	0.57	1.28	1.39	1.45	0.25	2.39
XLOC_011362	0.2	0	0.17	0	0	0.16	0.08	0.07	0	0.07	0.08	0.08	0.16	0.41	0	0.21	0.15	0	0.07	0	0.16	0.06	0.21	1.6	0.08	0.3	0.4	0.06	0.37	0	0.08	0.07	0.07	0.3	0.37	0.09	0	0.15	0.14	0	0.21	0.22	0	0.45	0.07	0.28	0.88	1.72	0
XLOC_011380	0.05	0.31	0.27	0.2	0.63	0.59	0.2	0.11	0.65	0.29	0.19	0.25	0.73	0.13	0.46	0	0.41	0.15	0.59	0	0	0.33	0.17	0.22	0.83	0.6	0.46	0.19	0.4	0.06	0.27	0.24	0	0.24	0.3	0.14	0.55	0.37	1.3	0.22	0.57	0.36	0.12	1.97	0.4	0.67	0.72	1.28	1.02
XLOC_011559	1.03	1.39	0.51	1.14	0.88	0.17	0.92	1.09	0.89	0.66	0.81	1.19	1.73	0.75	0.38	1.92	0.41	0.51	2.95	1.61	0.16	0	0.7	1.08	0.72	0.97	1.3	0.59	0.93	0.79	1.61	2.38	2.11	1.28	0.95	0.53	0.15	0	0	0.07	0	0	0.23	0	0.07	0.21	0.96	0	0
XLOC_011728	0	0.12	0.13	0.12	0.13	0	0.13	0.41	0.45	0.11	0.12	0	0.37	0	0	0	0.08	0.38	0.1	0	0.12	0	0	0	0	0.34	0.12	0.18	0.19	0.22	0.13	0.78	0	0	0.19	0.4	0.11	0	0.11	1.03	0	0.23	0	0.69	0.22	0	0.36	0	0.48
XLOC_011831	0.2	0.09	0.1	0.09	0.05	0.24	0	0.08	0	0	0.23	0.05	0	0.15	0.04	0	0.15	0.04	0.12	0	0.05	0.03	0.29	0	0.09	0.13	0.14	0.21	0.14	0.12	0.15	0.13	0.46	0.09	0.11	0.56	0.09	0.05	0.08	0.28	0.41	0.26	0.22	0.18	0.17	0.16	0.28	0.35	1.3
XLOC_011970	0.1	0.33	0	0.57	0.86	0.35	0.24	0	0.52	0.31	0.23	0	0	0.24	0.36	0.4	0.29	0	0	0.19	0.79	0	0.1	0	0.11	0.42	0.23	0.5	0.09	0.1	0.12	0.1	0.2	0.53	0.18	0	0.11	0.11	0.1	0.1	0	0	0.11	1.3	0.1	0	0	0	0
XLOC_012004	0.65	1.42	1.34	0.87	1.06	1.11	1.55	1.4	0.99	1.42	0.88	1.45	1.05	1.08	1.09	1.19	1.63	0.88	1.78	1.54	0.77	1.56	1.34	1.05	0.54	0.68	1.4	0.72	0.62	1.65	1.07	0.78	0.95	1.38	1.85	0.35	0.35	0.82	0.66	0.27	0.48	0.17	0.57	0.45	0.43	0.22	1.06	0.63	0.29
XLOC_012031	0.39	0.38	0.98	0.53	0.07	0.2	0.2	0.45	0.18	0.12	0.79	0.39	0.47	0.96	0	0.35	0.29	0.57	0.27	1.26	0	0.24	0	0	0.06	0	0.47	0.24	0.3	0.41	0.97	0.36	0.95	0	0.05	0	0.31	0.38	0.41	0.06	0	0	0.31	0.13	0.06	0.06	0	0.12	0
XLOC_012088	0	0.2	0	0.14	0.08	0.07	0.14	0.18	0	0	0	0.14	0	0.07	0	0.12	0.31	0	0.06	0.06	0.35	0.15	0	0	0.14	0	0.14	0.1	0.05	0.19	0	0.26	0.5	0.2	0.05	0.08	0	0.07	0.18	0.12	0.06	0.2	0.13	0.4	0.06	0.06	0.26	0.07	0
XLOC_012128	0.17	0	0	0	0.65	0.07	0.14	0	0.31	0.06	0.34	0.26	0.14	0.28	0	0.24	0	0.21	0.11	0.67	0.87	0.25	0.29	0	0.4	0	0.2	0.34	0.51	0.12	0.56	0.06	0.18	0.31	0.1	1.83	0.06	0.52	0.18	0.51	0.18	0.13	0.51	0.89	0.71	0	0.05	0.32	0
XLOC_012138	0.79	0.61	0.81	0.58	0.44	0.7	0.49	0.74	0.29	0.54	0.41	0.82	1.16	0.07	0.44	0.51	0.85	0.89	0.34	0.39	0.64	0.52	0.97	0.21	0.36	0.46	0.6	0.34	0.43	0.57	0.43	0.8	0.48	0.68	0.62	1.52	0.58	0.76	0.47	0.83	0.73	0.6	0.85	0.77	0.81	0.56	0.74	0.66	0.85
XLOC_012144	1.41	1.06	1.44	1.81	1.61	1.26	2.18	2.25	1.42	1.63	1.67	1.28	1.2	1.41	2.79	1.79	1.41	1.12	1.43	2.62	1.54	0.91	3.72	3.11	2.25	2.24	2.12	2.48	2.7	1.6	1.37	1.88	1.34	2.36	1.4	1.01	3.33	2.15	2.82	3.83	1.47	2.19	2.51	4.12	3.34	3.6	2.29	2.91	3.13
XLOC_012148	0.79	0.2	0.62	0.51	0.69	0.42	0.44	0.85	1.18	0.43	1.29	0.47	0.14	0.77	0.28	0.77	0.65	0.87	0.76	0.52	0.51	0.4	0.46	0.94	0.98	1.16	0.63	0.97	0.64	0.49	0.77	0.89	0.61	0.81	0.67	1.21	2.11	1.4	3.11	1.41	1.94	0.77	1.86	1.05	1.35	1.14	2.6	1.79	1.59
XLOC_012229	0.28	0.05	0.24	0.51	0	0.63	0.23	0.52	0.15	0.15	0.28	0.11	0.29	0	0.31	0.29	0.35	0.09	0.37	0.09	0.33	0.58	0.24	0	0.44	0.26	0.51	0.41	0.13	0.35	0.47	0.36	0.2	0.16	0.22	0.73	0.63	0.32	0.2	0.62	0.1	0.36	0.26	0.11	0.15	0.68	0	0.05	0.28
XLOC_012230	0.4	0.26	0.16	0.49	0.26	0.19	0.3	0.27	0.66	0.18	0.51	0.63	0.33	0.31	0.35	0.46	0.22	0.34	0.56	0.13	0.25	0.29	0.31	0.56	0.33	0.59	0.14	0.43	0.3	0.27	0.53	0.28	0.35	0.69	0.22	0.48	0.56	0.55	0.56	0.73	0.87	1.1	0.56	0.8	0.52	0.54	0.71	0.06	1.04
XLOC_012231	0.52	0.31	0.17	0.43	0.49	0.6	0.3	0.44	0.12	0.24	0.13	0.13	0.23	0.17	0.23	0.29	0.39	0.18	0.16	0.57	0.26	0.43	0.4	0.33	0.13	0.21	0.36	0.36	0.62	0.26	0.14	0.33	0.12	0.27	0.38	0.29	0.49	0.16	0.37	0.53	0.37	0.18	0.03	0.37	0.46	0.25	0.36	0.34	0.91
XLOC_012326	0.81	0.56	0.74	0.68	0.62	0.81	0.65	0.58	0.89	0.65	0.72	0.79	0.52	1.06	0.88	0.38	1.24	0.64	0.71	0.67	0.33	0.22	0.53	0.6	0.71	0.97	0.8	0.5	0.7	0.84	0.84	1.04	0.74	0.86	0.72	0.87	1.2	1.01	1.42	0.6	1.67	1.25	1.06	0.82	1.33	1.16	1.26	1.35	1.11
XLOC_012528	0.09	0.81	0.31	0.19	0.2	0	0.04	0.35	0.03	0.91	0.26	0.15	0.15	0.19	0.88	0.49	0.87	0.44	0.68	0.18	0.44	0.03	0.13	1.86	0.15	0.1	0.49	0.65	0.51	0.33	0.31	0.03	0.13	0.14	0.2	0.28	0.88	0.96	0.26	0.03	0	0.48	0.56	0.49	0.43	0.55	0.55	0.8	0.11
XLOC_012876	0.32	0.29	0.27	0.18	0.32	0.39	0.09	0.26	0.13	0.39	0.47	0.43	0.31	0.35	0.32	0.29	0.29	0.22	0.21	0.1	0.24	0.04	0.35	0.61	0.32	0.95	0.14	0.59	0.27	0.57	0.33	0.32	0.21	0.33	0.4	3.55	1.02	2.02	3.73	3.13	2.38	1.4	2.98	0.82	4.92	2.97	2.97	2.66	1.56
XLOC_012941	0.85	0.56	0.79	0.51	0.36	0.26	0.69	0.49	0.46	0.38	0.17	0.33	0.51	0	0.92	0.59	0.48	0.98	0.21	0.14	0.25	0.06	0.44	0	0	0	0.34	0.12	0.19	0.07	0.61	0.15	0.45	0.47	0.46	0.09	0.71	0.32	0.15	0	0.07	0	0.32	0	0.07	0	0	0	0
XLOC_013399	0.44	0.25	0.55	0.74	0.6	0.43	0.21	0.28	1.23	0.54	0.72	0.61	0.46	1.1	0.37	0.29	0.46	0.36	0.46	0.33	0.39	0.19	0.31	0.24	0.59	0.66	0.43	0.25	0.44	0.85	0.61	0.34	0.25	0.73	0.31	0.7	0.44	1.18	0.83	1.88	1.53	0.88	2.5	0.33	1.13	1.68	0.49	0.43	0.67
XLOC_013408	0.38	0.18	0.3	0.27	0.29	0.41	0.23	0.5	0.38	0.32	0.29	0.35	0.2	0.23	0.18	0.28	0.4	0.03	0.44	0.1	0.45	0.14	0.24	0.26	0.4	0.53	0.24	0.42	0.46	0.76	0.34	0.34	0.28	0.64	0.19	0.68	0.51	0.57	0.81	0.51	0.97	0.49	0.15	0.43	1.23	1.03	0.42	0.65	0.4
XLOC_013490	0.9	0.66	0.79	0.35	0.47	0.77	0.81	1	1.17	0.71	0.81	0.62	0.45	0.84	0.69	0.47	1.44	1.03	1.09	0.86	0.78	0.51	1.06	0.42	1.57	1.74	1.04	1.25	1.08	0.94	0.89	1.29	0.67	0.67	0.56	1.84	1.59	1.69	2.11	1.72	2.31	1.34	1.21	1.49	2.35	1.85	1.32	2	1.61
XLOC_013527	0.11	0.04	0.02	0.06	0.18	0.22	0.02	0.14	0.23	0.1	0.06	0.04	0.07	0	0.2	0.09	0.16	0.17	0.04	0	0.08	0.16	0.22	0.29	0.08	0.06	0	0.06	0.18	0.25	0.04	0.02	0.02	0.08	0.02	0.42	0.2	0.43	0.67	0.2	1.01	0.64	0.22	0.2	0.23	0.2	0.11	0.12	0.99
XLOC_013529	0.49	0.18	0.02	0.35	0.36	0.46	0.17	0.37	0.37	0.19	0.24	0.37	0.09	0.2	0.47	0.41	0.39	1.2	0.32	0.29	0.33	0.51	0.42	0.22	0.24	0.37	0.19	0.29	0.63	0.79	0.15	0.51	0.34	0.24	0.14	1.08	0.83	1.68	1.19	1.08	2.61	1.35	1.01	1.28	0.25	1.37	0.75	0.79	1.64
XLOC_013536	0.2	0.23	0.32	0.15	0.09	0.36	0.21	0.17	0.51	0.15	0.14	0.42	0.26	0.28	0.11	0.25	0.44	0.13	0.25	0.2	0.08	0.24	0.09	0.17	0.25	0.44	0.17	0.33	0.17	0.27	0.43	0.22	0.46	0.35	0.11	0.24	0.19	0.54	0.3	0.6	0.77	0.99	0.48	0.58	0.37	0.41	0.33	0.18	0.94
XLOC_013845	0.55	1.05	0.65	0.66	0.59	0.77	0.54	0.89	0.5	0.42	0.83	0.73	0.89	0.33	0.58	1.31	0.42	0.66	0.97	0.63	0.12	0.31	0.3	0	0.28	0.08	0.54	0.37	0.36	0.9	0.69	0.74	0.47	0.48	0.44	0.15	0.3	0.21	0.29	0.21	0.05	0.1	1	0.47	0.14	0.17	0.43	0.33	0
XLOC_013918	0.18	0.11	0.02	0.18	0.17	0.53	0.27	0.18	0.07	0.16	0.12	0.31	0.2	0.1	0.2	0.33	0.2	0.14	0.1	0.21	0	0.25	0.12	0	0	0.11	0.06	0.17	0.06	0.14	0.33	0.31	0.27	0.06	0.25	0.15	0.39	0.17	0.14	0.08	0.02	0.07	0.24	0.42	0.12	0.07	0	0	0.26
XLOC_013965	0	0	0.19	0.36	0	0	0.09	0.69	0.08	0.08	0	0.09	0	0	0	0.08	0	0.07	0.22	0	1.08	0	0	0	0.09	0	0.18	0.26	0.35	0.24	0.57	0.08	0	0.59	0.21	0	0	0.26	0	0	0	0	0	0	0	0	0.07	0.76	0
XLOC_014046	0.47	0.84	0.93	0.61	0.61	0.7	0.62	0.24	0.22	0.4	0.24	0.28	1.06	0.25	0.47	1.3	0.43	0.06	0.53	0.76	1.03	0.89	0.14	0.27	0.55	0.67	0.85	0.61	0.64	0.46	0.25	0.26	1.04	0.75	0.69	0	0.08	0.46	0.18	0.07	0.28	0.04	0.53	0.15	0.18	0.21	0.92	0.19	0.2
XLOC_014072	0.19	0	0.34	0.09	0.1	0.05	0.05	0	0.21	0.04	0.09	0	0	0.14	0	0.04	0.09	0.11	0.08	0	0	0	0.24	0.62	0	0.21	0.05	0.03	0.04	0.04	0.24	0.08	0	0.04	0.07	0.35	0.17	0.4	0.2	0.27	0.57	1.16	0.52	0	0.81	1.72	0.37	0.3	0
XLOC_014188	0.65	0.17	0	0.06	0.06	0	0.24	0.35	0.22	0.22	0.24	0.35	0.06	0.06	0	0.16	0.04	0.14	0.24	0.44	0.29	0	0.36	0	0.17	0.27	0.06	0.3	0.14	0.05	0	0.05	0.11	0.27	0.23	0.58	0.17	0.06	0.05	0.45	0.05	0.17	0.11	0.22	0.1	0	0.22	0.67	1.35
XLOC_014204	9.98	34.84	43.71	47.24	25.81	27.94	15.97	24.34	19.42	39.39	28.11	20.2	27.05	47.84	61.16	23.54	27.53	28.48	38.64	14.02	15.44	31.73	12.01	42.47	31.46	24.45	31.8	27.38	17.57	24.32	8.7	16.41	37.51	14.68	9.83	37.12	14.05	29.63	27.68	27.39	46.29	36.2	51.37	15.95	65.02	20.3	29.81	57.26	22.63
XLOC_014210	0.07	0.05	0.15	0.14	0.09	0.26	0.18	0.14	0.39	0.18	0.25	0.06	0.2	0.21	0.07	0.42	0.32	0.02	0.26	0.21	0.25	0.23	0.1	0.85	0.42	0.26	0.4	0.29	0.13	0.13	0.12	0.31	0.13	0.13	0.11	0.09	0.24	0.05	0.2	0.22	0.12	0.53	0.19	0.27	0.3	0.37	0.27	0.61	0.56
XLOC_014211	0.09	0.16	0.12	0.44	0.06	0.11	0.45	0.14	0.15	0.15	0.49	0.16	0.28	0.23	0.39	0.19	0.31	0.13	0.14	0	0	0.4	0.29	0	0.32	0.15	0.27	0.08	0.13	0.05	0.17	0.25	0.29	0.2	0.21	0.24	0.1	0.21	0.24	0.69	0	0.41	0.82	0.52	0.1	0.05	0.52	0.05	0
XLOC_014219	0.84	0.77	0.62	0.68	0.5	0.57	0.45	0.5	0.62	0.45	0.99	0.3	0.88	0.38	0.29	1.36	0.84	0.9	1.2	1.36	0.09	0.8	0.97	0.31	0.76	0.29	0.81	0.74	0.69	0.47	0.36	0.88	0.86	0.37	0.6	0	0.52	0.15	0.08	0.03	0.08	0.14	0.32	0.12	0.22	0.32	1.28	0	0.21
XLOC_014245	0	0.07	0.2	0.07	0.2	0.1	0.12	0.06	0.04	0.04	0.19	0.02	0.1	0.02	0.02	0.18	0.13	0	0.15	0.06	0.51	0.02	0.16	0	0.28	0.15	0	0.29	0.29	0.21	0.22	0.02	0.08	0.07	0.04	0	0.4	0.4	0.02	0.04	0.02	0.04	0.07	0.09	0.14	0.18	0.24	0.44	0
XLOC_014362	0.36	0.22	0.81	0.74	0.73	1.18	0.55	0.29	0.96	0.51	0.17	1.2	0.35	0.64	0.47	1.21	1	1.17	0.49	1.01	1.68	0.71	0.59	1.13	0.69	0.34	0.74	0.54	1.04	0.78	1.01	0.57	0.3	0.95	0.29	0.43	0.64	0.22	0.25	0.29	0.45	0.45	0.08	1.45	0.17	0.05	0.17	0.64	0.64
XLOC_014516	0.49	0.2	0.38	0.45	0.24	0.28	0.34	0.35	0.47	0.35	0.37	0.41	0.36	0.39	0.37	0.47	0.42	0.27	0.32	0.24	0.25	0.33	0.31	0.06	0.36	0.42	0.28	0.34	0.36	0.21	0.52	0.26	0.33	0.4	0.38	0.3	0.41	0.69	0.54	0.44	0.32	0.63	0.76	0.54	0.77	0.4	1.06	0.76	0.88
XLOC_014673	0.21	0.06	0.26	0.09	0.03	0.16	0.09	0.1	0.08	0.11	0.12	0.06	0.06	0.13	0.02	0.08	0.19	0.33	0.15	0.03	0	0.13	0.56	0	0	0.14	0.03	0.2	0.12	0.08	0.19	0	0.11	0.17	0.19	0.23	0.09	0	0.08	0.23	0.11	0.11	0.52	0.29	0.46	0.16	0.25	0.4	0.33
XLOC_014727	0.32	0.19	0.22	0.13	0.14	0.28	0.16	0.19	0.46	0.19	0.33	0.22	0.2	0.42	0.24	0.27	0.23	0.12	0.27	0.09	0.16	0.26	0.14	0.2	0.17	0.4	0.28	0.23	0.13	0.18	0.22	0.47	0.32	0.44	0.19	0.28	0.61	0.4	0.52	0.16	0.72	0.33	0.3	0.43	0.44	0.15	0.18	0.07	0.54
XLOC_014842	0.51	0.49	0.32	0.43	0.28	0.66	0.32	0.57	0.66	0.55	0.88	0.64	0.19	0.35	0.49	0.67	0.63	0.51	0.61	0.61	0.56	0.29	0.59	0.57	0.58	0.91	0.66	0.72	0.78	0.49	0.45	0.68	0.66	0.66	0.59	1.58	1.27	1.24	1.96	1.53	1.54	1.82	0.91	2.14	3.81	1.2	1.22	1.94	2.51
XLOC_014848	0.27	0.2	0.11	0	0.58	0.22	0.11	0.18	0.1	0.1	0.11	0.42	0.11	0	0.17	0.19	0.07	0	0.27	0.36	0	0	0.37	0	0	0.2	0.43	0.23	0.16	0.29	0.11	0.2	0	0.3	0.08	0.82	0.81	0.31	0.19	0.18	0.94	0.4	0	0	0.38	0.74	0.71	0.3	0.32
XLOC_014990	0	0.17	0.23	0.04	0.2	0.19	0.04	0.03	0.1	0.13	0.11	0	0.04	0.95	0.26	0.06	0.58	0.4	0.09	0.15	0.04	0	0.13	0	0.25	0.54	0.18	0.11	0.22	0.39	0.15	0.2	0.03	0.38	0.11	0.2	0.07	0	0.61	0	0.03	0.31	0.76	0	0.26	0.22	0.19	0.17	0.55
XLOC_015036	0.1	0.57	0.13	0.12	0.13	0.37	0.37	0	0.66	0	0.24	0.12	0.37	0.63	0.19	0.63	0.23	0.09	0	0.1	0.36	0	0.1	0	0.36	0.45	0.24	0.18	0.74	0.11	0.13	0.11	0.11	0.11	0.28	0	0.45	0.12	0.11	0.2	0.64	0.22	0.23	1.15	0.32	0.21	0	0	0.84
XLOC_015059	0.57	0.51	0.41	0.62	0.47	0.45	0.35	0.96	1	0.58	0.55	0.54	0.31	0.68	0.58	0.7	0.64	0.47	0.79	0.64	0.39	0.14	0.56	0.19	0.49	0.8	0.41	0.52	0.4	0.71	0.52	0.65	0.48	0.62	0.62	0.7	0.77	0.91	1.25	2.07	0.98	0.54	1.2	0.31	2.45	0.72	0.71	0.75	0.55
XLOC_015117	0.17	0.21	0.27	2.06	0.12	0.26	0.07	0.05	0.08	0.05	0.89	0.12	0.66	0.11	0	0.16	0.47	0.23	0.07	0.6	0.45	0.88	0.52	0.67	0	0	1.38	0.04	0.29	0.18	0.87	1.46	0.07	0.2	0.04	0.97	0.09	0	0.38	0	0	0	0.05	0	0.02	0.02	0.15	0.08	0.14
XLOC_015118	0.41	0.44	0.66	0.42	0.7	0.29	0.21	0.42	0.51	0.51	1	0.56	1.16	0.25	0.22	0.58	0.91	0.34	0.29	0.21	1.19	0.93	0.72	0.06	0.27	0.46	0.17	0.15	0.63	0.81	0.26	0.29	0.18	0.44	0.34	0.19	0.66	0.62	0.34	0.06	0.33	0.42	0.01	0.25	0.05	0.01	0.24	0.4	0.06
XLOC_015122	1.57	2.79	3.75	2.35	2.7	2.01	3.59	2.45	1.57	2.96	2.4	3.03	4.41	1.64	2.43	2.8	2.46	3.27	1.94	1.77	2.04	3.33	1.61	2.19	2.06	1.19	3.22	1.64	1.73	4.82	1.74	1.9	2.9	1.66	2.53	0.34	0.9	2.31	0.66	0.23	0.83	0.77	0.46	1.14	0.39	0.28	1.49	0.99	0
XLOC_015285	0.26	0.1	0.22	0.27	0.12	0.32	0.21	0.18	0.16	0.22	0.09	0.26	0.06	0.23	0.09	0.17	0.35	0.17	0.36	0.13	0.36	0.22	0.25	0.08	0.17	0.29	0.14	0.47	0.32	0.13	0.23	0.14	0.12	0.18	0.21	0.22	0.52	0.61	0.34	0.11	0.93	0.54	0.49	0.55	1.28	2.31	0.62	0.69	1.33
XLOC_015396	0.58	0.78	0.67	0.36	0.77	0.68	0.58	0.6	0.75	0.77	0.66	0.78	1.07	0.82	1.53	0.76	0.84	0.78	0.7	0.57	0.96	0.24	0.71	1.71	0.7	1.63	1.28	1.19	0.51	1.13	0.62	0.89	0.96	0.76	1.08	1.17	1.59	1.05	0.74	1.38	1.26	1.24	0.74	0.63	1.24	0.58	1.19	1.1	1.06
XLOC_015421	1.95	3.81	1.69	2.23	1.82	1.72	2.84	1.27	1.54	1.7	2.21	1.75	2.54	0.64	1.33	2.34	1.74	2.23	1.76	1.62	0.7	1.57	1	1.78	1.39	0.58	2.14	1.42	1.29	2.13	1.96	1.3	2.79	1.57	2.01	1.07	0.67	1.96	1.09	0.15	0.55	0.08	0.75	1.01	0.23	0.77	2.62	0.92	0.7
XLOC_015429	0.79	1.07	1.13	0.86	0.75	0.57	1	0.84	0.7	0.29	1.16	0.77	0.67	0.47	0.52	0.97	0.39	0.59	1.07	1.22	0.34	0.28	0.51	0.4	0.38	0.25	0.77	0.44	0.46	0.65	1.18	1.15	1.1	0.5	0.56	0.13	0.32	0.31	0.19	0.05	0.08	0.02	0.85	0.16	0.12	0.23	0.53	0.1	0
XLOC_015751	1.68	0.76	0.48	0.65	0.94	1.52	0.98	1.08	2.55	1.27	0.67	0.89	0.43	2.56	1.11	1.21	1.42	0.65	1.51	1.01	1.08	0.29	1.25	0.81	1.57	1.99	0.78	1.02	1.59	1.74	1.15	1.96	0.65	1.54	2.08	2.39	1.14	1.86	2.84	0.64	0.55	2.37	0.64	1.63	1.01	0.78	1.54	0.38	0.48
XLOC_015769	3.95	9.94	10.98	23.41	12.38	13.45	6.65	8.72	7.03	20.06	11.6	8.74	8.32	17.87	25.2	7.11	9.21	13.94	18.98	5.2	3.41	9.38	4.79	13.34	9.13	9.68	7.6	6.85	8.84	9.6	3.92	6.76	17.86	4.18	2.46	12.51	6.55	12.72	8.05	13.89	26.09	17.73	21.24	7.29	22.58	7.79	15.07	23.39	10.3
XLOC_015931	0.2	0.68	1.16	0.28	0.9	0.56	0.29	0.34	0.5	0.44	0.33	0.49	0.12	0.5	0.14	1.62	0.42	0.48	0.45	0.58	0.08	0.07	0.25	0	0.05	0.12	0.25	0.56	0.14	0.19	0.45	0.27	0.27	0.08	0.26	0	0.25	0.26	0.06	0.1	0.31	0.05	0.33	0.09	0.28	0.04	0.11	0	0
XLOC_016074	0.2	0.37	0.22	0.27	0.35	0.28	0.18	0.16	0.37	0.27	0.2	0.29	0.23	0.2	0.48	0.37	0.26	0.17	0.29	0.26	0.16	0.26	0.28	0.55	0.21	0.32	0.24	0.4	0.26	0.31	0.24	0.33	0.28	0.27	0.26	0.25	0.26	0.38	0.31	0.33	0.56	0.29	0.28	0.24	0.47	0.44	0.45	0.3	0.23
XLOC_016106	1.73	2.51	2.18	2.01	1.74	1.56	2.33	2.26	2.22	1.66	2.11	1.62	2.1	1.22	1.38	2.05	1.79	2.21	2.14	2.51	0.93	1.76	1.46	1.41	1.53	1.43	1.58	1.18	1.54	1.86	1.55	1.8	1.98	1.58	1.94	0.42	1.07	0.81	1.09	0.31	0.15	0.31	2.61	1.66	0.53	0.47	3	0.98	0.31
XLOC_016117	0.21	0.09	0.31	0.09	0.25	0.07	0.07	0.17	0.27	0.12	0.14	0.13	0.05	0.14	0.14	0.08	0.16	0.34	0.06	0.15	0.18	0.23	0.04	0.23	0	0.15	0	0.12	0.26	0.22	0.19	0.06	0.39	0.08	0.07	0.69	0.28	0.44	0.22	0.31	0.2	0.13	0.11	0.04	0.1	0.43	0.15	0.49	0.81
XLOC_016122	0.86	0.65	0.89	0.85	0.67	0.65	0.76	0.86	1.21	0.77	0.53	0.69	0.69	0.98	0.8	0.79	0.72	1.12	0.98	0.92	0.82	0.51	0.69	0.5	0.76	0.87	0.72	0.54	0.43	0.69	0.89	0.74	1.08	0.94	0.71	0.35	1.17	0.56	1.02	0.62	0.23	1	1.35	0.86	1.71	0.83	0.87	0.55	0.76
XLOC_016206	0.4	0.25	0.46	0.43	0.23	0.22	0.22	0.07	0.32	0.08	0.13	0.26	0.53	0.13	0.1	0.19	0.35	0	0.14	0.07	0.34	0.19	0.15	0.14	0.13	0	0.22	0.22	0.13	0.12	0.14	0.48	0.27	0.32	0.2	0.38	0.08	0.17	0.38	0.07	0.3	0.12	0.49	0.08	0.08	0.49	0.13	0	0.04
XLOC_016378	1.84	1.89	1.69	2.1	1.31	2.54	1.1	2.14	2.8	2.03	3.55	2.73	0.73	1.73	1.49	2.01	2.04	2.49	2.36	1.71	1.89	0.83	1.99	1.62	1.46	2.85	1.54	2.14	2.73	2.13	1.6	1.96	2.01	2.3	2.04	4.01	4.13	3.93	6.47	6.02	4.56	7.3	4.26	7.13	11.43	3.3	4.4	6.13	5.65
XLOC_016380	0.87	0.69	0.64	0.65	0.36	0.99	0.45	0.61	1.07	0.54	1.42	1.02	0.35	0.82	0.33	0.8	0.66	0.44	0.88	0.54	0.38	0.23	0.68	0.17	0.52	0.58	0.39	0.54	0.48	0.51	0.64	0.74	0.75	1.11	0.76	1.1	1.3	0.91	1.58	0.75	0.89	2.01	1.13	1.9	1.58	0.61	0.48	0.27	0.95
XLOC_016422	0.17	0.27	0.09	0.2	0.17	0.07	0.11	0.55	0.24	0.18	0.13	0.24	0.25	0.39	0.41	0.27	0.44	0	0.18	0.04	0.24	0.48	0.19	0	0.19	0.08	0.29	0.16	0.28	0.23	0.37	0.2	0.22	0.51	0.09	0	0.29	0.19	0.35	0.28	0.29	0.1	0.54	0.25	0.1	0.32	0.27	0.1	0.71
XLOC_016423	0.46	0.46	0.59	0.3	0.91	0.24	0.26	0.79	0.38	0.74	0.59	0.29	0.56	0.75	0.57	0.72	0.81	0.12	0.23	0.53	0.34	1	0.43	0.11	0.34	0.6	0.9	0.16	0.53	0.57	0.26	0.7	0.52	0.63	0.18	0.4	0.39	0.38	0.56	0.88	0.25	0.43	0.68	1.38	0.33	0.74	0.92	0.14	0.56
XLOC_016439	1	0.22	0.44	0.41	0.52	1.38	0.23	0.6	0.26	0.65	1.78	0.17	0.57	0.4	0.24	1.65	0.09	0.08	0.7	1.4	0.25	0.04	0.72	0.81	0.11	0.85	0.31	0.12	1.3	0.71	0.15	1.09	1.16	0.7	0.18	0.15	0.04	0.47	0.41	0	0.03	0.13	0.83	0.44	0.09	0.23	0.28	0.64	0
XLOC_016440	0.55	0.77	0.64	0.44	0.95	0.85	0.22	0.95	0.29	0.62	0.68	0.3	0.68	0.5	0.12	0.68	0.18	0.32	0.64	0.61	0.24	0.31	0.66	0.3	0.13	0.31	0.23	0.25	1.09	0.45	0.43	0.89	0.68	0.76	0.37	0.12	0.19	0.37	0.41	0.05	0.04	0.08	0.19	0.17	0.2	0.3	0.28	0.51	0.14
XLOC_017081	0.62	1.16	0.54	0.67	0.8	1.17	0.97	0.57	0.52	0.56	0.48	1.07	1.19	0.76	0.45	0.78	0.49	0.68	0.56	0.94	0.8	1.12	0.84	0.9	0.95	1.24	0.55	0.69	0.84	1.1	0.62	0.65	0.67	0.72	0.67	0.15	0.48	1.24	0.26	0.34	0.5	0.44	0.58	0.36	0.26	0.64	0.51	0.86	0.39
XLOC_017142	0.45	0.26	0	0.05	0.12	0.16	0.11	0.23	0.15	0.15	0.32	0.05	0.16	0.28	0	0	0.07	0.08	0	0.18	0.16	0.08	0.42	0.36	0	0	0.16	0.12	0.08	0.19	0.11	0.15	0.05	0.1	0.08	0.47	0	0.41	0	5.67	0.09	0	3.23	0.92	0.57	0.46	0.12	0.15	2.54
XLOC_017160	0.83	0.54	0.6	0.57	0.95	0.47	0.8	0.92	1.14	0.47	0.83	0.36	1.48	0.32	0.12	2.27	0.82	0	0.77	0.43	0.1	0.3	0.13	0	0.66	0.29	0.73	0.08	0.08	0.78	0.49	0.9	0.74	0.62	0.24	0	0.29	0.2	0.32	0	0.5	0	1.12	0.49	0	0.22	0.3	0.19	0.41
XLOC_017163	0.63	0.25	0.32	0.4	0.53	0.69	0.36	0.37	0.83	0.4	0.69	0.55	0.24	0.95	0.57	0.2	0.67	0.3	0.43	0.27	0.2	0.15	0.44	0.42	0.77	0.84	0.27	0.39	0.54	0.27	0.38	0.41	0.28	0.44	0.36	0.75	0.83	1.16	1.72	1.34	1.1	1.25	1	0.95	1.49	0.88	0.77	0.54	0.75
XLOC_017164	0.18	0.13	0	0.32	0.3	0.53	0.32	0	0.38	0.19	0.31	0.14	0.14	0.47	0	0	0.22	0.19	0.09	0.17	0	0.1	0.18	0	0.41	0.58	0.11	0.18	0.11	0.03	0.07	0.16	0.06	0.32	0.11	0.3	0.26	0.27	0.31	0.3	0.31	1.3	0.46	0.07	0.4	0.3	0.26	0.33	0.14
XLOC_017234	0.32	0.73	0.78	0.47	0.15	0.61	0.54	0.51	1.17	0.45	0.68	0.51	0.33	1.07	0.41	0.19	0.4	0.13	0.83	0.2	0.16	0.16	0.17	0.55	0.24	0.2	0.27	0.28	0.17	1.04	0.89	0.28	0.22	1.14	0.45	0.15	0.77	0.39	0.62	0.12	0.31	0.25	0.13	0.26	0.17	0	0.2	0	0.19
XLOC_017235	0.47	0.49	0.2	0.33	0.5	0.24	0.24	0.35	0.9	0.76	0.37	0.46	0.29	0.72	1.1	0.49	0.41	0.33	0.27	0.23	0	0.21	0.28	1.56	0.41	1.3	0.61	0.34	0.21	0.41	0.34	0.47	1.01	0.56	0.33	0.2	0.31	0.18	0.16	0.24	0.37	0.13	0.13	0.09	0.45	0.2	1.27	0	0
XLOC_017245	0.32	0.23	0.08	0.35	0.58	0.55	0.25	0.41	0.39	0.24	0.16	0.32	0.14	0.58	0.53	0.61	0.3	0.21	0.47	0.73	0.4	0.18	0.19	0	0.26	0.4	0.46	0.1	0.33	0.19	0.28	0.29	0.22	0.45	0.19	0.32	0.2	0.13	0.47	0.57	0.31	0.1	1.08	0.2	0.8	0.21	0.22	0.88	0.42
XLOC_017277	0.49	0.3	0.28	0.39	0.15	0.16	0.05	0.36	0.28	0.25	0.32	0.23	0.21	0.43	0.31	0.13	0.14	0.22	0.19	0.17	0.19	0.11	0.15	0.33	0.35	0.46	0.36	0.54	0.51	0.34	0.28	0.34	0.18	0.29	0.19	0.12	0.33	0.46	0.69	0.22	0.36	0.48	0.72	0.7	0.8	0.92	1.07	0.7	0.66
XLOC_017308	0.45	0.12	0.18	0.46	0.33	0.3	0.27	0.15	0.35	0.28	0.48	0.31	0.08	0.28	0.53	0.37	0.1	0.32	0.25	0.17	0.16	0.17	0.16	0.05	0.22	0.45	0.23	0.18	0.22	0.36	0.32	0.32	0.25	0.34	0.2	0.56	0.32	0.4	0.51	0.78	1.26	0.44	0.66	0.63	0.33	0.23	0.37	0.32	0.34
XLOC_017412	0.57	0.94	0.52	0.56	0.61	0.59	1.04	0.79	0.92	0.27	0.98	0.54	1.23	0.84	0.41	1.51	0.71	0.52	1.68	0.96	0.5	0.37	0.85	0.33	0.71	0.41	0.88	0.5	0.3	0.4	0.93	1.43	0.56	0.61	0.64	0.17	0.31	0.35	0.15	0.03	0.04	0.06	0.48	0.26	0.13	0.25	1.24	0.05	0
XLOC_017511	0.03	0.79	0.07	0.17	0.29	0.43	0.47	0.04	0.18	0.5	0.32	0.19	0.68	0.73	0.22	0.13	0.27	0.74	0.24	0.22	0.28	0.44	0.64	0.37	0.95	0.09	0.24	0.97	0.65	0.4	0.51	0.09	0.14	0.14	0.23	0.12	0.79	1.18	0.27	0.14	0.28	0.43	0.27	0.05	0.32	0.33	0.24	2.16	0.34
XLOC_017512	0.06	0.5	0.13	0.08	0.8	0.97	0.26	0.14	0.15	0.85	0.57	0.25	0.65	0.52	0.99	0.3	0.68	0.4	0.81	0.59	0.01	0.21	0.43	0.76	1.07	0.21	0.17	0.56	0.77	0.46	0.35	0.41	0.54	0.34	0.48	0.21	1.25	2.39	0.25	0.29	0.3	0.52	0.31	0.52	2.47	0.57	0.97	1.61	0.24
XLOC_018019	0.14	0.31	0.15	0.22	0.11	0.31	0.29	0.26	0.09	0.17	0.06	0.12	0.21	0.17	0.3	0.11	0.28	0.16	0.27	0.37	0.22	0.24	0.3	0.07	0.26	0.37	0.3	0.18	0.15	0.05	0.02	0.13	0.22	0.3	0.27	0.48	0.23	0.1	0.32	0.6	0.76	0.11	0.23	0.19	0.78	0.7	0.15	0.4	0.5
XLOC_018040	0	0.21	0	0.11	0.12	0.22	0.11	0.18	0.2	0.2	0.11	0.22	0.22	0	1.64	0.1	0	0.26	0.18	0	0	0	0.19	0	0	0	0.66	0.08	0.08	0.58	0.11	0.3	0.59	0	0.17	0	0.1	0	0.38	0.09	0.38	0.41	0.21	0.42	0.58	0.38	0	0	0
XLOC_018337	0	0.37	0	0.11	0.19	0.98	0.04	0.36	0.23	0.13	0.46	0.17	0.33	0.55	0.2	0	0.47	0.06	0	0.29	0	0.05	0	0	0.17	0.3	0.04	0.1	0.22	0.22	0.86	0.23	0.41	0.86	0.3	0	0.43	1.6	0.34	0.96	1.4	0.2	0	0.27	0.13	0	0	0.03	0
XLOC_018338	0.11	0.05	0.29	0	0.09	0.43	0.03	0.29	0.49	0.12	0.11	0.36	0.03	0.23	0.26	0.44	0.33	0.37	0.1	0.45	0.08	0.09	0.11	1.48	0.64	0.55	0.31	0.1	0.04	0.19	0.21	0.14	0.01	0.16	0.38	0.23	0.45	0.24	0.27	0.01	2.09	0.69	0.12	0.3	0.19	1.08	0.08	0.06	0.71
XLOC_018339	0.43	0.1	0.54	0.1	0.44	0.94	0.42	0.43	0.19	0.19	0	0.2	0.21	0.11	0.89	0.27	1.43	0.32	0.68	0.43	0.71	0.23	0.18	0.34	0.3	0.29	0.52	0.52	0.55	0.09	0.65	0.66	0	0.38	0.4	1.01	1.06	0.59	0.54	0.61	0.81	1.34	0.58	0	1.18	0.71	0.45	1.25	2.85
XLOC_018374	0.09	1.11	1.06	0.48	0.06	0.27	0.33	0.22	0.15	0.05	0.05	0.21	0.16	0	0.5	0.32	0.23	0.46	0.22	0.13	0.1	0.62	0.05	1.24	0.78	0.24	0.05	0.23	0.12	0.05	0.94	0.29	0	0.84	0.12	0.17	0.05	0.05	0.05	0.04	0	0.39	0.1	0.2	0.19	0.09	0	0.25	0.79
XLOC_018394	0.48	0.97	0.88	1.29	0.73	0.77	1.08	0.67	1.2	1.29	1.03	0.87	1.12	0.72	0.22	1.41	0.85	0.21	1.13	1.07	0.33	1	0.56	0.08	0.43	0.36	1.04	0.77	0.93	0.78	0.86	0.55	0.55	0.68	0.76	0.07	0.29	0.23	0.4	0.11	0.12	0.22	0.16	0.35	0.12	0.24	0.31	0.14	0.14
XLOC_018399	0.16	0.51	0.62	0.15	0.05	0.35	0.4	0.08	0.36	0	0.1	0.14	0	0.25	0.27	0.3	0.18	0	0.04	0.49	0.97	0.39	0.08	0	0.24	0.41	0.25	0.36	0.26	0.13	0.61	0	0.35	0.23	0.08	0	0	0.23	0.09	0.16	0.43	0.09	0.09	0	0.17	0.04	0	0.23	0
XLOC_018400	0.4	0.81	0.44	0.19	0.47	0.09	0.29	0.18	0.5	0.63	0.63	0.75	0.4	0.18	0.42	0.44	0.67	0.34	0.39	0.56	0.12	0.27	0.22	0.11	0.52	0.1	0.72	0.24	0.31	0.96	0.16	0.25	0.16	0.39	0.34	0.14	0.16	0.39	0.14	0.05	0.03	0.06	0.07	0.1	0.02	0.02	0.16	0	0.01
XLOC_018401	0.04	0.73	0.96	0.46	0.93	0.41	0.52	0.51	0.6	0.88	0.35	0.5	0.78	0.16	0.32	0.44	1.02	0.08	0.13	0.08	0	0.3	1.1	0	0.15	0	1.02	0.07	0.35	1.35	0.32	0.42	0.41	0.71	0.36	0.33	0.14	0.05	0.18	0.04	0.04	0	0.05	0.29	0	0.13	0.9	0.86	0
XLOC_018815	0.9	0.56	0.75	0.24	0.25	0.36	0.24	0	0	0.96	0.71	0.23	0.12	0	0.09	0.1	0	0.37	0.58	1.08	1.17	0	0.41	2.36	0.12	0.11	0.36	0	0.45	0.42	0.12	0.43	0.42	0.44	0.18	0.13	0.33	0	0	0.1	0	0	0.22	0.45	0	0	0	0	0
XLOC_019065	169.02	128.54	153.41	86	141.42	228.21	138.8	207.5	132.18	152.71	154.97	144.33	153.46	137.19	355.97	162.94	230.52	178.91	223.9	302.04	158.71	89.92	264.45	323.58	231.25	420.38	156.54	350.09	143.41	203.33	172.21	404.17	286.28	399.59	149.45	583.07	714.39	441.32	106.33	156.83	234.13	382	136.99	236.3	463.02	222.32	204.99	380.09	716.37
XLOC_019070	0.35	0.51	0.65	0.51	0.95	0.38	0.57	0.8	0.85	0.55	0.34	0.71	0.59	0.55	0.42	1.22	0.43	0.44	1.05	0.71	0.17	0.4	0.35	0.31	0.33	0.44	0.62	0.49	0.38	0.4	0.49	0.72	0.87	0.59	0.7	0.32	0.33	0.22	0.26	0.13	0.07	0.05	1	0.33	0.29	0.13	0.56	0.11	0.13
XLOC_019089	0.4	0.08	0.08	0.4	0.17	0.32	0.57	0	0.14	0.29	0.55	0.31	0.16	0.82	0	0.21	0.95	0.06	0.85	0.39	0	0.12	0.14	0	0.31	0.37	0.4	0.81	0.54	0.77	0.33	0.94	0.14	0.37	0.18	0.77	2.16	0.38	1.38	0.67	0.69	0.73	0.74	0.9	1.81	0.89	0.41	0.15	0.7
XLOC_019091	0.28	0.11	0.16	0.14	0.17	0.33	0.07	0.21	0.19	0.21	0.28	0.13	0.2	0.32	0.18	0.1	0.34	0.13	0.29	0.12	0.16	0.15	0.14	0.01	0.31	0.28	0.1	0.23	0.13	0.48	0.15	0.26	0.12	0.29	0.19	0.94	0.39	0.56	1.22	1.15	0.96	0.61	0.96	0.35	0.98	0.65	0.47	0.16	0.3
XLOC_019227	0	0.77	0.57	0.27	0.29	0.27	0	0.3	0.25	0.24	0	0.18	0.36	0.19	0.42	0	0.17	0.07	0.52	0.52	0	0	0.23	1.79	0.7	0.5	0.18	0.07	0.34	0.16	0.47	0.9	0.48	0.66	0.35	0	0.34	0.43	0	0.15	0	0.08	0	0.34	0	0	0	0	0
XLOC_019228	0.21	0.28	0.13	0.14	0.17	0.4	0.11	0.17	0.1	0.45	0.18	0.1	0.2	0.15	0.14	0.39	0.56	0.35	0.31	0.08	0.02	0.31	0.15	0.68	0.25	0.21	0.11	0.44	0.35	0.22	0.12	0.18	0.28	0.14	0.27	0.02	0.52	0.63	0.16	0.13	0.03	0.09	0.16	0.11	0.76	0.34	0.47	0.41	0.33
XLOC_019360	0.26	0.44	0.46	0.22	0.19	0.18	0.18	0.15	0.14	0.28	0.2	0.58	0.38	0.29	0.64	0.1	0.47	0	0.38	0.04	0.26	0.03	0.42	1.17	0.13	0.43	0.11	0.16	0.27	0.41	0.3	0.12	0.41	0.55	0.32	0.12	0.93	0.61	0.56	0.39	0.5	0.37	0.1	0.37	0.27	0.49	0.68	0.35	0.87
XLOC_019504	0.5	0.29	0.38	0.53	0.28	0.58	0.32	0.28	0.8	0.4	0.6	0.36	0.23	0.42	0.53	0.41	0.42	0.26	0.58	0.29	0.24	0.16	0.31	0.15	0.35	0.49	0.44	0.38	0.29	0.41	0.55	0.65	0.24	0.67	0.37	0.46	0.54	0.53	0.75	0.58	1.09	0.82	0.95	0.82	0.57	0.28	0.47	0.22	0.62
XLOC_019514	2.77	3.47	11.29	3.71	2.57	7.06	5.87	4.66	4.14	4.16	3.1	4.3	2.97	4.92	5.78	2.51	3.44	3.98	2.5	3.52	5.19	4.22	6.08	2.74	4.71	4.64	5.74	6.62	7.89	3.92	5.8	2.52	3.09	5.59	4.9	12.54	2.76	5.1	13.84	8.56	18.62	12.23	4.95	10.66	18.78	15.97	2.95	4.15	10.3
XLOC_019515	2.49	4.97	12.52	4.34	4.79	7.35	6.86	6.08	7.07	4.08	3.23	4.3	1.97	6.06	10.61	2.34	5.48	5.34	2.82	5.13	7.31	3.64	8.84	9.48	10.42	6.52	6.97	7.86	9.81	5.19	6.08	3.38	3.77	5.75	4.03	16.4	2.35	8.62	19.34	14.12	21.24	14.84	7.16	13.26	29.84	19.04	5.86	11.03	8.26
XLOC_019516	0.27	0.33	0.64	0.72	0.46	0.62	0.82	0.76	0.92	0.51	0.66	0.62	0.35	0.49	0.88	0.56	0.57	0.21	0.37	0.79	1.63	0.41	1.04	0.27	1.27	0.44	0.9	0.67	0.83	0.68	0.64	0.51	0.52	0.81	0.54	0.89	0.67	0.81	1.76	0.63	3.6	1.55	0.8	1.51	2.33	1.31	1.33	1.84	1.52
XLOC_019551	0	0.81	0	0.21	0	0	0	0	0	0	0	0.31	0.54	0.77	0	0.28	0.53	0.66	0.09	0	0.73	0.31	0	1.41	0	0	0.11	0.69	0	0	0	0.29	0	0	1.07	0	0	0	0	0	0	0	0	0.2	0	0	0	0	0
XLOC_019588	0.15	0.85	0.55	1.33	0.7	0.3	0.71	0.33	0.59	0.57	0.62	0.34	0.53	0.54	0.47	0.19	0.7	0.27	0.36	0.6	1.47	1.2	0.2	1.4	0.44	0.38	0.2	0.66	0.74	0.16	0.23	0.39	0.27	0.52	0.65	0.29	0.15	0.41	0.38	0.12	0.06	0.09	0	0.22	0.01	0.03	0.19	1.08	0.89
XLOC_019691	0.28	0.16	0.26	0.25	0.18	0.42	0.6	0.28	0.08	0.45	0.25	0.08	0.25	0.26	0	0.95	0.58	0.26	0.07	0.28	0.41	0.37	0.43	0	0.33	0.31	0.33	0.06	0.76	0.44	0.17	0.23	0.3	0.31	0.13	0.54	0.7	0.48	0.44	0.28	0.37	0.62	0.7	0.16	0.29	0.14	0.37	0	0.16
XLOC_019765	1.69	0.93	2.49	1.55	2.78	3.35	0.95	10.4	1.36	2.62	0.67	1.41	1.62	1.28	4.37	1.67	0.91	1.93	0.76	0.81	13.85	19.63	0.8	5.84	3.48	1.14	3.15	5.99	4.99	2.6	1.13	1.08	1.48	7.64	2.88	0.9	0.48	1.28	0.4	0.56	6.23	0.24	0.68	0.59	3.35	15.18	0.83	1.3	1.93
XLOC_019771	0.3	0.11	0.14	0.12	0.54	0.09	0.26	0.35	0.23	0.17	0.05	0.21	0.2	0.12	1.88	0.11	0.26	0.13	0.12	0.03	0.62	0.39	0.13	0.22	0.09	0.24	0.49	0.2	0.78	0.28	0.05	0.16	0.33	0.45	0.15	0	0.07	0.21	0.05	0.01	0.1	0.02	0.1	0.3	0.2	0.23	0.14	0.05	0.41
XLOC_019772	0.4	0.48	0.41	0.28	1.38	0.76	0.54	1.06	0.58	0.43	0.17	0.66	0.37	0.26	1.27	0.39	0.47	0.44	0.51	0.02	0.08	0.41	0.58	0.74	0.6	0.15	0.36	0.24	0.72	0.91	0.58	0.36	0.15	0.39	0.26	0.03	0.21	0.13	0.22	0.02	0	0.03	0.26	0.47	0.2	0.12	0.29	0	0
XLOC_019773	1.78	1.87	2.79	0.86	2.33	1.38	1.43	1.82	1.37	1.06	0.6	1.52	0.8	0.58	3.69	7.09	1.18	0.82	1.75	2.72	1.08	1.4	1.21	1.77	0.9	0.57	2.54	2.28	1.33	0.85	1.16	1.7	1.24	1.32	1.05	0.14	0.58	0.5	0.75	0.29	0.39	0.1	3.26	0.64	0.78	0.3	0.85	0.11	0.16
XLOC_019774	0.8	0.22	0.98	0.2	1.05	0.16	0.49	0.76	0.46	0.14	0.23	0.42	0.39	0.37	0.5	1.31	0.37	0.3	0.47	0.24	0.72	0.53	0.1	0.38	0.13	0.06	0.36	0.72	0.17	0.42	0.14	0.5	0.2	0.78	0.39	0	0.13	0	0.1	0.06	0	0	1.7	0.13	0.1	0.18	0.17	0	0
XLOC_019776	1.07	0.43	0.95	0.3	1.3	0.46	0.77	2.97	0.62	0.75	0.3	0.52	0.15	0.39	0.24	0.72	0.05	0.23	0.37	0.12	0.37	1.71	0.13	1	0.22	0.62	0.9	0.11	1.09	0.53	0.55	0.62	0.34	2.16	0.82	0.08	0.49	0.07	0.07	0	1.45	0	0.85	0	0.73	1.88	0.17	0.14	0.44
XLOC_019923	0.75	0.43	0.64	0.58	0.68	0.72	0.37	0.96	0.42	0.39	0.6	0.35	0.36	0.42	0.66	0.49	0.51	1.01	0.58	0.29	0.5	0.26	0.62	0.08	0.74	0.4	0.43	0.77	0.62	0.54	0.45	0.56	0.5	0.52	0.45	0.66	0.69	0.9	0.84	1.11	0.73	0.89	0.4	0.38	0.91	1.27	0.91	0.57	1.02
XLOC_020004	0.29	0.5	0.39	0.31	0.29	0.22	0.42	0.07	0.5	0.23	0.31	0.34	0.26	0.26	0.54	0.65	0.24	0.35	0.69	0.21	0.13	0.21	0.22	0.39	0.5	0.25	0.49	0.13	0.33	0.22	0.37	0.3	0.33	0.25	0.18	0.21	0.13	0.47	0.48	0.53	0.6	0.27	0.69	0.74	0.74	0.49	0.97	0.2	0.4
XLOC_020124	0.62	0.28	0.67	1.02	0.98	0.68	0.45	0.97	0.65	0.37	0.9	0.43	0.33	0.67	0.68	0.33	0.74	0.19	0.29	0.3	0.22	0.12	0.65	1.96	1.03	0.91	0.71	0.8	0.91	0.38	0.75	0.39	0.64	0.45	0.69	1	1.41	0.97	1.29	0.82	0.91	2.11	0.34	0.51	1.22	2.07	2.91	1.3	0.79
XLOC_020160	0.37	1.57	0.51	0.48	0.78	0.41	0.12	0.3	0.44	0.4	0.32	0.95	0.16	0.62	1.14	0.28	0.25	0.69	0.6	0.23	1.27	0.94	0.98	0	1.97	0.19	0.97	0.47	0.83	0.36	1.64	0.62	0.36	0.71	0.44	0.26	0.23	0.54	0.18	0.47	0.21	0.3	0	0.53	0	0.1	0.27	0	0
XLOC_020178	0.64	0.44	0	0.37	0.39	0.13	0.17	0.06	0.76	0.39	0.4	0.49	0.13	0.89	0	0.49	0.29	0.08	0.16	0.3	0	0.02	0.46	0.55	0.13	0.83	0.17	0.53	1.24	0.44	0.59	0.7	0.24	0.34	0.44	0.11	0.34	0.51	0.49	0.45	0.44	1.66	0.09	0.44	1.2	0.26	2.39	0.87	0.2
XLOC_020306	0.35	0.35	0.55	0.16	0.23	0.27	0.32	0.04	0.19	0.38	0.05	0.31	0.27	0	0.16	0.14	0.59	0.25	0.22	0.04	0.41	0.04	0.05	0	0	0	0.42	0	0.12	0.14	0.38	0.19	0.09	0.24	0.04	0	0.1	0.05	0	0	0	0	0.05	0.2	0	0	0.46	0	0
XLOC_020421	0.05	0	0.12	0.24	0.06	0	0	0	0	0.16	0.18	0	0	0.06	0.37	0.21	0	0	0.05	0.05	0	0	0	0	0	0.05	0.06	0.04	0.63	0	0.06	0.21	0.05	0.05	0	0.26	0	0.17	0.05	0.15	0.05	0.65	0	0.44	0.26	0.2	0.17	0	0
XLOC_020513	1.61	2.03	1.2	1.52	0.95	0.86	1.44	1.4	1.79	1.02	1.79	1.78	1.05	1.76	1.29	2.21	1.81	0.77	1.79	1.27	1	1.11	1.49	0.37	1.21	3.04	1.31	1.67	1.2	1.49	2.02	1.61	1.83	2.36	1.89	0.33	1.19	0.97	1.54	0.43	0.82	1.75	1.23	0.99	0.74	0.15	1.18	0.46	1.18
XLOC_020525	0.31	0.09	0.11	0.12	0.4	0.16	0.89	0.44	0.13	0.17	0.16	0.04	0.07	0.1	0.04	0.12	0.04	0.31	0.19	0.04	0.07	0.03	0.15	0.26	0.23	0.22	0.04	0.12	0.15	0.15	0.06	0.34	0.09	0.58	0.11	0.37	1.38	0.12	0.86	0.05	0.54	0.17	0.1	0.13	0.74	0.55	0.12	2.93	0.3
XLOC_020526	0.04	0.15	0.11	0.16	0.11	0.16	0.05	0.09	0.19	0.33	0.05	0.21	0	0.16	0.62	0.18	0.1	0.37	0.17	0	0	0.46	0.14	0.53	0.15	0.24	0.16	0.08	0.2	0.19	0.22	0.34	0.19	0.24	0.04	0.17	0.35	0.2	0.55	0.04	0.23	0.05	0.1	0.8	0.19	0.18	0	0	0.36
XLOC_020527	0.15	0.2	0.15	0.07	0.11	0	0.07	0.27	0.32	0.16	0.21	0.17	0.04	0.15	0.58	0.12	0.6	0	0.09	0.03	0.07	0.7	0.18	0.47	0.52	0.16	0.11	0	0.56	0.03	0.11	0.42	0.25	0.2	0.16	0.15	0.43	0.3	0.61	0.03	0.22	0	0.3	0.4	0.28	0.15	0.1	0.36	0.66
XLOC_020528	0.23	0.33	0.24	0.31	0.33	0.22	0.27	0.34	0.29	0.26	0.32	0.29	0.3	0.3	0.41	0.15	0.31	0.25	0.35	0.38	0.31	0.3	0.23	0.54	0.27	0.08	0.13	0.1	0.14	0.22	0.31	0.35	0.29	0.52	0.3	0.11	0.31	0.29	0.25	0.15	0.58	0.12	0.34	0.28	0.57	0.25	0.18	0.58	0.34
XLOC_020531	0.85	1.3	2.51	0.9	1.48	0.73	1.29	1.66	1.25	0.81	0.71	0.88	1.46	1.97	1.88	1.09	2.14	1.68	0.84	2.07	2.42	1.88	1.09	1.19	3.04	2.64	0.96	2.3	2.14	1.27	1.19	1.47	2.19	1.38	0.79	2.46	2.69	1.89	2.66	1.91	2.56	1.99	1.12	2.03	2.94	3.71	1.84	1.68	2.47
XLOC_020583	0.28	0.3	0.35	0.32	0.43	0.27	0.15	0.16	0.49	0.55	0.36	0.19	0.3	0.28	0.05	0.3	0.24	0.17	0.31	0.35	0.39	0.55	0.52	0.2	0.27	0.48	0.39	0.39	0.62	0.35	0.79	0.57	0.43	0.35	0.25	0.34	1.61	0.45	0.29	0.37	0.29	0.41	0.56	1.11	0.46	0.82	0.32	0.2	0.45
XLOC_020586	1.54	1.68	2.1	1.59	1.4	0.83	1.17	1.98	1.22	1.49	1.03	1.25	2.4	0.57	1.43	1.37	2.29	0.95	1.17	0.77	1.17	1.1	0.89	0.61	0.77	0.27	1.39	0.7	1.58	2.31	1.13	1.21	0.69	1.33	1.62	0.49	0.86	0.94	0.97	0.18	0.57	0.25	0.05	0.66	0.1	0.3	0.55	0.96	0.09
XLOC_020681	0.4	0.43	0.21	0.96	0.33	1.47	0.34	0.66	0.32	0.25	0.25	0.57	0.62	0.08	0	1.13	0.17	0.45	0.23	0.19	0.32	0.52	0.22	0	0.57	0.21	0.66	0.48	0.39	0.2	0.34	0.25	0.66	0.28	0.26	0.08	0.24	0.46	0.13	0	0	0	0.12	0.05	0	0.02	0.26	0.19	0.45
XLOC_021741	0.37	0.27	0.2	0.26	0.31	0.11	0.32	0.54	0.43	0.26	0.35	0.35	0.41	0.3	0.26	0.32	0.58	0.16	0.32	0.13	0.12	0.38	0.4	0.05	0.33	0.28	0.31	0.31	0.34	0.36	0.26	0.28	0.5	0.41	0.23	0.65	0.59	0.72	0.39	0.65	0.25	0.28	1.03	0.78	1.25	0.34	0.35	0.47	0.39
XLOC_021847	0.15	0.2	0.36	0.13	0.14	0.34	0.25	0.2	0.28	0.28	0.35	0.14	0.15	0.33	0.22	0.14	0.28	0.33	0.44	0.17	0.14	0.26	0.27	0.32	0.52	0.48	0.24	0.33	0.25	0.27	0.3	0.4	0.14	0.16	0.18	0.05	0.45	0.28	0.62	0.41	0.57	0.12	0.44	0.52	0.67	0.15	0.46	0.35	0.19
XLOC_022079	1.26	0.45	1.08	0.86	0.97	0.65	0.39	0.86	0.82	0.8	0.83	0.93	0.92	1.2	1.03	1.33	0.91	1.17	0.78	0.33	0.56	0.19	0.97	0.32	0.44	0.86	0.93	0.66	0.74	1.41	1.47	0.63	0.34	1.61	0.67	0.9	1.92	1.23	0.56	1.18	2	0.55	1.25	1.35	1.34	1.21	2.46	0.76	0.63
XLOC_022125	0.78	0.45	0.12	0.36	0.26	0.38	0.23	0.41	0.46	0.22	0.19	0.22	0.13	0.49	0.31	0.25	0.54	0.31	0.45	0.14	0.09	0.21	0.88	0.25	0.61	0.97	0.3	0.53	0.79	0.48	0.31	0.81	0.99	0.87	0.54	0.76	0.64	0.36	1.05	0.56	0.46	0.51	0.53	0.18	0.73	0.73	0.88	0.11	0.67
XLOC_022141	0.47	0.19	0.29	0.38	0.58	0.18	0.31	0.18	0.09	0.09	0.3	0.06	0.73	0.49	0.3	0.35	0.26	0.29	0.23	0.62	0.39	0.39	0.53	0.33	0.43	0.2	0.72	0.56	0.6	0.44	0.5	0.16	0.76	0.46	0.23	0.02	0.11	0.34	0.05	0.03	0.02	0.04	0.17	0.3	0.14	0.22	0.38	0.37	0.2
XLOC_022184	0	0	0	0	0.13	0	0	0	0	0	0	0	0.12	0	0	0	0	0	0	0	0	0	0	0	0	0	0	0	0	0	0	0	0	0	0	0	0.23	0	0	0.2	0.11	0.34	0	0	0.32	1.35	0	0.23	0.12
XLOC_022450	0.76	0.45	0.25	0.33	1.12	0.48	0.97	1.19	0.69	0.26	0.33	0.56	0.77	0.15	0.37	0.58	1.55	0.33	0.66	0.59	0.19	1.08	0.62	0.95	1.48	0.7	0.38	0.55	0.76	0.63	0.54	0.61	0.64	1.18	0.66	1.39	0.71	0.68	1.61	1.32	0.62	0.83	0.67	0.36	3	1.88	1.18	0.44	0.98
XLOC_022456	1.02	0.47	0.78	0.66	0.64	0.85	0.6	0.74	0.65	0.46	1.01	0.66	0.64	0.67	0.77	0.78	0.6	0.81	0.71	0.78	0.36	0.48	0.63	0.46	0.7	0.4	0.54	0.58	0.47	0.75	0.64	0.71	0.65	0.95	0.64	0.73	0.92	0.7	1.15	0.81	1.01	1.04	0.88	0.99	0.88	0.91	1.37	0.7	0.98
XLOC_022537	0.24	0.17	0.34	0.25	0.16	1.51	0.26	0.06	0.13	0.23	0.4	0.39	0.33	0.63	1.82	0.28	0.25	0	0.15	0.15	0.29	0.45	0.88	0	0.42	0.03	0.8	0.89	0.66	0.13	1.32	0	0.39	0.1	0.14	0	0.31	0.42	0.09	0.18	0	0.97	0.14	0	0.25	0.16	0.32	0.14	1.11
XLOC_022567	0.55	0.19	0.58	0.58	0.3	0.33	0.31	0.65	0.52	0.43	0.5	0.15	0.53	0.52	0.39	0.26	0.35	0.35	0.21	0.78	0.47	0.15	0.13	0.67	0.37	0.3	0.38	0.31	0.1	0.53	0.47	0.43	0.42	0.72	0.19	1.11	1.06	0.65	0.81	0.48	0.55	0.63	0.96	0.71	1.51	0.88	0.99	0.61	0.47
XLOC_022727	0.63	0.31	0.57	0.36	0.37	0.63	0.34	0.51	0.87	0.55	0.78	0.46	0.37	0.81	0.62	0.44	0.52	0.39	0.62	0.41	0.16	0.27	0.39	0.86	0.62	0.72	0.35	0.45	0.4	0.43	0.62	0.52	0.45	0.42	0.36	0.55	0.91	0.62	0.92	0.38	0.66	0.75	0.43	0.46	0.82	1.2	0.68	0.21	0.55
XLOC_022733	0.34	0.19	0.19	0.26	0.28	0.36	0.17	0.33	0.67	0.16	0.61	0.54	0.13	0.5	0.45	0.33	0.29	0.14	0.23	0.3	0.08	0.17	0.2	0	0.24	0.41	0.31	0.4	0.21	0.42	0.41	0.4	0.23	0.26	0.35	0.28	0.4	0.31	0.48	0.32	0.2	0.42	0.31	0.4	0.73	0.63	0.63	0.11	0.72
XLOC_022840	6.91	4.35	4.27	4.33	4.55	2.16	3.83	6.4	6.23	3.86	3.72	6.12	3.49	3.91	4.58	3.34	5.33	2.65	5.36	2.22	4.3	2.15	3.97	8.8	2.95	3.83	4.91	2.1	3.77	5.22	3.17	4.58	4.37	7	3.9	3.73	3.51	5.3	6.15	10.14	5.41	2.08	9.95	3.27	7.16	5.53	12.03	21.96	3.41
XLOC_022897	1.25	0.52	0.88	0.78	0.84	1.8	0.66	0.6	0.94	1.03	1.37	0.92	0.19	0.94	0.66	0.53	0.65	0.41	0.97	0.97	0.4	0.23	0.68	0.71	0.76	1.17	0.75	1.57	1.56	1.03	1.53	1.11	0.64	0.9	0.97	1.38	2.2	1.14	3.01	0.64	1.39	1.67	0.52	1.74	1.51	0.35	0.96	0.96	1.89
XLOC_022898	0.36	0.26	0.26	0.41	0.23	0.43	0.44	0.38	0.36	0.57	0.48	0.45	0.35	0.47	0.9	0.48	0.22	0.23	0.76	0.08	0.43	0.18	0.26	0.1	0.16	0.79	0.26	0.91	0.44	0.89	0.42	0.48	0.32	0.46	0.34	1.06	1.95	1.11	2.92	0.8	4.93	1.25	0.81	1.24	3.92	1.87	1.42	1.41	3.07
XLOC_022906	0.37	0.85	0.64	0.54	0.5	0.74	0.75	0.22	0.47	0.29	0.7	0.64	0.74	0.2	0.32	0.79	0.29	0.61	0.52	0.68	0.65	0.41	0.29	0	0.33	0.38	1	0.62	0.39	0.9	0.43	0.62	0.37	0.34	0.53	0	0.14	0	0.15	0.02	0	0	0.11	0	0.02	0.17	0.12	0	0
XLOC_022951	0.2	0.17	0.28	0.1	0.26	0.16	0.15	0.12	0.26	0.11	0.14	0.14	0.23	0.04	0.33	0.23	0.17	0.14	0.25	0.1	0.06	0.12	0.04	0	0.18	0.13	0.12	0.16	0.11	0.25	0.08	0.22	0.11	0.13	0.08	0.13	0.08	0.06	0.07	0.09	0.02	0.17	0.06	0.15	0.07	0.02	0.61	0.25	0.62
XLOC_022966	0.28	1.53	0.55	1.25	0.83	1.98	1.06	0.81	0.31	1.53	0.58	0.81	1.01	1.08	0.84	0.66	0.69	0.78	1.05	0.89	0.26	0.76	0.86	0.61	1.38	0.53	0.56	1.41	1.02	0.68	2.06	0.26	0.69	0.63	0.59	0.07	2.03	2.68	0.1	0.37	0.1	0.62	0.6	0.26	1.89	0.43	1.37	0.26	0.09
XLOC_023051	0.88	3.23	2.79	3.56	1.69	8.65	1	3.74	3.44	2.11	1.68	2.33	2.83	3.13	1.6	0.26	0.67	3.04	1.9	1.91	1.64	1.46	4	5.87	1.17	2.47	3.31	1.32	2	0.53	2.13	3.13	1.2	1.15	2.32	0.05	0.98	0.36	0.13	0	0	0	0.09	0.05	0.15	0.06	0.05	7.04	0
XLOC_023221	0.35	0.26	0.72	0.02	0.05	0.02	0.2	0.14	0.04	0.29	0.49	0.1	0.22	0.15	1.21	0.24	0.29	0.02	0.04	0.12	0.14	0	0.06	0	0.05	0.56	0.07	0.28	0.17	0.28	0.28	0.31	0.07	0.18	0.1	0.88	0.62	0.42	0.13	0.76	1.05	1.22	0.28	0.32	0.15	0.38	0.27	0.05	0
XLOC_023307	0.09	0.11	0.07	0.27	0.14	0.25	0.12	0.22	0.23	0.31	0.3	0.26	0.16	0.54	0.41	0.2	0.24	0.34	0.36	0.25	0.19	0.23	0.13	0.37	0.29	0.4	0.08	0.11	0.08	0.24	0.36	0.29	0.16	0.39	0.28	0.74	0.42	0.67	0.76	1.08	0.97	0.89	0.86	0.39	0.61	0.42	0.43	0.51	0.59
XLOC_023661	0.87	0.11	0.73	0.23	0	0.47	0.12	0.48	0.73	0.94	0.11	0	0.23	0.47	1.17	0.5	0.07	0.09	0.38	0.29	0.23	0.25	0.2	0	0.22	0.11	0.23	0.42	0.79	0.1	0	0	0.51	0.32	0	0.12	0	0	0	0	0.2	0	0.22	0.44	0	0	0.34	0	0
XLOC_023699	1.15	0.87	0.48	0.41	0.49	0.83	0.84	0.47	0.32	0.74	1.11	0.9	0.77	0.52	0.04	0.36	0.93	0.56	0.71	1.97	0.3	0.75	0.53	0	0.94	1.13	0.41	0.59	0.89	0.4	0.37	0.46	0.77	0.24	0.51	0.06	0.48	0.1	0.13	0	0	0.28	0.62	0.58	0.09	0.35	0.11	0	0.45
XLOC_023745	0.66	0.33	0.51	0.23	0.47	0.61	0.27	0.61	0.84	0.57	0.52	0.31	0.36	0.53	0.92	0.24	0.66	0.54	0.43	0.43	0.53	0.39	0.99	1.41	0.87	0.8	1.23	1.19	1.09	0.37	0.61	0.84	0.65	0.58	0.6	1.03	0.84	0.49	0.91	1.44	0.84	1.79	0.96	1.05	2.18	1.51	1.47	2.69	2.06
XLOC_023747	0.24	0.45	0.1	0.57	2.77	0.58	0.29	0.24	0.87	0.43	0.38	0.28	0.19	0.39	0.52	0.33	0.36	0.82	0.55	0.16	0	0.56	0.25	0	0.56	0.62	0.1	0.35	0.8	0.17	0.2	0.43	0.17	0.35	0.44	0.41	0.45	0.73	0.58	0.88	0.58	0.88	0.8	0.72	0.59	0.33	0.63	0.09	0.94
XLOC_023809	0.43	0.45	0.41	0.4	0.53	0.57	0.41	0.54	0.56	0.55	0.49	0.52	0.31	0.51	0.79	0.43	0.6	0.6	0.51	0.64	1.37	0.64	0.65	1.1	1.05	1.69	0.92	0.98	0.94	0.61	0.61	0.75	0.59	0.64	0.56	0.99	0.8	1.04	0.88	0.94	0.98	1.14	0.56	0.96	0.8	0.6	1.49	1.24	1.49
XLOC_023850	1.62	1.81	0.85	1.22	0.8	1.39	1.03	0.92	1.55	0.7	1.41	0.87	0.54	1.72	0.94	1.66	1.37	1.76	1.13	1.08	1.33	0.84	0.27	0.18	1.75	3.56	0.96	0.82	1.58	1.45	1.74	0.66	0.99	0.56	1.28	0.42	1.01	2.41	0.66	1.2	1.33	1.44	0.71	1.47	0.49	0.34	1.34	1.14	0.47
XLOC_023851	0.54	0.69	0.74	0.65	0.23	1.24	0.26	0.56	0.81	0.28	0.67	0.41	0.16	1	0.27	0.69	0.58	0.63	0.74	0.52	0.59	0.35	0.13	0.91	0.39	1.37	0.42	0.46	0.6	0.8	0.81	0.35	0.56	0.36	0.66	0.26	0.27	1.03	0.51	0.33	0.72	0.85	0.14	0.64	0.25	0.14	0.26	0.29	0.17
XLOC_023880	0.15	0.27	0.1	0.13	0.11	0.05	0.11	0.17	0.19	0.14	0.29	0.28	0.09	0.23	0.16	0.17	0.11	0.26	0.17	0.18	0.24	0.04	0.22	0.03	0.34	0.31	0.22	0.15	0.32	0.21	0.23	0.22	0.23	0.11	0.25	0.1	0.2	0.28	0.59	0.51	0.29	0.32	0.13	0.13	0.4	0.6	0.5	0.2	0.26
XLOC_023903	0.16	0.22	0.23	0.14	0.07	0.06	0.05	0.13	0.2	0.09	0.32	0.28	0.13	0.06	0.15	0.09	0.18	0.18	0.07	0.14	0.06	0.02	0.14	0.08	0.44	0.54	0.67	0.53	0.11	0.09	0.19	0.14	0.28	0.21	0.16	0.15	0.21	0.21	0.27	0.09	0.21	0.45	0.21	0.26	0.47	0.1	0.15	0.05	0.66
XLOC_023909	0.27	0.22	0.22	0.22	0.17	0.32	0.24	0.2	0.33	0.2	0.42	0.21	0.13	0.22	0.19	0.18	0.21	0.27	0.25	0.31	0.17	0.12	0.19	0.11	0.2	0.34	0.27	0.27	0.26	0.26	0.28	0.26	0.19	0.27	0.22	0.56	0.33	0.3	0.34	0.51	0.64	0.63	0.5	0.52	0.54	0.34	0.32	0.44	0.93
XLOC_024236	0.4	0.16	0.11	0.17	0.33	0.24	0.35	0.14	0.53	0.53	0.17	0.33	0.17	0.21	0.4	0.18	0.17	0.21	0.31	0.2	0	0.2	0.3	0	1.07	0.44	0.24	0.55	0.1	0.15	0.36	0.28	0.64	0.73	0.34	0.63	0.45	0.33	0.98	0.75	0.84	0.98	0.45	0.71	0.69	0.18	0.45	0	0
XLOC_024389	0.32	0.2	0.18	0.19	0.05	0.19	0.39	0.2	0.04	0.17	0.26	0.35	0.36	0.17	0.3	0.56	0.38	0.58	0.49	0.12	0.26	0.18	0.19	0	0.16	0.26	0.5	0.05	0.36	0.11	0.6	0.2	0.58	0.38	0.48	0.39	0.67	0.8	0.29	0.56	0.36	0.33	0.58	0.5	0.36	0.82	0.51	0.2	0.54
XLOC_024520	0.1	0.03	0.03	0.16	0.14	0.11	0.07	0.13	0.05	0.17	0.31	0.1	0.08	0.03	0.16	0.07	0.17	0.12	0.12	0.05	0	0.07	0.07	0.06	0.02	0.09	0.17	0.38	0.02	0.21	0.01	0.27	0.04	0.1	0.08	1.27	0.82	0.45	1.15	1.51	1.07	1.46	2.31	0.7	3.59	1.53	1.09	0.69	0.98
XLOC_024521	0.08	0	0	0.1	0.03	0.08	0	0.19	0.01	0.12	0.16	0.17	0.03	0	0.08	0	0.23	0	0.05	0	0	0	0.08	0	0	0.13	0.08	0.34	0.02	0.1	0	0.04	0	0.06	0.1	0.82	0.47	0.2	1.2	1.11	0.73	1.08	2.1	0.37	4.11	1.75	1.61	1.09	0.59
XLOC_024613	0.37	1.29	0.47	1.4	0.66	2.28	1.05	0.6	0.56	0.56	0.58	0.53	1.04	0.88	0.32	0.77	0.79	1.83	1.82	0.56	0.67	0.72	0.62	0.23	0.73	0.63	0.41	2.87	3.55	2.35	1.03	0.5	0.21	0.44	0.37	0	0.61	1.66	0.5	0.66	0.12	1.01	0.45	0.45	0.75	0.06	1.2	0.8	0
XLOC_024641	0	0.2	0.19	0.33	0	0	0	0.4	0.05	0.37	0	0.09	0.27	0.4	0	0.1	0.44	0	0.36	0.05	0.26	0	0.05	0	0.03	0	0.24	0.15	0.02	0.08	0.46	0.16	0.13	0.03	0.57	0.19	0	0	0.36	0	0	0	0.03	0.17	0.21	0.31	0.15	0.5	0.12
XLOC_024695	0.56	0.44	0.7	0.27	0.36	0.07	0.07	0.67	0.18	0.42	0.33	0.59	0.34	0.48	0.26	0	0.29	0.1	0.16	0.33	0.13	0.49	0.29	1.55	0.46	0.8	0.13	0.1	0.3	0.35	0.14	0.61	0.3	0.43	0.47	0.51	0.87	0.19	0.06	0.11	0.17	0.99	0.31	0.38	0.58	0.17	0.39	2.18	1.51
XLOC_024719	0.12	0.35	0.23	0.07	0	0.45	0.31	0.62	0.2	0	0.15	0.07	0.08	0.15	0.41	0.32	0.33	0.35	0.24	0.25	0	0.27	0.19	0.74	0.65	0.62	0.07	0.43	0.28	0.13	0.08	0.07	0	0.14	0.17	0.16	0.28	0.5	0.78	0.06	0.32	0.34	0.42	1.26	1.24	0.26	0.05	0	0.88
XLOC_024816	0.36	0.08	0	0.26	0.19	0.18	0.27	0.51	0.4	0.39	0.34	0.42	0	0.63	0.14	0.08	0.16	0.54	0.14	0.43	0.51	0.13	0.53	1.15	0.85	0.4	0	0.13	0.46	0.08	0.09	0.16	0.23	0.88	0.27	0.66	0.73	0.58	0.53	0.37	0.76	0.24	0.24	0	0.38	0.52	0.38	0.73	0.51
XLOC_024833	0.27	0.45	0.7	1.05	0.52	0.89	0.25	0.4	1.08	0.21	0.38	0.77	0.48	0.67	0.75	0.83	0.38	0.74	0.49	0.66	0.66	0.46	1.08	0.53	0.85	0.97	0.87	1.34	1.23	0.58	1.06	0.49	0.21	0.34	0.76	0.16	0.98	0.53	0.35	0.21	0.38	0.4	0.27	0.64	0.49	0.12	0.19	0.25	0.09
XLOC_024887	0.15	1.35	2.85	0.48	1.2	0.3	0.4	0.22	1.57	0.87	0.18	0.03	1.11	0.17	1.07	1.7	0.2	1.6	1.2	0.64	2.47	1.68	0.7	0.07	0.38	0.07	0.59	0.63	0.2	3.88	0.04	0.33	2.14	0.93	0.51	0.49	0.27	0.78	2.64	0.1	0.5	0.53	0.03	0.1	0	0.06	0.44	0.02	0.08
XLOC_024889	2.37	3.04	2.93	1.84	2.83	2.35	1.82	3.4	2.06	1.76	1.85	2	2.29	1.82	3.65	3.91	3.14	2.72	2.39	2.96	2.58	2.77	2.93	3.2	3.28	3.42	4.18	2.65	4.97	2.99	2.12	3.22	2.72	2.46	2.48	2.37	3.99	3.02	4.21	3.84	2.96	2.86	3.23	2.86	5.89	4.78	3.92	4.05	4.39
XLOC_024898	0.74	0.89	0.78	0.88	0.49	0.51	0.68	1	0.73	0.63	0.55	0.51	0.89	0.39	0.47	0.77	0.49	0.79	0.68	0.81	0.39	0.77	0.63	0.7	0.64	0.46	0.88	0.66	0.58	0.93	0.66	0.7	0.71	0.42	0.66	0.12	0.41	0.25	0.11	0.09	0.03	0.12	0.34	0.24	0.26	0.16	0.6	0.27	0.04
XLOC_024959	0.32	0.48	0.42	0.33	0.14	0.28	0.58	0.26	0.38	0.2	0.51	0.37	0.63	0.24	0.34	0.67	0.4	0.1	0.32	0.5	0.23	0.42	0.21	0.49	0.43	0.31	0.3	0.23	0.57	0.32	0.3	0.49	0.55	0.42	0.37	0.09	0.44	0.2	0.23	0.04	0.11	0.07	0.21	0.32	0.06	0.14	0.14	0	0.16
XLOC_025072	1.37	1.18	1.38	1.35	0.72	1.61	0.75	1.12	1.53	0.96	1.58	1.11	0.91	2.1	1.19	0.87	1.16	1.55	1.03	0.57	0.48	0.77	1.46	1.08	1.6	2.63	0.94	1.24	1.73	1.47	1.64	1.37	1.6	1.22	1.16	1.14	2.02	2.4	2.83	2.29	2.12	2.63	2.63	1.98	1.55	1.77	1.73	2.42	2.1
XLOC_025240	0.68	0.18	0.2	0.65	0.25	0.12	0.28	0.26	0.39	0.24	0	0.49	0.31	0.48	0.09	0.91	0.14	0.03	0	0.51	0	0.03	0.1	0.13	0	0.11	0.46	0	0.09	0.44	0.2	0.18	0.65	0.25	0.54	0	0.11	0	0.17	0.36	0	0	0.29	0.36	0	0	0.73	0.22	0
XLOC_025241	1.68	0.5	1.61	1.49	0.34	0.91	1.07	1.5	1.36	1.04	0	0.71	1.3	0.59	0.68	1.5	0.67	0.66	0	1.35	0.44	0	0.52	1.56	0.89	0.71	1.32	0	0.66	0.6	1.11	0.87	2.09	0.61	1.17	0.07	0.4	0.31	0.3	0.39	0.06	0.14	1.87	0.84	0.07	0	1.75	0.7	0.15
XLOC_025289	0.32	0.05	0.32	0.1	0.1	0.18	0.1	0.39	1.17	0.07	0.55	0.06	0.04	1.43	0.32	0.5	0.43	0.09	0.09	0.13	0.32	0.08	0.08	0.06	0.62	0.09	0.35	0.17	0.2	0.14	0.42	0.09	0.09	0.18	0.49	0.04	0.13	0.07	0.07	0.08	0.07	0.36	0.02	0.15	0.14	0.13	0.11	0	0.06
XLOC_025392	0.28	0.63	0.23	0.77	0.48	0.34	0.8	0.28	0.5	0	0.55	0.43	0.79	0.23	0.26	0.87	0.14	0.43	0.55	0.09	0.65	0.08	0.48	0.74	0.22	0	0.11	0.4	0.5	0.2	0	0.6	0.2	0.1	0.26	0	0.1	0.21	0	0.09	0	0	0.62	0	0.19	0.19	0	0.1	0
XLOC_025397	0.33	0.33	0.44	0.18	0.27	0.79	0.33	0.18	0.22	0.35	0.38	0.48	0.32	0.29	0.03	0.55	0.38	0.3	0.41	0.15	0.49	0.18	0.49	0	0.45	0.49	0.53	0.61	0.32	0.53	0.11	0.39	0.22	0.33	0.25	1.53	0.73	0.47	2.27	1.13	0.65	0.78	1.35	0.47	1.2	0.94	0.23	0.72	1
XLOC_025398	0.64	0.46	0.62	0.65	0.29	0.33	0.17	0.41	0.74	0.83	1.18	0.32	0.27	0.22	0.38	0.99	0.75	0.42	0.4	0.45	0.11	0.16	0.42	0.36	0.48	0.45	0.49	0.59	0.16	0.62	0.23	0.35	0.34	0.6	0.38	1.29	0.91	0.62	1.79	1.68	1.32	1.25	1.42	0.51	2.28	0.84	0.4	0.96	0.53
XLOC_025530	1.86	1.05	0.93	1	1.67	0.11	0.91	1.11	0.91	0.7	0.66	2.16	0.67	0.8	1.47	0.68	1.04	0.43	0.73	1.09	1.42	0.65	1.53	1.1	0.76	1.12	1	0.8	1.77	0.78	0.69	1.21	1.68	0.92	0.77	1.68	0.83	1.48	0.77	1.21	1.45	1.84	1.55	2.09	1.16	0.48	3.41	1.96	2.83
XLOC_025541	0.19	0.02	0.32	0.25	0.32	0.2	0.21	0.15	0.46	0.32	0.22	0.12	0.1	0.13	0.41	0.09	0.24	0.22	0.17	0.04	0.17	0.11	0.28	0.25	0.1	0.23	0.18	0.07	0.13	0.02	0.08	0.21	0.07	0.3	0.29	0.11	0.09	0.02	0.44	0.25	0.35	0.14	0.28	0.05	0.2	0.3	0.61	0.28	0.02
XLOC_025546	3.7	2.28	2.17	2.34	1.65	3.19	2.75	3.37	2.92	2.18	1.99	2.55	1.97	2.48	2.94	2.56	5.83	2.45	3.85	3.64	3.43	2.15	4.45	2.67	4.5	9.66	5.22	6.01	7.67	3.25	3.84	4.81	2.33	3.58	3.21	4.13	6.64	4.79	9.02	2.81	5.25	6.12	1.69	4.92	9.79	8.58	5	6.68	9.41
XLOC_025734	0.29	0.26	0.39	0.28	0.18	0.2	0.21	0.42	0.62	0.43	0.29	0.33	0.18	1.07	0.37	0.27	0.71	0.11	0.19	0.17	0.36	0.11	0.14	0.36	0.45	0.3	0.29	0.2	0.26	0.82	0.14	0.45	0.34	0.37	0.47	0.36	0.37	0.45	0.91	0.67	1.23	0.64	0.57	0.11	0.37	0.24	0.23	0.16	0.39
XLOC_025767	0.66	0.64	0.87	0.5	0.61	0.77	0.49	1.13	0.3	0.28	0.54	0.45	0.15	0.22	0.14	0.63	0.37	0.51	0.41	0.68	0.54	0.19	0.85	0.22	0.94	0.58	0.57	0.39	0.38	0.5	0.61	0.5	0.6	0.52	0.47	0.02	0.06	0.52	0.06	0.09	0	0.04	0.33	0.49	0.19	0.13	0.29	0	0
XLOC_025772	1.12	1.04	0.61	1.66	1.39	0.51	1.89	1.17	1.76	0.79	1.83	1.35	1.78	1.06	1.24	1.44	1.09	2.15	1.34	1.51	1.29	1.78	1.17	1.02	1.38	0.76	1.04	1.16	0.87	1.34	1.38	1.45	1.3	1.34	1.44	0.18	0.97	1.06	0.5	0.66	1.26	2.07	3.24	3.8	0.19	0.56	7.32	2.54	3.75
XLOC_025773	1.46	1.38	0.98	2.06	1.72	0.65	2.1	2.05	2.48	1.49	2.82	1.97	2.22	1.09	1.82	2.25	1.46	1.47	1.62	2.3	0.86	1.74	1.96	1.02	1.25	1.19	1.38	1.25	0.91	1.32	1.62	2.69	1.34	2.19	1.18	0.52	1.07	0.97	0.5	1.13	0.78	2.35	4.19	3.92	0.42	0.36	3.86	1.36	2.57
XLOC_025789	0.1	0.2	0.25	1	0.19	0.74	0.31	1.78	0.27	0.15	0.82	0.3	1.26	0.06	0.06	1.24	0.9	0.13	0.69	0.25	1.47	0.06	0.09	0	0.14	0.14	0.15	0.44	0.51	0.91	0.35	0.19	0.5	0.33	0.49	0	0.1	0.26	0.45	0	0.07	0.01	0.03	0.21	0.01	0.01	0.16	0.05	0
XLOC_025790	0.23	0.56	0.43	2.15	0.35	1.52	0.47	2.98	0.31	0.66	1.42	0.47	2.78	0.38	0.63	1.64	1.88	0.09	1.11	0.52	4.75	0.17	0.05	0.05	0.19	0.43	0.1	0.9	0.79	1.72	0.75	0.56	0.81	0.49	1.31	0	0.15	0.78	0.68	0	0.22	0.16	0.07	0.36	0	0.03	0.41	0.18	0.01
XLOC_025792	0.59	0.75	0.79	0.75	0.79	0.75	0.44	1.04	0.61	0.89	0.53	0.68	1.03	0.68	0.55	0.49	1	0.6	0.3	0.65	0.89	0.6	0.65	0.59	0.48	0.77	0.75	0.66	1.52	0.83	0.57	0.51	0.57	0.49	0.59	1.41	0.78	0.34	1.3	1.79	0.92	0.9	0.54	0.38	1.01	0.87	0.46	0.78	0.81
XLOC_025848	0.56	0.81	0.25	1.09	0.71	1.15	0.34	0.24	0.95	0.82	0.89	0.88	0.24	0.24	0.15	0.17	0.77	0.26	1.29	0.63	1.64	0.35	0.74	0.79	0.42	0.48	0.52	0.34	1.69	0.38	1.14	1.34	0.13	0.88	0.52	0.51	0.09	0.77	0.7	0.28	0.08	1.05	0.18	0.36	0.12	0.08	1.15	0.09	0.28
XLOC_026073	0.3	1.07	0.36	0.28	0.34	0.64	0.39	0.41	0.21	0.18	0.27	0.4	0.3	0.24	0.84	0.37	0.44	0.33	0.4	0.56	0.71	0.35	1.15	0.65	0.47	0.32	0.43	0.5	0.48	0.49	0.57	0.42	0.36	0.33	0.29	0.12	0.3	0.65	0.14	0.18	0.36	0.5	0.31	0.37	0.62	0.34	0.16	1.26	0.68
XLOC_026113	0.45	0.23	0.42	0.22	0.16	0.44	0.11	0.32	0.55	0.44	0.21	0.17	0.28	0.37	0.19	0.18	0.89	0.41	0.35	0.4	0.72	0.06	0.46	0.92	0.45	0.45	0.85	0.3	0.2	0.52	0.25	0.32	0.48	0.54	0.32	1.27	1.25	1.04	0.72	1.01	1.68	0.49	0.35	0.25	1.7	1.6	0.46	0.3	1.29
XLOC_026175	0.06	0.28	1.18	0.38	0.48	0	0	0.5	0.27	0.14	0.07	0	0.53	0	0.24	0.07	0.05	0.53	0.43	0.12	0	0.05	0	2.25	0.29	0	0.3	0.22	0.23	0	0.16	0.14	0.07	0.07	0.17	0	0	0.14	0.07	0	0	0	0	0	0	0	0	0	0
XLOC_026178	0.73	0.61	0.94	0.93	0.75	0.71	0.73	0.87	0.64	0.71	0.79	0.78	0.96	0.33	0.39	0.6	0.77	0.36	0.7	0.48	0.37	0.55	0.55	0.57	0.29	0.38	0.52	0.31	0.79	0.61	0.71	1.06	0.89	0.78	0.78	0.25	0.57	0.35	0.22	0.12	0.17	0.18	0.29	0.59	0.21	0.15	0.36	0.38	0.13
XLOC_026233	0.28	1.07	0.56	0.7	0.73	0.29	0.32	0.66	0.49	0.23	0.89	0.38	0.29	0.87	0.46	0.1	0.71	0.48	0.74	1.11	0.3	0.23	0.51	0.37	0.58	0.83	0.34	0.84	0.56	0.92	0.23	0.72	0.33	1.14	0.79	3.66	1.4	1.32	2.77	2.89	2.11	3.02	1.61	1.22	2.64	2.04	2.39	1.44	0.08
XLOC_026235	4.27	1.72	2	2	2.79	3.39	1.55	2.43	1.51	2.84	0.63	1.7	1.97	4.2	1.48	1.34	6.95	0.09	3.31	1.82	2.19	1.69	5.67	3.35	6.97	7.31	5.03	3.4	6.28	2.25	1.77	8	1.72	3.59	2.25	5.43	0.47	5.59	15.86	6.11	3.3	4.02	3.08	4.96	19.71	5.97	10.96	8.11	8.85
XLOC_026577	1.68	1.28	1.8	1.35	2.49	1.66	1.5	1.99	1.33	1.64	1.83	1.4	1.16	1.48	2.02	1.02	1.37	1.68	1.92	1.42	1.5	2.16	1.73	3.85	1.1	2.29	1.36	2.57	2.47	1.06	1.48	2.06	1.71	1.41	2.03	1.74	1.42	1.63	1.81	2.16	1.29	1.76	1.39	2.09	2.16	2.11	2.1	3.17	2.91
XLOC_026599	0.28	0.24	0.09	0.08	0.27	0.17	0	0.7	0.15	0.45	0.33	0.16	0.08	0	0.79	0.8	0.26	0.2	0.34	0	0	0.31	0.36	0.28	0.57	0.23	0.5	0.36	0.25	0.3	0.09	0.38	0.15	0.23	1.1	0.18	0	0	0	0	0.07	0	0.23	0	0.29	0.14	0.18	0.39	0
XLOC_026626	0.32	0.2	0.23	0.25	0.23	0.23	0.25	0.2	0.35	0.16	0.15	0.26	0.13	0.45	0.29	0.31	0.28	0.3	0.19	0.22	0.36	0.14	0.15	0.29	0.36	0.6	0.23	0.31	0.39	0.21	0.21	0.25	0.28	0.46	0.26	0.61	0.29	0.38	0.66	0.34	0.89	0.44	0.46	0.32	0.51	0.63	0.3	0.21	0.37
XLOC_026649	0.39	0.34	0.16	0.28	0.15	0.3	0.32	0.2	0.23	0.2	0.17	0.35	0.42	0.34	0.3	0.34	0.33	0.31	0.25	0.2	0.41	0.16	0.09	0.36	0.38	0.4	0.16	0.38	0.08	0.15	0.19	0.18	0.28	0.24	0.4	0.1	0.36	0.28	0.18	0.17	0.2	0.22	0.43	0.41	0.39	0.28	0.5	0.14	0.34
XLOC_026764	0.28	0.47	0.31	0.55	0.55	0.33	0.18	0.41	0.57	0.51	0.38	0.32	0.3	0.43	0.42	0.44	0.35	0.44	0.41	0.51	0.63	0.2	0.33	0.09	0.54	0.35	0.38	0.27	0.72	0.55	0.52	0.37	0.16	0.37	0.29	0.43	0.24	0.41	0.71	1.49	0.39	0.64	0.14	0.23	0.82	0.79	0.94	0.18	0.47
XLOC_026799	0	0.21	0	0	0	0.05	0	0	0	0.04	0.27	0.13	0	0.18	0	0	0	0	0	0.15	0	0.03	0.08	0.45	0.31	0	0	0.16	0.1	0	0	0.16	0	0.04	0	0.92	0	0.17	0	0.04	1.4	1.32	0.04	0.08	0.08	1.12	0	0	0.09
XLOC_026885	0.17	0.08	0.02	0.13	0.13	0.26	0.03	0.16	0.07	0.06	0.07	0.17	0.12	0.37	0.21	0.07	0.17	0.1	0.13	0.15	0.09	0.07	0.09	0.17	0.35	0.23	0.05	0.07	0.09	0.14	0.1	0.21	0.09	0.26	0.22	0.07	0.3	0.17	0.08	0.26	0.08	0.16	0.05	0.06	0.18	0.1	0.25	0.6	0.21
XLOC_026901	5.83	5.75	5.59	7.3	3.9	9.27	5.08	6.93	8.4	7.26	5.97	5.59	4.23	9.99	4.28	3.48	8.61	5	9.57	4.98	5.34	3.76	7.79	6.58	11.78	7.84	6.06	5.93	9.17	7.5	8.41	8.45	5.66	8.79	8.63	9.41	6.7	7.16	10.24	9.53	8.29	12.09	3.79	4.13	15.28	12.75	5.1	7.89	4.91
XLOC_026902	0.33	0.19	0.19	0.17	0.08	0.19	0.2	0.07	0.19	0.2	0.14	0.21	0.13	0.39	0.02	0.14	0.19	0.12	0.3	0.17	0.16	0.02	0.32	0	0.55	0.13	0.29	0.18	0.5	0.21	0.1	0.28	0.18	0.12	0.32	0.16	0.2	0.05	0.38	0.11	0.18	0.15	0.15	0.1	0.71	0.11	0.18	0.06	0.19
XLOC_026929	0.71	0.89	0.89	0.48	0.55	0.29	0.56	0.67	0.42	0.22	0.32	0.28	0.54	0.22	0.48	0.74	0.44	0	0.91	0.41	0.31	0.22	0.43	0.64	0.29	0.47	0.57	0.43	0.47	0.28	0.68	0.64	0.82	0.59	0.49	0.04	0.25	0.19	0.22	0.07	0.11	0.07	0.56	0.13	0.15	0.06	0.32	0.03	0
XLOC_027095	0.28	0.2	0.27	0.15	0.19	0.28	0.2	0.36	0.27	0.1	0.39	0.2	0.22	0.11	0.22	0.33	0.24	0.15	0.35	0.15	0.15	0.2	0.18	0.36	0.37	0.56	0.32	0.39	0.21	0.3	0.17	0.57	0.34	0.35	0.19	0.44	0.37	0.77	0.51	0.45	0.47	0.91	0.49	0.46	0.66	0.36	0.25	0.51	0.73
XLOC_027097	0.27	0.2	0.19	0.07	0.2	0.12	0.12	0.12	0.31	0.19	0.34	0.11	0.12	0.07	0.25	0.32	0.3	0.27	0.4	0.36	0.18	0.05	0.34	0.38	0.07	0.59	0.27	0.35	0.09	0.16	0.12	0.67	0.33	0.27	0.28	0.52	0.49	0.85	0.96	0.89	0.7	1.02	0.81	0.52	1.65	0.41	0.1	0.24	0.34
XLOC_027221	0.41	0.52	0.57	0.43	0.31	0.27	0.43	0.38	0.58	0.4	0.78	0.56	0.94	0.31	0.42	0.8	0.46	0.18	0.66	0.44	0.24	0.39	0.2	0.16	0.18	0.15	0.52	0.17	0.16	0.79	0.31	0.84	0.45	0.39	0.53	0.07	0.39	0.22	0.21	0.01	0.09	0.04	0.15	0.18	0.06	0.02	0.39	0.04	0.07
XLOC_027238	0.39	0.57	0.53	0.37	0.28	0.56	0.22	0.6	0.26	0.29	0.64	0.62	1.62	0.45	0.13	0.35	0.5	0.12	0.64	0.38	0.36	0.32	0.22	0.4	0.32	0.03	0.29	0.19	0.23	0.35	0.44	0.28	0.3	0.37	0.43	0.11	0.33	0.07	0.1	0.04	0.05	0.02	0.05	0.06	0	0	0.07	0.02	0.07
XLOC_027315	0.84	1.03	1.51	1.06	1.25	1.29	1.22	1.18	0.91	1.1	0.57	1.05	0.93	0.53	1.26	1.61	0.6	0.72	0.6	0.67	1.18	1.69	0.87	0.84	0.71	0.81	1.52	1.24	0.8	1.26	0.61	0.81	0.98	0.99	1.05	0.2	0.58	0.57	0.47	0.06	0.35	0.14	0.68	0.53	0.27	0.16	0.75	0.22	0.15
XLOC_027316	0.5	0.76	1.11	0.3	0.87	0.47	1.09	0.53	0.62	0.77	0.46	0.5	0.73	0.52	1.2	1.26	0.43	0.53	0.77	0.84	0.33	1.8	0.51	0.7	1.16	0.82	1.31	0.83	0.81	0.71	0.35	1.2	0.95	0.59	0.72	0.37	0.56	0.16	0.3	0	0.11	0.12	0.24	0.16	0.22	0.51	0.12	0.08	0
XLOC_027345	0.53	0.56	0.89	0.18	0.42	0.16	0.22	0.22	0.28	0.09	0.18	0.09	0.18	0.22	0.11	2.35	0.54	0.17	0.68	1.61	0.07	0.06	0.43	0.04	0.1	0.14	0.44	0.17	0.2	0.28	0.47	0.38	0.15	0.26	0.31	0.09	0.25	0.07	0.1	0.03	0.09	0.02	0.22	0.02	0.37	0.01	0.6	0.06	0.03
XLOC_027377	0.49	0.25	0.21	0.2	0.35	0.07	0.13	0.38	0.42	0.36	0.45	0.38	0.33	0.27	0.62	0.68	0.7	0.31	0.54	1.4	0.71	0.38	0.51	0	0.45	0.96	0.26	0.47	0.1	0.75	0.14	0.72	0.41	0.3	0.46	0.92	0.98	0.19	1.82	0.28	0.86	0.3	0.18	0.49	0.86	0.39	0.67	0	0
XLOC_027419	0.52	0.3	0.46	0.25	0.27	0.25	0.13	0.26	0.4	0.28	0.06	0.18	0.06	0.19	0.39	0.33	0.04	0.19	0.21	0.26	0.25	0.32	0.22	1.45	0	0	0.25	0.72	0.43	0.33	0.26	0.23	0.22	0.12	0.15	0.61	0.53	0.3	0.38	0.53	0.22	0.29	0.29	0.47	0.05	0.05	0.41	0.06	0.25
XLOC_027474	0.2	0.3	0.08	0	0.21	0.08	0.08	0.1	0.18	0.21	0.08	0.08	0.24	0	0	0.17	0.1	0.58	0.39	0.1	0.04	0.03	0.03	0	0.08	0.07	0.12	0.06	0.09	0.14	0.29	0.18	0	0.15	0.12	0.34	0.26	0.08	0.1	0.07	0.21	0.55	0	0.6	0.31	0.27	0	0.15	0
XLOC_027604	0.02	0.03	0.09	0.03	0.04	0.06	0.02	0.12	0.05	0.05	0.03	0.06	0.04	0.12	0.05	0.01	0.11	0	0.02	0.08	0.03	0.01	0.03	0.04	0.05	0.02	0.03	0.04	0.2	0.08	0.03	0.01	0.05	0.05	0.01	0.09	0.02	0.12	0.11	0.13	1.36	1.6	0.03	0.01	0.24	0.67	0.06	0.01	0.08
XLOC_027639	0.46	0.3	0.53	0.27	0.05	0.7	0.24	0.31	0.33	0.08	0.73	0.63	0.42	0.05	0.25	0.56	0.2	0.04	0.68	0.15	0.54	0.2	0.24	1.07	0.22	0.8	0.41	0.36	0.17	0.12	0.67	0.83	0.74	0.85	0.36	0.2	0.6	0.35	0.84	0.23	0.76	0.68	0.9	0.52	0.56	0.36	0.23	0.43	0.18
XLOC_027655	0.13	0.24	0.22	0.29	0.16	0.38	0.17	0.3	0.24	0.13	0.12	0.18	0.15	0.12	0.06	0.12	0.31	0.26	0.08	0.06	0.05	0.04	0.07	0	0	0.33	0.05	0.07	0.06	0.19	0.18	0.16	0.04	0.16	0.12	0.11	0.14	0.23	0.38	0.08	0.58	0.1	0.23	0.34	0.3	0.25	0.1	0.39	0.1
XLOC_027741	0.37	0.42	0.16	0	0	0.45	0	0	0	0.4	0	0.07	0	0.23	0	0.06	0	0.06	0.06	0.06	0	0	0	0	0.36	0	0	0	0.4	0.2	0	0	0	0	0.46	0.32	0	0.5	0.39	0	0	0	0	0	1.17	0	0.87	0	0
XLOC_027827	1.31	1.28	1.5	1.81	1.13	1.22	1.22	1.46	1.63	1.54	1.98	1.26	3.74	0.93	1.61	2.62	1.24	1.2	1.65	1.27	0.26	0.75	1	0.81	0.39	0.43	1.72	0.7	1.02	1.56	1.22	1.96	1.17	1.65	1.34	0.28	0.55	0.79	0.59	0.22	0.28	0.24	0.15	0.63	0.26	0.08	1.08	0.48	0.11
XLOC_027875	0.35	0.46	0.36	0.38	0.43	0.27	0.36	0.26	0.51	0.4	0.61	0.23	0.57	0.38	0.02	0.32	0.66	0.21	0.81	0.65	0.21	0.25	0.45	0.7	0.13	0.27	0.25	0.1	0.51	0.29	0.4	0.54	0.36	0.69	0.25	0.19	0.5	0.46	0.59	0.26	0.23	0.21	0.49	1.23	0.61	0.43	0.9	0.66	0.49
XLOC_027902	0	0	0	0	0	0.08	0	0.13	0.07	0.21	0.08	0.15	0.08	0.08	0	0.54	0.05	0.18	0.25	0.06	0.53	0.23	0.07	0	0	0	0	0.28	0.06	0.07	0.08	0.07	0	0.07	0.12	0	0	0.3	0.07	0.07	0	0	0.58	0.15	0.2	0	0	0.65	0.53
XLOC_027916	0.04	0.09	0	0	0	0	0	0	0	0.09	0.05	0	0	0	0	0	0.03	0.04	0	0.04	0	0	0.04	0	0.1	0	0	0.11	0	0	0	0	0	0.09	0.04	0.16	0.23	0.1	0.22	0.34	0.09	0.14	0.61	0.09	0.09	0.52	0	0	0.54
XLOC_027921	0.06	0.14	0.08	0.07	0.16	0.07	0.15	0.19	0.07	0	0.15	0	0.3	0.15	0.06	0.19	0.19	0.29	0.12	0.3	0.07	0.43	0.64	0	0.22	0.41	0.22	0.43	0.28	0.85	0	0.07	0.53	0.14	0.06	0.16	0.21	0.42	0.06	0.06	0.26	0.27	0.07	0.14	0.32	0.44	0.27	0.07	0.15
XLOC_027972	0.46	0.41	0.52	0.38	0.44	0.26	0.62	0.51	0.39	0.18	0.14	0.25	0.64	0.24	0.54	0.98	0.47	0.47	0.76	0.57	0.37	0.68	0.4	0.58	0.68	0.43	0.69	0.46	0.83	0.59	0.36	0.47	0.41	0.37	0.52	0.16	0.46	0.22	0.48	0.05	0	0.29	0.08	0.05	0.08	0.42	0.36	0.19	0
XLOC_027974	0.48	0.65	0.12	0.35	0.74	0.12	0.71	0.48	0.31	0.52	0.11	0.34	0.58	0.12	0.54	0.7	0.94	0.45	0.47	0.95	0.34	0.67	0.4	0.38	0.56	1.17	0.58	0.25	1.14	0.41	0.24	0.74	0.41	0.32	0.36	0.12	0.11	0.44	0.4	0.1	0.2	0.21	0.22	0.65	0.4	0.4	0.34	0.32	0
XLOC_027978	0.34	0.18	0.45	0.36	0.49	0.42	0.99	0.44	0.37	0.37	0.22	0.21	0.32	0.15	0.15	0.4	0.2	0.43	0.44	0.5	0.38	0.26	0.42	0.64	0.45	0.18	0.48	0.47	0.46	0.43	0.2	0.4	0.28	0.29	0.43	0.34	0.41	0.58	0.55	0.53	0.46	1.85	0.92	0.5	1.23	0.93	0.67	0.22	1.09
XLOC_027987	2.03	1.02	1.17	1.71	2.01	1.48	1.04	2.21	1.44	2.53	2.51	1.09	0.89	1.84	1.42	1.93	2.02	1.88	1.92	1.13	1.3	1.22	1.86	1.72	1.46	2.65	2.1	3.19	2.29	1.8	1.83	2.96	1.28	1.27	1.69	3.84	5.26	4.47	7.17	7.38	7.51	9.62	10.06	6.91	18.57	11.36	5.58	8.13	5.68
XLOC_028015	0.62	0	1.02	0.17	0.12	0.35	0.35	0.29	0.47	0	0.06	0.17	0.35	0.35	0	0	0.25	0	0	0.66	0.11	0.46	0.3	0	1.11	0.05	0.46	0.62	0.13	0.15	0.36	0.73	0	0	0	0	0.21	0	0	0	0.25	0	0.53	0.11	0.05	0.1	0.13	0	0
XLOC_028039	0.1	0.12	0.09	0.04	0.04	0.08	0.04	0.14	0.19	0.11	0.2	0.08	0.17	0.13	0.06	0.22	0.18	0.29	0.27	0.1	0.2	0	0.29	0.41	0.08	0.61	0.12	0.15	0.25	0.22	0.26	0.23	0.52	0.3	0.35	0.22	0.39	0.43	0.43	0.28	0.11	0.46	0.23	0.08	0.4	0.32	0	0	0.2
XLOC_028040	0.21	0	0.07	0.06	0.27	0	0.07	0.27	0.29	0.11	0.19	0.25	0.19	0	0.05	0.11	0	0.2	0.05	0.31	0.13	0.09	0.16	0.21	0.37	0.53	0.51	0.18	0.29	0.22	0.46	0.75	0.23	0.23	0.25	0.28	0.77	0.12	0.77	0.11	0.28	0.06	0.3	0.12	0.39	0.44	0	0	0.19
XLOC_028094	0.38	0.07	0.2	0.29	0.31	0.16	0.13	0.17	0.32	0.27	0.52	0.11	0.21	0.4	0.45	0.17	0.18	0.29	0.19	0.25	0.23	0.12	0.61	0.06	0.27	0.31	0.08	0.17	0.14	0.21	0.18	0.26	0.26	0.27	0.4	0.47	0.58	0.51	0.48	0.66	0.57	1.1	0.59	0.98	0.35	0.5	1.4	0.52	1.56
XLOC_028119	3.74	4.96	2.78	2.24	2.99	0.7	3.8	0.44	2.8	1.08	0.88	0.5	0.63	0.6	3.9	1.79	3.94	0.63	2.73	3.83	2.85	2.78	6.79	4.67	0.77	0.67	3.92	6.4	0.71	3.02	2.68	3.76	4.07	2.85	3.3	1.13	0.83	7.94	9.46	9.8	11.48	6.45	0.88	9.9	10.35	1.68	7.06	8.41	1.12
XLOC_028214	3.77	1.35	1.97	1.64	1.98	1.41	2.43	2.34	1.81	1.86	1.87	1.8	0.81	2.19	2.02	2.85	3.36	1.17	2.4	2.07	0.96	2.09	2.44	2.55	2.92	5.77	3.21	2.6	3.26	2.27	2.22	2.98	3.2	3.86	2.7	2.27	2.81	2.43	5.61	4.86	3.38	3.09	4.56	5.59	5.13	4.95	2.58	0.72	5
XLOC_028218	0.7	0.87	1.23	1	0.81	0.08	0.34	0.42	0.91	0.76	0.75	0.33	0.68	0.17	0.66	0.8	0.42	0.59	0.55	0.21	0.58	0.8	0.65	0.56	0.65	0.15	0.08	0.3	0.44	0.89	0.35	0.61	0.82	0.23	0.84	1.63	0.55	0.56	0.36	0.7	0	0.08	1.49	1.11	0.37	0.36	0.92	1.33	0.08
XLOC_028228	0.4	0.58	0.62	0.32	0.35	0.16	0.47	0.31	0.46	0.12	0.45	0.29	0.65	0.72	0.88	0.63	0.15	0.65	0.33	0.49	0.11	0.08	0.21	0	0.16	0.25	0.05	0.19	0.22	0.35	0.53	0.56	0.57	0.72	0.48	0	0.43	0.28	0.16	0.11	0.05	0.1	0.33	0.35	0.12	0.09	0.2	0.05	0
XLOC_028276	0.38	0.68	0.19	1.08	0.39	0.82	0.83	0.45	0.66	0.57	0.45	0.53	1.01	0.74	0	0.55	0.45	0.56	0.37	0.37	0	0.33	0.16	0.3	0.09	0.25	0.72	0.13	0.27	1.2	0.66	0.16	1.05	0.5	0.21	0	0	0.17	0.16	0.15	0	0	0.51	0.34	0.16	0.16	1.79	0.17	0
XLOC_028422	0.42	0.57	0	0.61	0.33	0.51	0.52	0.51	0.28	0.91	0.5	0.39	0.61	0.21	0.24	0.26	0.13	0.47	0.25	0.08	0.5	0.22	0.35	0	0.1	0.74	0.4	0.29	0.38	0.62	0.74	0.46	0.99	0.28	0.63	0	0	0.19	0.09	0.08	0.18	0	0.28	0	0	0.52	0.44	0	0
XLOC_028508	0	0	0.07	0.14	0.08	0.07	0	0.06	0.19	0	0.07	0	0.29	0.15	0	0.06	0.04	0	0.12	1	0.21	0	0.18	0	0.14	0.46	0	0	0.16	0.13	0	0	0.45	0.26	0.28	0	0.4	0	0.25	0	0.44	0.2	0.07	0.94	0.75	0.31	0	0	0.21
XLOC_028735	0.38	0.18	0.37	0.39	0.24	0.39	0.17	0.38	0.47	0.26	0.54	0.28	1.25	0.13	0.38	0.73	0.57	0.43	0.45	0.03	0.38	0.5	0.53	0.11	0.13	0.09	0.32	0.12	0.54	0.51	0.27	0.24	0.26	0.39	0.35	0	0.48	0.06	0.56	0.08	0.25	0.24	0.03	0	0	0.03	0.14	0.27	0.22
XLOC_028804	0.35	1.55	0.26	0.31	0.38	0.28	0.61	0.82	0.16	0.09	0.21	0.38	0.39	0.65	1.59	0.24	0.33	0.82	0.14	0.69	1.41	1.3	0.42	0.35	0.61	1.29	0.45	0.25	0.08	0.46	0.22	0.38	0.37	0.81	0.54	0.04	0.07	0.47	0.03	0.38	0.37	0.39	0.2	0.07	0.31	0.18	0.33	0	0.14
XLOC_028814	0.5	0.53	0.45	0.41	0.63	0.45	0.48	0.45	0.74	0.24	0.66	0.4	0.29	0.64	0.39	0.68	0.6	0.53	0.61	0.57	0.26	0.38	0.53	0.23	0.36	0.77	0.52	0.54	0.42	0.83	0.58	0.8	0.54	0.53	0.57	1.06	0.89	0.77	0.89	0.72	0.61	0.69	0.49	0.65	0.73	0.49	0.74	0.45	0.52
XLOC_028817	1.84	1.9	2.26	1.88	1.36	3.04	1.16	1.58	1.36	1.61	1.98	1.72	1.37	1.41	3.49	1.43	1.8	3.56	1.41	0.99	3.82	1.02	1.65	2.71	1.76	3.17	1.8	3.27	1.86	2.06	1.81	1.76	1.96	1.48	0.74	6.18	1.21	3.33	3.94	5.32	16.46	8.19	1.19	2.77	3.95	4.06	3.09	4.04	8.66
XLOC_028915	0.2	0.15	0.51	0.08	0.26	0.65	0.17	0.14	0.15	0.15	0.4	0.16	0.82	0	0	0.21	0.2	0.25	1.06	0.07	0.16	0	0.42	0	0.24	0.22	0.32	0.23	0.25	0.21	0.08	0.07	0.43	0.52	0.25	0	0	0.69	0	0	0.14	0.45	0.45	0.15	0.21	0	0	0.23	0.4
XLOC_028965	0.21	0.97	0.18	0.68	0.18	0.09	0.35	0.07	0.08	0	0.17	0.08	0.35	0.09	0	0.96	0.32	0.46	0.84	0.07	0	0	0.29	2.26	0.08	0.47	0.43	0.62	0.06	0.68	0.53	0.23	0.38	0.39	0.13	0	0.24	0	0	0	0	0	0.4	0	0	0.15	1.37	0.24	0
XLOC_029073	0.69	1.11	1.11	1.09	1.05	0.63	1.43	1.06	0.98	0.87	1.13	0.99	1.26	0.58	0.75	1.08	0.84	0.4	1.37	0.32	0.67	0.59	0.55	0.2	0.53	1.13	0.95	0.55	0.77	1.1	0.72	0.93	1.3	0.69	0.73	0.04	0.28	0.37	0.58	0.03	0.1	0.1	0.47	0.71	0.17	0.17	1.24	0.59	0.12
XLOC_029124	0.04	0	0	0.33	0.1	0.53	0.2	0.12	0	0.22	0.09	0.05	0	0	0.75	0	0.21	0.34	0	0.16	0	0	0	0.16	0.37	0	0	0.1	0.18	0.08	0.1	0	0.04	0.18	0.3	0	0.58	0	0	0	0.13	0.27	0.09	0.27	0.13	0	0	0.89	0.66
XLOC_029180	0.07	0.07	0.08	0.16	0	0.16	0.16	0.07	0.07	0.07	0.23	0.08	0.16	0.57	0	0.07	0.1	0.24	0.13	0	0	0	0.07	0	0.31	0	0.16	0.06	0	0	0.08	0.21	0	0.07	0	0.08	0.37	0.22	0	0.07	0.21	0	0.07	0	0.14	0.2	0.11	0.07	0.08
XLOC_029337	0.04	0.33	0.18	0.09	0.19	0.35	0.27	0.07	0.16	0.08	0.26	0.08	0.18	0	0.64	0.11	0.14	0.2	0.04	0.32	0.26	0.22	0.67	0	0.55	0.68	0.26	0.66	0.23	0	0.05	0.28	0	0.12	0.2	0.14	0.16	0.12	0	0.22	0.15	0.2	0.04	0.08	0	0.15	0.1	0.2	0.04
XLOC_029361	0.31	0.89	0	0.12	0.04	0	0.04	0	0.19	0.3	0.61	0.16	2.07	0.46	0	0.04	0.36	0	0	0.03	0.48	0.03	0	0.68	0	0.11	0.08	0.06	0	0.04	0.51	0.11	0	0	0.03	0	0	0	0.43	0	0	0	0	0	0	0	0	0	0
XLOC_029424	0.13	0.07	0.25	0.23	0.21	0.48	0.12	0.13	0.18	0.25	0.31	0.23	0.04	0.4	0.28	0.31	0.22	0.21	0.42	0.06	0.15	0.06	0.17	0.52	0.5	0.18	0.2	0.14	1.4	0.1	0.08	0.04	0.14	0.14	0.09	0	0.66	0.78	0.48	0.1	0.17	0.51	0.18	0.66	0.41	0.47	0.46	1.06	0.65
XLOC_029460	1.23	0.11	0.24	0.23	0	0.11	0.58	0.09	0.51	0.31	0.22	0.11	0.23	1.62	1.24	0.49	0.42	0.97	0.19	0.74	0	0	0.29	0	0.11	1.45	0	0.65	0.34	0.7	0.24	0.92	0	0.21	0.17	0	0.74	0.32	0.29	0.57	1.87	0.31	0.74	0.21	0.3	0.29	0.58	0.74	1
XLOC_029506	0.71	0.73	0.64	0.43	0.63	0.79	0.64	0.59	0.4	0.14	0.59	0.69	0.61	0.57	0.32	0.64	0.26	0.56	0.55	0.73	0.3	0.49	0.39	0.18	0.83	0.59	0.68	0.3	0.51	0.35	0.81	0.79	1.11	0.25	0.73	0.05	0.13	0.12	0.1	0.03	0.02	0.07	0.3	0.33	0.07	0.16	0.37	0.16	0.06
XLOC_029524	0.07	0.06	0.05	0.09	0.05	0.06	0.08	0.1	0.09	0.13	0.11	0.07	0.1	0.09	0.1	0.16	0.13	0.05	0.11	0.06	0.06	0.06	0.1	0.07	0.11	0.14	0.12	0.21	0.08	0.1	0.07	0.14	0.06	0.09	0.08	0.48	0.28	0.47	0.76	0.84	1.4	0.66	1.29	0.54	0.57	0.38	0.24	0.19	0.51
XLOC_029558	0.13	0.43	0.71	0.42	0.43	0.4	0.54	0.72	0.32	0.74	0.33	0.4	0.4	0.33	0.19	0.64	0.13	0.23	0.35	0.06	0.2	0.25	0.49	0.65	0.23	0.29	0.51	0.32	0.32	0.54	0.32	0.16	0.41	0.23	0.63	0.1	0.27	0.3	0.15	0.02	0.06	0	0.27	0.1	0.08	0.16	0.4	0.15	0
XLOC_029608	0.18	0.15	0.11	0.17	0.15	0.11	0.12	0.27	0.2	0.12	0.15	0.15	0.13	0.23	0.13	0.25	0.27	0.14	0.15	0.1	0.08	0.11	0.18	0.06	0.18	0.49	0.14	0.19	0.15	0.11	0.13	0.32	0.12	0.29	0.17	0.5	0.23	0.34	0.41	0.59	0.46	0.33	0.4	0.22	0.56	0.33	0.38	0.2	0.77
XLOC_029612	0.27	0.41	0.68	0.32	0.52	0.38	0.06	0.05	0.34	0.15	0.05	0.11	0.27	0.17	0.13	0.38	0.64	0.21	0.27	0.53	0	0.16	0.09	0	0.63	0.75	0.54	0.23	0.37	0.29	0.23	0.2	0.48	0.1	0.34	0	0.2	0.05	0.09	0	0	0	0.1	0.2	0.05	0.05	0.28	0	0
XLOC_030027	0.56	0.65	0.28	0.58	0.76	0.76	0.32	0.52	0.48	0.74	0.79	0.54	0.38	0.57	0.52	0.46	0.53	0.6	0.47	0.48	0.28	0.58	0.46	0.44	0.28	0.55	0.35	0.75	0.47	0.45	0.28	0.48	0.49	0.55	0.38	2.19	0.69	1.89	1.8	0.97	2.86	1.6	1.08	1.88	2.55	2.12	2.47	2.77	1.92
XLOC_030033	0.57	0.46	0.3	0.19	0.42	0.1	0.4	0.16	0.61	0.09	0.48	0.19	0.49	0.4	0.61	0.17	0.3	0	0.32	0.48	0.57	0.14	0.42	0	0.85	0.89	0.19	0.28	0.22	0.26	0.5	0.44	1.21	0.54	0.45	0.1	0.09	0.09	0.42	0.08	0.34	0.45	0.09	0.18	0.08	0.25	0.07	0.09	0.57
XLOC_030117	0.08	0.27	0.29	0	0.6	0.28	0.29	0.16	0.25	0.17	0.28	0.55	0.19	0.38	0.22	0.33	0.23	0	0.61	0.46	0.46	0.07	0.16	0.62	0.18	0.52	0.19	0.27	0.43	0	0.1	0.34	0.08	0.34	0.29	0	0.26	0	0.32	0.16	0	0.17	0.26	0.18	0.49	0.56	0.68	0	0.92
XLOC_030140	2.61	1.44	1.81	2.13	2.6	1.33	1.47	2.34	1.98	2.52	1.22	1.68	1.7	1.52	1.32	1.25	1.34	2.65	1.95	2.1	3.03	2.01	1.77	2.04	2.08	2.38	1.56	2.17	1.46	1.92	1.88	2.02	2.05	1.7	3.47	3.73	4.65	3.02	3.14	2.62	4.44	2.01	0.92	1.7	2.34	3.11	1.68	1.8	4.31
XLOC_030359	0.05	0.1	0.08	0.08	0.06	0.14	0.05	0.04	0.13	0.07	0.17	0.05	0.13	0.07	0.01	0.1	0.09	0.1	0.07	0.08	0.06	0.04	0.05	0.08	0.12	0.14	0.05	0.09	0.01	0.12	0.04	0.14	0.03	0.14	0.04	0.15	0.15	0.2	0.2	0.44	0.55	0.29	0.6	0.2	0.33	0.16	0.31	0.13	0.51
XLOC_030388	0.43	1.89	2.03	1.74	1.18	0.52	1.26	0.97	1.06	1.51	1.28	1.26	2.75	0.6	0.76	0.73	0.65	0.95	0.79	1.33	0.06	1.42	1.23	1.5	1.2	0.53	0.39	0.51	0.83	0.74	0.94	0.76	0.58	0.77	1.35	0.07	0.24	0.43	0.22	0.05	0.28	0.48	0.18	0.24	0	0.06	0.38	0.3	0.19
XLOC_030453	0.24	0.27	0.38	0.22	0.31	0.44	0.37	0.36	0.46	0.2	0.29	0.35	0.29	0.15	0.23	0.69	0.45	0.28	0.18	0	0.64	0.26	0.56	0.24	0	0	0.29	0	0.16	0.38	0.3	0.13	0.71	0.13	0.17	0.08	0.27	0.14	0	0	0	0	0.74	0	0.38	0.25	0.37	0.2	0.35
XLOC_030580	1.03	1.2	1.35	0.98	1.93	1.5	1.13	1.21	1.38	1.75	0.97	1.24	1	1.26	0.36	0.51	1.07	1.33	0.81	1.18	0.57	1.78	1.37	1.56	0.66	0.9	0.89	0.72	1	1.33	1.64	1.21	1.19	1.24	1.71	0.61	0.37	0.88	0.62	0.18	0.57	0.71	0.23	0.6	1.05	0.65	1.25	1.06	0.86
XLOC_030635	0.08	0.04	0.05	0.14	0.1	0.29	0.19	0.12	0.35	0.09	0.42	0.51	0.53	0.05	0.63	0.37	1.31	0.18	0.16	0.35	0.05	0.31	0.41	0	0.6	0.31	0.05	1	0.18	0.38	0.3	0.52	0.93	0.53	0.22	0.72	0.71	1.77	0.41	0.24	0.5	0.61	0.27	0.45	1.37	0.53	0.77	0.93	2.85
XLOC_030751	0	0.08	0	0	0.09	0	0.02	0.1	0.06	0	0	0	0	0	0	0.05	0.01	0	0.05	0	0	0	0.11	0	0	0	0	0.03	0.03	0.07	0	0.04	0	0.08	0.02	0.25	0.08	0.2	0.31	0.03	0	0.15	0.25	0.31	0.36	0.32	0	0.45	0.22
XLOC_031064	0.52	0.46	0.43	0.48	0.3	0.28	0.28	0.46	0.19	0.56	0.41	0.81	0.98	0.36	1.08	0.3	0.48	0.16	0.68	0.06	0	0.1	0.3	0	0.13	0.25	0.07	0.3	0.47	0.18	0.5	0.44	0.43	0.32	0.37	0	0.13	0.07	0	0	0.06	0.13	0.39	0.26	0.06	0	0	0.26	0
XLOC_031142	0.13	0.11	0.08	0.18	0.08	0.14	0.08	0.06	0.13	0.07	0.09	0.1	0.16	0.07	1.17	0.17	0.07	0.51	0.11	0.07	0.14	0.11	0.13	0	0.05	0.23	0.1	0.11	0.08	0.19	0.06	0.14	0.05	0.08	0.08	0.04	0.1	0.18	0.1	0.1	0.23	0.8	0.11	0.08	0.01	0	0.23	0.25	0.08
XLOC_031154	0	0.09	0	0	0	0	0	0	0.21	0	0	0.09	0	0	0	0.16	0.14	0	0.15	0	0	0.1	0	0	0	0.08	0	0	0.07	0.04	0.05	0.04	0	0.04	0.04	0.15	0	0.13	0	0.31	0	0.08	0.3	0	0.12	0.75	0	0	0
XLOC_031254	0.4	0.69	0.75	0.6	0.71	0.4	1.04	0.87	0.42	0.58	0.42	0.49	0.54	0.64	0.51	1.26	0.7	0.44	0.33	0.78	0.29	0.18	0.38	0.77	0.25	0.37	0.35	0.38	0.4	0.69	0.54	0.19	0.44	0.57	0.34	0.07	0.42	0.21	0.19	0.13	0.16	0.02	0.67	0.39	0.21	0.12	0.32	0.06	0.13
XLOC_031258	0.16	0.61	0.6	0.27	0.16	0.39	0.74	0.41	0.28	0.14	0.26	0.33	0.42	0.12	0.09	0.26	0.12	0.41	0.12	0.28	0.15	0.03	0.1	1.01	0.48	0.14	0.19	0.28	0.29	0.07	0.2	0.42	0.37	0.14	0.18	0	0.11	0.18	0.03	0	0	0	0.25	0.14	0	0	0.56	0	0.15
XLOC_031522	0.99	0.44	0.34	1.22	0.42	0.4	1.21	0.96	0.85	0.84	0.85	0.28	1.34	0.48	0.31	0.97	0.47	0.98	0.26	0.59	1.2	0.84	0.31	0.83	0.52	0.66	0.86	0.21	1.06	1.01	1.05	0.49	0.7	0.66	0.5	0	0.27	0.55	0.19	0.06	0.03	0.3	0.33	0.2	0.06	0.25	0.66	0.13	0
XLOC_031558	0.59	0.6	0.23	0.41	0.44	0.45	0.85	0.69	0.14	0.46	0.5	0.53	0.29	0.52	0.52	0.41	1.01	0.87	0.78	0.26	0.78	0.86	0.85	0.53	0.53	2.28	0.67	1.08	1.33	0.87	0.33	0.58	0.51	0.67	0.37	0.55	0.98	0.97	1.3	1.04	0.69	0.56	1.01	1.56	2.42	0.79	1.33	0.65	1.5
XLOC_031561	0.14	0.07	0.23	0.15	0.05	0.24	0.12	0.16	0.13	0.23	0.23	0.14	0.11	0.16	0.1	0.3	0.25	0.13	0.15	0.3	0.16	0.16	0.14	0.06	0.21	0.36	0.2	0.21	0.19	0.13	0.14	0.24	0.05	0.2	0.14	0.29	0.17	0.51	0.31	0.38	0.43	0.35	0.54	0.25	0.78	0.3	0.42	0.33	0.6
XLOC_031563	0.22	0.2	0.54	0.21	0.17	0.05	0.27	0.26	0.28	0.14	0.1	0.05	0.32	0.21	0.33	0	0.29	0	0.13	0	0	0.04	0.45	0	0.1	0.1	0.1	0.34	0.2	0.37	0.11	0.24	0.19	0.24	0.04	0.28	0.1	0.15	0.59	0.7	0.32	0.29	0.44	0.39	0.73	0.72	0.27	0.73	0.51
XLOC_031602	0.06	0.33	0.12	0.04	0.12	0.23	0.08	0.03	0.32	0.38	0.11	0.04	0.08	0.24	0.18	0.34	0.36	0.06	0.35	0.19	0.23	0.06	0.1	0.51	0.41	0.5	0.39	0.42	0.15	0.17	0.04	0.18	0.38	0.21	0.36	0.29	0.11	0.26	0.13	0.06	0.07	0.5	0.04	0.15	0.17	0.4	0.17	0	0.38
XLOC_031630	0.42	0.5	0.23	0.36	0.21	0.19	0.23	0.48	0.32	0.41	0.34	0.29	0.33	0.28	0.2	0.42	0.49	0.23	0.7	0.24	0.28	0.34	0.35	0.34	0.25	0.47	0.38	0.62	0.47	0.33	0.59	0.58	0.46	0.47	0.46	0.57	0.51	0.58	0.74	0.62	0.4	0.41	0.67	0.68	1.28	0.47	0.5	0.41	0.39
XLOC_031635	0	0	0.11	0	0	0	0	0	0.05	0	0	0	0.05	0	0	0.09	0.03	0	0	0	0	0	0	1.02	0	0	0	0	0	0	0.05	0.05	0.14	0	0.04	0	0.29	0	0	0	0.13	0	0	0	0.27	0.18	0	1.05	0
XLOC_031679	0.6	0.54	0.85	0.91	0.58	0.55	0.8	0.48	1.23	0.95	1.34	0.83	0.86	1.22	0.53	0.83	1.04	1.16	1.06	1.06	0.87	0.37	1.35	0	0.99	2.21	0.85	1.23	0.93	1.16	1.02	1.42	0.79	1.47	0.63	1.83	1.36	1.26	1.41	1.79	0.77	1.63	1.52	1.09	5.05	5.19	0.6	0.32	1.56
XLOC_031680	0.42	0.19	0.22	0.14	0.15	0.2	0.07	0.17	0.16	0.19	0.16	0.14	0.11	0.07	0.06	0.16	0.44	0.22	0.42	0.13	0.13	0.05	0.17	0.27	0.38	0.59	0.25	0.19	0.31	0.18	0.18	0.21	0.26	0.39	0.23	0.86	0.61	0.47	1.03	0.82	0.37	0.93	0.43	0.41	2.03	1.32	0.34	0.56	0.81
XLOC_031681	1.2	0.89	0.56	1.15	0.93	2.87	1.3	1.44	1.49	1.11	1.3	0.8	0.33	1.69	2.25	1.21	1.7	1.92	1.48	1.05	2.26	0.66	1.74	3.13	2.48	5.21	2.99	4.04	4.14	1.66	1.07	1.79	1.17	1.4	1.78	7.02	2.46	5.13	3.5	11.45	7.16	9.98	7.13	3.1	13.38	10.38	2.85	9.6	12.42
XLOC_031683	0.18	0	0	0.11	0	0.16	0.05	0	0.05	0	0.16	0	0	0	0.37	0.05	0.1	0	0.09	0	0	0.04	0.14	0	0.26	1.16	0.16	0.11	0.56	0	0.11	0.05	0.05	0.05	0	0.11	0.2	0.5	0.18	0.53	0.64	0.87	0.79	0.6	1.15	0.91	0.15	0.49	1.29
XLOC_031704	0.71	0.86	1.38	0.14	0.45	1.17	0.45	2.35	0.57	0.41	0.33	0.31	0.67	0.4	0.16	0.15	0.29	0.04	0.33	0.43	0.4	1.29	1.09	1.22	0.63	1.03	1.42	0.37	0.29	0.19	0.51	0.32	1.16	0.24	0.56	0.02	0.11	0.69	0.37	0.07	0	0.02	0.07	0	0.03	0	0.15	0	0
XLOC_031722	0.22	0.25	0.18	0.25	0.3	0.33	0.29	0.31	0.38	0.25	0.36	0.27	0.26	0.22	0.09	0.39	0.39	0.15	0.44	0.35	0.18	0.17	0.18	0.14	0.26	0.46	0.31	0.39	0.26	0.34	0.41	0.45	0.23	0.27	0.25	0.41	0.29	0.37	0.57	0.42	0.38	0.33	0.42	0.62	0.86	0.44	0.15	0.07	0.46
XLOC_031752	0.1	0.12	0	0.25	0	0.12	0.25	0.1	0	0.56	0.37	0.12	0.12	0.25	0	0.11	0.08	0	0.51	0	0	0	0	0	0	0.23	0.12	0.09	0.09	0	0.13	0.22	0.22	0	0.29	0	0	0.59	0	0.41	0.22	0.11	0.12	0.47	0.11	0.42	0	0.11	0
XLOC_031783	0.55	0.36	0.46	0.43	0.39	0.37	0.41	0.55	0.49	0.37	0.38	0.4	0.39	0.58	0.51	0.46	0.58	0.38	0.43	0.41	0.58	0.46	0.56	0.8	0.73	1.05	0.72	0.67	0.81	0.56	0.45	0.55	0.61	0.63	0.48	0.51	0.65	0.62	0.75	0.63	0.73	0.68	0.36	0.63	0.87	0.85	0.92	1.1	0.83
XLOC_031929	0.58	0.43	0.6	0.54	0.31	0.61	0.31	0.62	0.69	0.51	0.58	0.39	0.4	0.52	0.59	0.81	0.61	0.81	0.54	0.71	0.19	0.42	0.57	0.46	0.72	1.06	0.45	0.65	0.65	0.68	0.7	0.6	0.43	0.83	0.61	0.89	0.8	0.94	1.15	1.69	1.13	1.5	1.39	1.22	1.63	1.19	0.87	1.09	1.35
XLOC_031969	0.3	0.39	0.39	0.46	0.5	0.4	0.6	0.39	0.42	0.44	0.33	0.38	0.29	0.31	0.36	0.63	0.33	0.22	0.33	0.35	0.62	0.39	0.71	1.4	0.46	0.41	0.6	0.31	0.65	0.29	0.86	0.34	0.45	0.3	0.48	0.29	0.44	0.59	0.45	0.38	0.53	0.37	0.46	0.59	0.37	0.32	0.51	0.9	3.08
XLOC_032060	1.92	2.88	2.4	2.59	2.1	1.88	2.54	3.07	1.85	1.96	2.69	2.21	3.14	1.32	1.39	3.27	2.07	1.91	2.21	3.16	1.98	2.55	2.37	1.78	1.8	1.55	2.71	1.49	2.23	3.09	2.16	2.22	3.42	2.02	2.39	0.48	1.29	1.31	0.93	0.38	0.48	0.45	0.98	1.78	0.56	0.65	2.43	1	0.47
XLOC_032105	0.66	0.39	0.44	0.29	0.31	0.59	0.47	0.35	0.61	0.23	0.25	0.2	0.25	0.34	0.2	0.91	0.39	0.26	0.34	0.86	0.16	0.27	0.4	0.28	0.49	0.61	0.71	0.33	0.51	0.48	0.35	0.34	0.67	0.73	0.32	0.23	0.7	0.72	0.44	0.46	0.47	0.35	0.55	0.71	0.55	0.68	0.55	0.47	1.43
XLOC_032256	0.35	0.76	0.53	0	0.21	0	0.6	1.19	0.89	0.5	0.08	0.68	0.06	0.43	0	0.68	0.1	0.82	0.48	0.3	0.74	0.71	0.55	0.37	0.41	0.1	0.14	1.45	0.82	0.34	1.07	0.41	0.1	0.36	0.54	0	0	1.46	0	0.4	0.05	0.57	0	0.21	0.15	0.19	0.04	0.39	0.16
XLOC_032336	0.65	0.49	0.26	0.43	0.37	0.93	0.25	0.66	0.46	0.54	0.46	0.42	0.3	0.49	0.68	0.63	0.59	0.34	0.84	0.54	0.65	0.49	0.99	0.81	0.68	1.16	0.71	0.77	1.02	0.75	0.55	0.71	0.5	0.7	0.48	0.67	1.2	0.91	1.06	1.03	1.01	0.86	0.79	0.88	1.08	0.86	0.97	1.33	1.49
XLOC_032391	0.29	0.11	0.19	0.13	0.21	0.13	0.17	0.15	0.23	0.18	0.18	0.18	0.17	0.09	0.24	0.22	0.22	0.19	0.2	0.22	0.11	0.07	0.26	0.08	0.47	0.57	0.21	0.31	0.31	0.12	0.24	0.18	0.21	0.14	0.21	0.2	0.32	0.23	0.33	0.18	0.24	0.23	0.25	0.27	0.51	0.33	0.27	0.18	0.44
XLOC_032413	0.39	0.29	0.29	0.27	0.35	0.27	0.19	0.4	0.38	0.29	0.36	0.33	0.23	0.37	0.29	0.56	0.61	0.28	0.48	0.36	0.43	0.21	0.41	0.37	0.55	0.6	0.59	0.68	0.58	0.33	0.32	0.51	0.49	0.49	0.47	0.42	0.61	0.54	0.75	0.67	0.61	0.68	0.66	0.47	0.92	0.53	0.58	0.45	0.43
XLOC_032476	0.29	0.17	0.61	0.21	0.25	0.35	0.1	0.24	0.18	0.28	0.23	0.17	0.2	0.52	0.05	0.3	0.24	0.26	0.25	0.06	0.02	0.34	0.2	0.13	0.11	0.18	0.08	0.27	0.21	0.26	0.36	0.35	0.21	0.39	0.21	0.19	0.25	0.33	0.19	0.31	0.29	0.13	0.27	0.22	0.19	0.38	0.13	0.25	0.7
XLOC_032477	0.4	0.33	0.09	0.34	0.46	0.09	0.26	0.94	0.12	0.04	0.21	0.08	0.39	0.04	0.07	0.3	0.35	0.4	0.07	0.5	0	0.69	0.41	0	0.46	0.75	0.56	0.34	0.59	0.38	0.54	0.27	0.35	0.36	0.3	0.42	0.44	0.25	0.45	0.18	0.49	0.4	0.88	0.41	0.75	1.07	0.76	0.36	0.8
XLOC_032514	0	0.38	0.16	0.1	0.27	0.51	0.05	0.43	0	0	1.21	0.45	0.21	0.78	0.24	0.18	0.22	0.16	0.21	0.29	1.25	0.74	0.04	3.03	1.58	0.28	0	1.32	0.39	0.04	0.32	1.02	0.45	0.09	0	5.06	0.67	3.05	2.78	4.22	12.44	3.29	3.13	0.48	2.62	3.76	0	5.02	2.84
XLOC_032515	0	0	0	0	0.11	0	0	0	0	0	0.07	0	0	0	0	0	0	0	0	0	0	0	0	0	0	0	0	0	0	0	0	0.06	0	0	0	0.26	0.44	1.42	1.33	2.11	0.53	0.16	7.7	0.19	1.4	1.37	0	1.11	0
[truncated: 515 more rows]
[truncated: 31 more columns]
