# Supplementary material for: Analysis of bulk RNA-seq data from sepsis patients reveals sepsis-associated lncRNAs and targeted cell death-related genes contributing to immune microenvironment regulation
Source: Front Immunol. 2023 Feb 2;14:1026086. doi: 10.3389/fimmu.2023.1026086 (PMC9932711; doi:10.3389/fimmu.2023.1026086)
Supplement: Supplementary file 7 [file Table_3.xlsx]

## Sheet: 3A_lncRNA
Gene	Hlty10	Hlty11	Hlty12	Hlty15	Hlty16	Hlty17	Hlty19	Hlty1	Hlty20	Hlty21	Hlty22	Hlty23	Hlty24	Hlty25	Hlty26	Hlty27	Hlty28	Hlty29	Hlty2	Hlty30	Hlty31	Hlty32	Hlty33	Hlty34	Hlty35	Hlty36	Hlty37	Hlty38	Hlty39	Hlty3	Hlty4	Hlty5	Hlty6	Hlty8	Hlty9	Inf1_P1	Inf1_P2	Inf1_P3	Inf1_P4	Inf1_P5	Inf1_P6	Inf1_P7	Inf1_P8	Inf1_P9	Seps_P10	Seps_P11	Seps_P12	Seps_P13	Seps_P14
ENSG00000245532.9	24.21	21.11	18.12	23.3	22.96	15.75	20.84	17.56	15.97	17.35	21.6	24.42	25.66	21.27	25.31	24.56	13.48	22.11	20.98	15.65	14.25	17.21	21.65	16.58	14.36	27.73	16.81	15.37	16	22.92	22.48	24.77	18.15	20.27	20.5	20.58	21.94	21.77	34.61	44.9	31.32	22.48	30.71	27.9	20.78	12.62	41.29	15.47	28.89
ENSG00000285219.2	0.02	0.01	0.01	0.01	0.01	0	0	0	0.01	0	0.01	0	0.01	0	0.01	0.01	0	0.01	0.01	0	0.01	0.01	0	0.01	0.02	0	0	0	0.01	0	0.01	0	0.01	0	0.01	0	0.01	0	0	0	0	0	0.01	0	0	0	0	0	0
ENSG00000214049.8	0	0	0	0	0	0	0	0.01	0	0	0	0.01	0	0	0.02	0	0	0	0	0	0	0	0.01	0	0	0	0	0	0	0	0.01	0	0	0.01	0	0	0	0	0	0	0	0	0	0.02	0.01	0	0	0	0
ENSG00000251562.8	36.81	28.07	32.55	31.49	24.79	23.3	28.43	30.72	18.67	24.87	39.2	37.35	41.86	33.25	27.95	49.39	29.64	28.65	43.83	27.58	21.84	22.82	29.72	19.4	25.57	34.69	33.41	22.28	16.67	38.74	31.52	45.08	31.96	37.29	26.83	20.85	47.57	27.43	35.68	20.16	34.87	29.02	35.38	25.78	26.49	17.31	43.37	13.8	18.48
ENSG00000172965.17	0.39	0.54	0.53	0.67	0.49	0.46	0.36	0.43	0.49	0.62	0.4	0.56	0.5	0.36	0.58	0.4	0.59	0.54	0.47	0.49	0.47	0.49	0.79	0.37	0.54	0.4	0.52	0.65	0.53	0.54	0.5	0.61	0.32	0.62	0.4	1.38	0.96	0.82	1.15	1.26	1.54	0.99	0.78	1.15	1.63	0.96	1.14	1.14	1.36
[truncated: 34 more columns]
